# Supplementary material for: Negative prognostic impact of tumor deposits in stage III colorectal cancer patients
Source: PLoS One. 2024 Sep 26;19(9):e0310327. doi: 10.1371/journal.pone.0310327 (PMC11426431; doi:10.1371/journal.pone.0310327)
Supplement: S1 Data — (CSV) [file pone.0310327.s004.csv]

Patient ID	Age(Year)	Sex	Race	Site	T stage	N Stage	TNM stage	Preoperative CEA	Perineural Invasion	TDLN group	LN Dissection	Adjuvant chemoradiotherapy	Staus	Months
1029	¡Ý65	Female	White	Right	T1&T2	N1	IIIA	Negative	No	TD-LN+	¡Ü11	Yes	Alive	110
1545	£¼65	Female	Yellow	Right	T3&T4	N2	IIIB	Positive	No	TD-LN+	¡Ý12	Yes	Alive	22
1839	£¼65	Male	Yellow	Left	T3&T4	N1	IIIB	Negative	No	TD-LN+	¡Ý12	Yes	Alive	42
6605	¡Ý65	Female	White	Right	T3&T4	N1	IIIB	Positive	No	TD-LN+	¡Ý12	No	Dead	13
7131	£¼65	Male	White	Right	T3&T4	N2	IIIB	Negative	No	TD-LN+	¡Ý12	No	Alive	107
7547	¡Ý65	Male	White	Right	T3&T4	N2	IIIB	Unknown	Yes	TD-LN+	¡Ý12	No	Dead	2
7900	¡Ý65	Female	White	Right	T3&T4	N1	IIIB	Positive	No	TD+LN-	¡Ü11	Yes	Alive	11
9066	£¼65	Male	White	Right	T3&T4	N2	IIIC	Negative	Yes	TD-LN+	¡Ý12	Yes	Alive	101
9374	£¼65	Female	Yellow	Left	T1&T2	N1	IIIA	Unknown	No	TD-LN+	¡Ý12	No	Alive	6
9632	£¼65	Female	Yellow	Left	T3&T4	N1	IIIB	Unknown	No	TD-LN+	¡Ý12	Yes	Dead	37
9811	£¼65	Female	White	Right	T3&T4	N2	IIIC	Negative	Unknown	TD+LN+	¡Ý12	No	Dead	59
15232	¡Ý65	Female	White	Right	T3&T4	N1	IIIC	Negative	No	TD+LN+	¡Ý12	Yes	Alive	84
43785	¡Ý65	Female	White	Right	T3&T4	N1	IIIB	Unknown	No	TD-LN+	¡Ý12	Yes	Alive	58
52913	¡Ý65	Male	White	Left	T3&T4	N1	IIIB	Positive	Yes	TD-LN+	¡Ý12	Yes	Dead	1
61707	¡Ý65	Female	White	Right	T3&T4	N2	IIIC	Positive	No	TD-LN+	¡Ý12	No	Dead	3
62608	¡Ý65	Female	White	Right	T3&T4	N1	IIIB	Unknown	No	TD+LN-	¡Ý12	No	Dead	5
74507	¡Ý65	Male	White	Right	T3&T4	N2	IIIC	Negative	No	TD-LN+	¡Ý12	No	Dead	15
88458	£¼65	Female	White	Rectum	T1&T2	N1	IIIA	Negative	No	TD-LN+	¡Ü11	Yes	Dead	62
91854	¡Ý65	Female	White	Right	T3&T4	N1	IIIB	Negative	No	TD-LN+	¡Ý12	Yes	Dead	104
95238	¡Ý65	Female	Black	Right	T3&T4	N2	IIIC	Positive	No	TD-LN+	¡Ý12	No	Dead	6
107736	¡Ý65	Female	White	Right	T3&T4	N2	IIIC	Positive	Unknown	TD+LN+	¡Ý12	No	Dead	49
113632	¡Ý65	Female	White	Right	T3&T4	N1	IIIC	Negative	No	TD-LN+	¡Ý12	Yes	Alive	45
118639	¡Ý65	Female	Black	Right	T3&T4	N2	IIIC	Negative	No	TD-LN+	¡Ý12	Yes	Alive	42
123786	¡Ý65	Female	White	Left	T3&T4	N2	IIIB	Unknown	No	TD-LN+	¡Ý12	No	Alive	96
135422	¡Ý65	Female	White	Right	T3&T4	N2	IIIC	Positive	No	TD-LN+	¡Ý12	Yes	Alive	92
168546	£¼65	Male	White	Right	T3&T4	N1	IIIB	Negative	No	TD-LN+	¡Ý12	Yes	Alive	45
169675	¡Ý65	Female	White	Right	T3&T4	N2	IIIC	Unknown	No	TD+LN+	¡Ý12	No	Dead	62
177320	¡Ý65	Female	White	Right	T3&T4	N2	IIIC	Unknown	Unknown	TD-LN+	¡Ý12	No	Dead	29
191099	¡Ý65	Female	White	Left	T3&T4	N1	IIIB	Negative	Yes	TD+LN+	¡Ý12	No	Dead	8
210552	¡Ý65	Female	Black	Right	T3&T4	N1	IIIB	Negative	No	TD-LN+	¡Ý12	Yes	Dead	107
221746	£¼65	Female	Black	Right	T1&T2	N1	IIIA	Unknown	No	TD-LN+	¡Ý12	Yes	Alive	69
245224	¡Ý65	Female	White	Right	T3&T4	N1	IIIB	Negative	No	TD-LN+	¡Ý12	No	Alive	23
249936	¡Ý65	Female	White	Right	T3&T4	N1	IIIB	Unknown	No	TD-LN+	¡Ý12	No	Dead	26
257974	¡Ý65	Female	White	Right	T3&T4	N1	IIIB	Unknown	Yes	TD-LN+	¡Ý12	No	Dead	66
265997	¡Ý65	Female	Yellow	Left	T3&T4	N1	IIIB	Positive	No	TD+LN+	¡Ý12	Yes	Alive	26
271049	¡Ý65	Male	White	Right	T3&T4	N1	IIIB	Negative	No	TD-LN+	¡Ý12	Yes	Alive	68
277937	¡Ý65	Female	White	Left	T3&T4	N1	IIIB	Negative	No	TD-LN+	¡Ý12	No	Dead	2
282197	¡Ý65	Female	White	Right	T3&T4	N2	IIIB	Positive	No	TD-LN+	¡Ý12	No	Dead	15
283420	¡Ý65	Female	White	Right	T3&T4	N2	IIIC	Unknown	No	TD-LN+	¡Ý12	No	Dead	5
291377	¡Ý65	Female	White	Right	T3&T4	N1	IIIB	Unknown	No	TD-LN+	¡Ý12	No	Dead	0
294368	¡Ý65	Female	White	Left	T3&T4	N1	IIIB	Unknown	No	TD-LN+	¡Ü11	No	Dead	50
300436	¡Ý65	Female	Yellow	Left	T3&T4	N1	IIIB	Negative	No	TD-LN+	¡Ý12	No	Alive	12
310230	£¼65	Female	Yellow	Left	T1&T2	N1	IIIA	Negative	No	TD-LN+	¡Ý12	Yes	Dead	62
311714	¡Ý65	Male	White	Right	T3&T4	N1	IIIB	Negative	Unknown	TD+LN+	¡Ý12	Yes	Alive	66
312801	£¼65	Male	Yellow	Left	T3&T4	N1	IIIB	Positive	No	TD-LN+	¡Ý12	Yes	Alive	21
315553	¡Ý65	Female	White	Right	T3&T4	N1	IIIC	Negative	No	TD-LN+	¡Ý12	Yes	Alive	86
332723	£¼65	Female	White	Rectum	T3&T4	N1	IIIB	Negative	No	TD-LN+	¡Ý12	Yes	Alive	86
343623	¡Ý65	Male	Yellow	Right	T3&T4	N1	IIIB	Positive	No	TD-LN+	¡Ý12	No	Alive	18
361452	¡Ý65	Female	White	Right	T3&T4	N2	IIIB	Negative	Unknown	TD-LN+	¡Ý12	Yes	Dead	8
370748	¡Ý65	Female	White	Right	T1&T2	N1	IIIA	Unknown	No	TD-LN+	¡Ý12	No	Dead	51
378002	¡Ý65	Female	White	Right	T3&T4	N1	IIIC	Unknown	No	TD+LN+	¡Ý12	No	Dead	0
380614	¡Ý65	Male	White	Right	T3&T4	N1	IIIB	Positive	No	TD-LN+	¡Ý12	Yes	Alive	70
397197	£¼65	Female	Yellow	Right	T3&T4	N2	IIIC	Positive	No	TD+LN+	¡Ý12	Yes	Alive	7
400668	¡Ý65	Female	Yellow	Right	T3&T4	N1	IIIB	Negative	No	TD+LN+	¡Ý12	Yes	Dead	5
405632	¡Ý65	Male	Yellow	Right	T3&T4	N1	IIIB	Unknown	No	TD-LN+	¡Ý12	Yes	Alive	33
416219	¡Ý65	Male	White	Rectum	T3&T4	N1	IIIB	Negative	No	TD-LN+	¡Ý12	Yes	Alive	22
421756	¡Ý65	Female	White	Right	T3&T4	N1	IIIB	Negative	No	TD-LN+	¡Ý12	No	Alive	50
428590	¡Ý65	Male	White	Left	T3&T4	N1	IIIB	Positive	Yes	TD-LN+	¡Ý12	No	Dead	19
430624	¡Ý65	Female	Yellow	Right	T3&T4	N1	IIIB	Unknown	No	TD-LN+	¡Ý12	No	Dead	5
433544	¡Ý65	Male	White	Left	T3&T4	N1	IIIB	Negative	No	TD-LN+	¡Ý12	Yes	Alive	89
433665	¡Ý65	Male	White	Left	T3&T4	N2	IIIC	Unknown	No	TD-LN+	¡Ý12	No	Dead	0
435867	¡Ý65	Female	White	Left	T3&T4	N1	IIIB	Unknown	Yes	TD+LN-	¡Ý12	No	Dead	3
439370	¡Ý65	Female	White	Right	T3&T4	N1	IIIB	Unknown	Yes	TD-LN+	¡Ý12	Yes	Alive	29
445082	¡Ý65	Female	White	Left	T3&T4	N2	IIIC	Positive	No	TD-LN+	¡Ý12	No	Dead	56
448383	¡Ý65	Female	Black	Right	T3&T4	N2	IIIB	Unknown	No	TD+LN+	¡Ý12	No	Dead	34
448833	¡Ý65	Male	Yellow	Right	T1&T2	N1	IIIA	Negative	No	TD-LN+	¡Ý12	No	Alive	16
453262	¡Ý65	Female	White	Left	T3&T4	N1	IIIB	Positive	No	TD-LN+	¡Ý12	No	Dead	18
456974	¡Ý65	Male	White	Left	T3&T4	N1	IIIB	Unknown	No	TD-LN+	¡Ü11	Yes	Dead	8
456974	¡Ý65	Male	White	Left	T3&T4	N1	IIIB	Unknown	No	TD+LN+	¡Ü11	Yes	Dead	8
464198	¡Ý65	Female	White	Right	T3&T4	N2	IIIC	Negative	No	TD+LN+	¡Ý12	No	Dead	14
468447	¡Ý65	Female	White	Right	T3&T4	N1	IIIB	Unknown	No	TD+LN+	¡Ý12	No	Dead	34
470887	¡Ý65	Female	White	Left	T1&T2	N2	IIIB	Negative	No	TD-LN+	¡Ý12	Yes	Dead	91
480932	£¼65	Female	White	Left	T1&T2	N1	IIIA	Positive	No	TD-LN+	¡Ý12	Yes	Alive	82
481595	¡Ý65	Female	White	Right	T3&T4	N1	IIIB	Unknown	No	TD-LN+	¡Ý12	No	Dead	15
485643	¡Ý65	Male	White	Left	T3&T4	N2	IIIB	Unknown	No	TD-LN+	¡Ý12	No	Dead	16
485889	¡Ý65	Female	White	Right	T3&T4	N1	IIIC	Positive	No	TD+LN+	¡Ý12	Yes	Dead	9
487850	¡Ý65	Female	White	Right	T3&T4	N1	IIIB	Negative	No	TD-LN+	¡Ü11	No	Dead	12
492959	¡Ý65	Male	White	Right	T1&T2	N1	IIIA	Positive	No	TD-LN+	¡Ý12	No	Dead	21
493400	¡Ý65	Male	White	Right	T3&T4	N2	IIIB	Unknown	No	TD-LN+	¡Ý12	No	Dead	2
496613	¡Ý65	Male	White	Right	T3&T4	N2	IIIC	Negative	No	TD-LN+	¡Ý12	Yes	Dead	2
500104	¡Ý65	Female	White	Right	T3&T4	N2	IIIB	Negative	No	TD-LN+	¡Ý12	Yes	Dead	33
503427	¡Ý65	Female	White	Left	T1&T2	N1	IIIA	Negative	No	TD-LN+	¡Ý12	No	Alive	87
507072	¡Ý65	Female	Yellow	Left	T3&T4	N1	IIIB	Negative	No	TD-LN+	¡Ý12	No	Alive	51
514149	¡Ý65	Male	Black	Right	T3&T4	N1	IIIB	Positive	No	TD-LN+	¡Ý12	No	Dead	11
521899	¡Ý65	Female	Black	Right	T3&T4	N1	IIIB	Negative	Unknown	TD-LN+	¡Ý12	Yes	Alive	123
525497	¡Ý65	Female	Black	Right	T3&T4	N1	IIIB	Positive	Yes	TD-LN+	¡Ý12	No	Dead	1
526985	¡Ý65	Female	White	Right	T1&T2	N1	IIIA	Positive	Unknown	TD-LN+	¡Ý12	No	Dead	25
528983	¡Ý65	Female	Black	Right	T3&T4	N1	IIIB	Negative	No	TD-LN+	¡Ý12	No	Alive	10
532307	¡Ý65	Female	Yellow	Left	T3&T4	N1	IIIB	Positive	No	TD+LN+	¡Ý12	Yes	Alive	27
533464	¡Ý65	Male	White	Right	T3&T4	N2	IIIC	Negative	No	TD+LN+	¡Ý12	No	Dead	6
534077	¡Ý65	Female	Yellow	Right	T3&T4	N1	IIIB	Positive	No	TD-LN+	¡Ý12	No	Alive	102
542278	¡Ý65	Female	White	Right	T3&T4	N1	IIIC	Positive	Yes	TD+LN+	¡Ý12	Yes	Alive	19
545534	¡Ý65	Female	White	Right	T3&T4	N2	IIIC	Positive	Yes	TD-LN+	¡Ü11	No	Dead	6
550006	¡Ý65	Male	White	Right	T1&T2	N1	IIIA	Positive	No	TD+LN-	¡Ý12	No	Dead	7
552831	¡Ý65	Male	White	Rectum	T3&T4	N1	IIIB	Negative	No	TD+LN+	¡Ý12	Yes	Dead	23
553291	¡Ý65	Male	White	Left	T3&T4	N2	IIIC	Unknown	Unknown	TD-LN+	¡Ý12	Yes	Dead	16
553587	¡Ý65	Female	White	Left	T3&T4	N1	IIIC	Positive	No	TD-LN+	¡Ý12	No	Dead	4
570936	¡Ý65	Male	White	Right	T3&T4	N2	IIIB	Negative	No	TD-LN+	¡Ý12	No	Dead	72
572932	¡Ý65	Female	White	Right	T3&T4	N2	IIIC	Positive	Yes	TD-LN+	¡Ý12	No	Dead	102
574748	£¼65	Female	White	Left	T3&T4	N2	IIIB	Positive	No	TD+LN+	¡Ý12	Yes	Dead	60
579593	¡Ý65	Male	White	Right	T3&T4	N1	IIIB	Negative	Unknown	TD-LN+	¡Ý12	No	Dead	71
580922	¡Ý65	Male	Yellow	Right	T3&T4	N2	IIIC	Unknown	Yes	TD+LN+	¡Ý12	No	Dead	1
582755	¡Ý65	Male	White	Right	T3&T4	N1	IIIB	Positive	Yes	TD-LN+	¡Ü11	Yes	Dead	15
584337	£¼65	Female	White	Left	T3&T4	N1	IIIB	Unknown	No	TD-LN+	¡Ý12	Yes	Alive	71
585393	¡Ý65	Female	White	Right	T3&T4	N2	IIIC	Unknown	No	TD+LN+	¡Ý12	No	Dead	6
588411	£¼65	Female	White	Left	T3&T4	N2	IIIC	Unknown	Unknown	TD-LN+	¡Ý12	Yes	Dead	53
589299	£¼65	Female	White	Right	T3&T4	N1	IIIB	Positive	No	TD-LN+	¡Ý12	Yes	Alive	14
589936	¡Ý65	Male	White	Left	T3&T4	N1	IIIB	Positive	Unknown	TD-LN+	¡Ý12	No	Dead	19
593416	¡Ý65	Female	White	Left	T3&T4	N1	IIIB	Negative	No	TD-LN+	¡Ý12	No	Alive	43
595376	¡Ý65	Male	White	Right	T1&T2	N1	IIIA	Negative	No	TD-LN+	¡Ý12	No	Alive	106
597213	£¼65	Male	White	Left	T3&T4	N1	IIIB	Positive	No	TD+LN+	¡Ü11	Yes	Alive	14
597399	¡Ý65	Male	White	Right	T3&T4	N1	IIIB	Unknown	No	TD-LN+	¡Ý12	Yes	Dead	110
597530	¡Ý65	Female	Yellow	Right	T3&T4	N1	IIIB	Unknown	Unknown	TD-LN+	¡Ý12	No	Alive	119
601009	¡Ý65	Male	White	Left	T3&T4	N1	IIIB	Unknown	No	TD-LN+	¡Ý12	No	Dead	78
602935	¡Ý65	Female	White	Rectum	T3&T4	N2	IIIC	Positive	Unknown	TD-LN+	¡Ý12	Yes	Dead	25
605672	¡Ý65	Female	White	Left	T3&T4	N1	IIIB	Negative	No	TD-LN+	¡Ý12	Yes	Dead	106
606031	¡Ý65	Female	White	Right	T3&T4	N1	IIIB	Positive	No	TD+LN+	¡Ý12	Yes	Alive	127
622440	¡Ý65	Female	White	Right	T3&T4	N1	IIIB	Negative	Yes	TD-LN+	¡Ý12	Yes	Alive	111
636404	¡Ý65	Female	Yellow	Left	T3&T4	N1	IIIB	Negative	Yes	TD-LN+	¡Ý12	Yes	Dead	90
645923	¡Ý65	Male	White	Left	T3&T4	N1	IIIB	Positive	No	TD+LN+	¡Ý12	No	Dead	11
647346	¡Ý65	Male	Yellow	Right	T3&T4	N1	IIIB	Positive	No	TD+LN+	¡Ý12	Yes	Dead	17
647938	¡Ý65	Male	Black	Right	T3&T4	N1	IIIB	Positive	Yes	TD-LN+	¡Ý12	No	Dead	0
659857	£¼65	Male	White	Right	T1&T2	N1	IIIA	Positive	No	TD-LN+	¡Ý12	No	Alive	74
660023	¡Ý65	Male	White	Right	T3&T4	N2	IIIB	Unknown	No	TD-LN+	¡Ý12	Yes	Dead	73
661566	¡Ý65	Male	White	Rectum	T3&T4	N1	IIIC	Negative	No	TD+LN+	¡Ý12	Yes	Dead	14
662454	¡Ý65	Male	White	Right	T3&T4	N1	IIIB	Negative	No	TD-LN+	¡Ý12	Yes	Alive	123
673592	¡Ý65	Female	White	Right	T3&T4	N2	IIIC	Unknown	No	TD+LN+	¡Ý12	Yes	Dead	10
674067	¡Ý65	Male	Yellow	Right	T1&T2	N1	IIIA	Negative	No	TD+LN-	¡Ý12	No	Dead	70
676681	¡Ý65	Male	White	Right	T3&T4	N2	IIIC	Negative	No	TD-LN+	¡Ý12	No	Dead	3
676708	¡Ý65	Female	Yellow	Left	T3&T4	N1	IIIB	Negative	No	TD+LN-	¡Ý12	Yes	Dead	36
678842	¡Ý65	Female	Yellow	Left	T3&T4	N1	IIIB	Negative	Yes	TD-LN+	¡Ý12	Yes	Alive	0
679761	¡Ý65	Female	White	Right	T1&T2	N1	IIIA	Negative	No	TD-LN+	¡Ý12	No	Alive	9
683764	¡Ý65	Male	Black	Left	T3&T4	N2	IIIB	Unknown	No	TD-LN+	¡Ý12	No	Alive	110
685583	¡Ý65	Female	White	Rectum	T3&T4	N1	IIIB	Positive	No	TD-LN+	¡Ý12	No	Alive	101
686288	¡Ý65	Female	White	Right	T3&T4	N2	IIIB	Negative	No	TD-LN+	¡Ý12	No	Dead	51
690654	¡Ý65	Female	Black	Right	T3&T4	N1	IIIB	Unknown	No	TD-LN+	¡Ý12	No	Dead	6
694655	¡Ý65	Male	White	Right	T3&T4	N2	IIIB	Positive	No	TD-LN+	¡Ý12	No	Dead	4
697029	¡Ý65	Male	White	Right	T3&T4	N1	IIIB	Negative	No	TD-LN+	¡Ý12	No	Alive	101
699256	¡Ý65	Female	White	Left	T3&T4	N2	IIIC	Positive	No	TD-LN+	¡Ý12	Yes	Alive	109
700875	¡Ý65	Male	Yellow	Left	T1&T2	N2	IIIB	Positive	No	TD-LN+	¡Ý12	Yes	Dead	77
701166	¡Ý65	Female	Black	Right	T3&T4	N1	IIIB	Positive	No	TD-LN+	¡Ý12	No	Alive	70
701334	¡Ý65	Female	White	Left	T3&T4	N1	IIIB	Negative	No	TD-LN+	¡Ý12	Yes	Alive	57
703430	¡Ý65	Male	White	Right	T3&T4	N2	IIIB	Positive	No	TD-LN+	¡Ý12	Yes	Alive	103
708392	¡Ý65	Female	Unknown	Right	T3&T4	N2	IIIC	Positive	No	TD+LN+	¡Ý12	No	Dead	1
710156	¡Ý65	Female	White	Right	T3&T4	N1	IIIB	Positive	No	TD+LN-	¡Ý12	No	Dead	25
712443	¡Ý65	Male	Black	Rectum	T3&T4	N1	IIIB	Positive	No	TD-LN+	¡Ý12	No	Alive	92
714832	¡Ý65	Male	Black	Rectum	T3&T4	N1	IIIB	Negative	No	TD+LN-	¡Ý12	No	Dead	4
717741	£¼65	Female	White	Left	T1&T2	N1	IIIA	Negative	No	TD-LN+	¡Ý12	Yes	Alive	80
721245	¡Ý65	Male	Yellow	Left	T3&T4	N1	IIIB	Positive	No	TD-LN+	¡Ý12	Yes	Dead	30
722421	¡Ý65	Female	White	Right	T1&T2	N1	IIIA	Negative	No	TD-LN+	¡Ü11	No	Alive	1
722449	¡Ý65	Male	White	Left	T3&T4	N1	IIIC	Negative	No	TD-LN+	¡Ý12	No	Dead	6
725258	¡Ý65	Female	White	Right	T3&T4	N2	IIIB	Negative	No	TD-LN+	¡Ý12	Yes	Alive	75
729470	¡Ý65	Male	White	Right	T3&T4	N1	IIIB	Negative	No	TD-LN+	¡Ý12	Yes	Alive	105
729926	¡Ý65	Female	Yellow	Right	T3&T4	N1	IIIB	Positive	No	TD-LN+	¡Ý12	No	Alive	67
730998	£¼65	Female	White	Right	T3&T4	N1	IIIB	Negative	No	TD-LN+	¡Ý12	Yes	Alive	70
731211	¡Ý65	Male	White	Left	T3&T4	N1	IIIB	Positive	Yes	TD+LN-	¡Ý12	No	Dead	41
733503	¡Ý65	Male	White	Left	T3&T4	N1	IIIB	Negative	Yes	TD-LN+	¡Ü11	Yes	Alive	77
737412	£¼65	Female	Black	Right	T3&T4	N1	IIIC	Negative	No	TD-LN+	¡Ý12	No	Dead	93
737857	¡Ý65	Female	White	Right	T3&T4	N1	IIIB	Unknown	No	TD-LN+	¡Ý12	No	Dead	27
739362	¡Ý65	Female	White	Right	T3&T4	N1	IIIB	Positive	No	TD+LN-	¡Ý12	No	Dead	10
742902	¡Ý65	Female	Black	Right	T3&T4	N2	IIIC	Unknown	No	TD-LN+	¡Ý12	Yes	Dead	62
742909	¡Ý65	Male	White	Right	T1&T2	N1	IIIA	Unknown	No	TD-LN+	¡Ý12	No	Dead	85
742994	¡Ý65	Female	White	Right	T1&T2	N2	IIIA	Negative	No	TD-LN+	¡Ý12	No	Alive	35
745902	¡Ý65	Male	White	Rectum	T3&T4	N2	IIIC	Negative	Yes	TD+LN+	¡Ý12	No	Dead	8
746565	¡Ý65	Female	White	Right	T3&T4	N1	IIIB	Positive	Yes	TD+LN-	¡Ý12	No	Dead	1
748091	¡Ý65	Male	Black	Left	T3&T4	N1	IIIB	Positive	Unknown	TD+LN+	¡Ü11	Yes	Dead	52
752385	¡Ý65	Male	White	Rectum	T1&T2	N1	IIIA	Unknown	No	TD-LN+	¡Ý12	No	Dead	1
753392	¡Ý65	Male	White	Right	T3&T4	N1	IIIB	Unknown	No	TD-LN+	¡Ü11	No	Dead	49
756418	¡Ý65	Male	White	Right	T1&T2	N1	IIIA	Unknown	No	TD-LN+	¡Ý12	No	Dead	63
760739	£¼65	Male	White	Right	T3&T4	N2	IIIB	Positive	No	TD+LN+	¡Ý12	Yes	Alive	28
762840	¡Ý65	Female	Yellow	Right	T3&T4	N1	IIIB	Negative	Yes	TD+LN+	¡Ý12	Yes	Alive	31
765733	¡Ý65	Female	White	Right	T3&T4	N1	IIIB	Unknown	No	TD-LN+	¡Ý12	Yes	Dead	81
766167	¡Ý65	Female	White	Right	T3&T4	N2	IIIB	Unknown	No	TD-LN+	¡Ý12	No	Dead	5
767226	¡Ý65	Female	White	Left	T3&T4	N1	IIIB	Positive	No	TD+LN+	¡Ý12	No	Dead	53
768629	£¼65	Male	White	Left	T3&T4	N2	IIIB	Negative	No	TD-LN+	¡Ý12	Yes	Dead	23
769081	¡Ý65	Male	White	Right	T3&T4	N2	IIIC	Negative	No	TD-LN+	¡Ý12	Yes	Alive	92
769864	¡Ý65	Female	Unknown	Right	T3&T4	N2	IIIC	Unknown	No	TD-LN+	¡Ý12	Yes	Alive	22
782523	¡Ý65	Female	Yellow	Right	T3&T4	N2	IIIB	Unknown	No	TD-LN+	¡Ý12	Yes	Alive	97
783782	¡Ý65	Female	White	Right	T1&T2	N1	IIIA	Positive	No	TD-LN+	¡Ý12	Yes	Alive	44
785104	¡Ý65	Female	White	Right	T3&T4	N1	IIIB	Positive	Yes	TD+LN+	¡Ü11	No	Dead	2
787606	¡Ý65	Male	White	Right	T3&T4	N1	IIIB	Negative	No	TD+LN+	¡Ý12	No	Dead	53
788502	¡Ý65	Male	White	Left	T3&T4	N1	IIIB	Positive	No	TD+LN-	¡Ý12	Yes	Dead	48
789674	¡Ý65	Male	Black	Rectum	T3&T4	N1	IIIB	Negative	No	TD+LN-	¡Ý12	No	Alive	10
790005	¡Ý65	Male	White	Right	T3&T4	N1	IIIB	Positive	No	TD-LN+	¡Ý12	Yes	Alive	69
792066	¡Ý65	Male	Black	Right	T3&T4	N1	IIIB	Unknown	No	TD-LN+	¡Ý12	Yes	Dead	14
793072	¡Ý65	Male	White	Right	T3&T4	N2	IIIB	Negative	No	TD-LN+	¡Ý12	No	Alive	39
796027	¡Ý65	Male	White	Rectum	T3&T4	N1	IIIB	Unknown	Unknown	TD+LN+	¡Ý12	No	Dead	18
796835	¡Ý65	Female	White	Left	T3&T4	N2	IIIB	Unknown	No	TD-LN+	¡Ý12	Yes	Dead	37
800293	¡Ý65	Female	Black	Left	T3&T4	N1	IIIB	Positive	Unknown	TD-LN+	¡Ý12	No	Dead	0
802078	£¼65	Female	White	Left	T3&T4	N1	IIIB	Negative	No	TD+LN-	¡Ý12	Yes	Alive	109
803947	¡Ý65	Female	White	Right	T3&T4	N1	IIIC	Negative	No	TD-LN+	¡Ý12	No	Dead	0
804000	£¼65	Female	White	Right	T3&T4	N1	IIIB	Negative	No	TD-LN+	¡Ý12	Yes	Alive	103
809022	¡Ý65	Female	White	Right	T3&T4	N1	IIIB	Positive	No	TD-LN+	¡Ý12	No	Dead	4
810413	£¼65	Female	Yellow	Right	T3&T4	N1	IIIB	Positive	No	TD-LN+	¡Ý12	Yes	Dead	43
812188	¡Ý65	Male	White	Right	T3&T4	N1	IIIB	Positive	No	TD-LN+	¡Ý12	No	Dead	33
812961	¡Ý65	Female	White	Right	T3&T4	N1	IIIB	Negative	No	TD-LN+	¡Ý12	No	Alive	66
815649	¡Ý65	Female	White	Right	T1&T2	N1	IIIA	Negative	No	TD-LN+	¡Ý12	No	Alive	117
816203	¡Ý65	Male	White	Left	T3&T4	N1	IIIB	Positive	No	TD+LN+	¡Ý12	Yes	Dead	26
817363	£¼65	Female	Yellow	Left	T1&T2	N1	IIIA	Unknown	No	TD-LN+	¡Ý12	Yes	Alive	28
818851	¡Ý65	Female	White	Right	T1&T2	N1	IIIA	Positive	No	TD-LN+	¡Ü11	No	Dead	11
819383	¡Ý65	Female	White	Left	T3&T4	N1	IIIB	Negative	No	TD-LN+	¡Ý12	Yes	Alive	20
822904	¡Ý65	Male	Yellow	Right	T3&T4	N1	IIIB	Negative	Yes	TD+LN-	¡Ý12	Yes	Alive	116
824510	¡Ý65	Female	White	Right	T3&T4	N1	IIIB	Negative	No	TD-LN+	¡Ý12	Yes	Dead	41
831816	¡Ý65	Female	White	Right	T3&T4	N1	IIIB	Unknown	No	TD-LN+	¡Ý12	No	Dead	25
832002	¡Ý65	Male	White	Left	T3&T4	N1	IIIB	Positive	Unknown	TD-LN+	¡Ý12	No	Dead	7
833072	¡Ý65	Female	White	Right	T3&T4	N2	IIIC	Unknown	Yes	TD+LN+	¡Ý12	Yes	Dead	19
833418	£¼65	Female	White	Right	T3&T4	N1	IIIB	Negative	No	TD-LN+	¡Ý12	Yes	Alive	108
835375	¡Ý65	Male	White	Left	T3&T4	N1	IIIB	Negative	No	TD-LN+	¡Ý12	No	Dead	91
836050	¡Ý65	Female	White	Right	T3&T4	N1	IIIB	Negative	No	TD-LN+	¡Ý12	Yes	Dead	28
837683	¡Ý65	Female	White	Right	T1&T2	N1	IIIA	Negative	No	TD-LN+	¡Ý12	Yes	Alive	109
838052	¡Ý65	Male	Yellow	Right	T3&T4	N2	IIIC	Unknown	No	TD+LN+	¡Ý12	No	Dead	8
842429	£¼65	Male	Yellow	Left	T3&T4	N1	IIIB	Unknown	No	TD-LN+	¡Ý12	Yes	Alive	50
843468	¡Ý65	Female	Yellow	Right	T3&T4	N1	IIIC	Negative	No	TD-LN+	¡Ý12	No	Alive	71
845685	¡Ý65	Female	White	Right	T3&T4	N1	IIIB	Unknown	No	TD-LN+	¡Ý12	Yes	Dead	38
845900	£¼65	Female	White	Right	T3&T4	N1	IIIB	Negative	No	TD-LN+	¡Ý12	Yes	Alive	94
853566	¡Ý65	Female	White	Right	T3&T4	N1	IIIB	Positive	Unknown	TD-LN+	¡Ý12	No	Dead	104
856371	¡Ý65	Male	White	Right	T3&T4	N1	IIIB	Negative	No	TD-LN+	¡Ý12	Yes	Alive	121
858425	¡Ý65	Male	White	Right	T3&T4	N2	IIIC	Negative	No	TD-LN+	¡Ý12	No	Dead	2
862051	¡Ý65	Male	White	Left	T1&T2	N1	IIIA	Unknown	No	TD+LN-	¡Ý12	No	Alive	102
862181	¡Ý65	Male	White	Right	T3&T4	N2	IIIC	Unknown	Yes	TD+LN+	¡Ý12	No	Dead	4
864272	¡Ý65	Male	White	Right	T3&T4	N1	IIIB	Unknown	No	TD-LN+	¡Ý12	No	Dead	103
866429	£¼65	Female	White	Left	T3&T4	N1	IIIB	Negative	No	TD-LN+	¡Ý12	Yes	Alive	100
866465	£¼65	Female	White	Right	T3&T4	N2	IIIC	Unknown	Yes	TD-LN+	¡Ý12	No	Dead	14
866853	¡Ý65	Male	White	Right	T3&T4	N1	IIIB	Unknown	No	TD-LN+	¡Ý12	No	Dead	34
867934	¡Ý65	Male	White	Left	T3&T4	N2	IIIB	Unknown	No	TD-LN+	¡Ý12	No	Alive	131
870268	£¼65	Female	White	Left	T3&T4	N1	IIIB	Positive	No	TD-LN+	¡Ý12	Yes	Dead	61
872737	¡Ý65	Male	White	Left	T3&T4	N1	IIIB	Unknown	No	TD+LN+	¡Ý12	Yes	Dead	49
876774	¡Ý65	Male	White	Left	T3&T4	N1	IIIB	Unknown	No	TD-LN+	¡Ý12	No	Dead	39
877470	¡Ý65	Female	White	Rectum	T3&T4	N1	IIIB	Negative	Yes	TD+LN+	¡Ý12	Yes	Alive	121
878807	¡Ý65	Female	White	Right	T3&T4	N1	IIIB	Positive	No	TD-LN+	¡Ý12	No	Dead	31
880339	¡Ý65	Male	Black	Right	T3&T4	N1	IIIB	Negative	No	TD+LN+	¡Ý12	Yes	Alive	53
880428	¡Ý65	Female	White	Right	T3&T4	N1	IIIB	Unknown	No	TD+LN+	¡Ý12	No	Dead	50
880898	¡Ý65	Female	White	Right	T3&T4	N1	IIIB	Unknown	No	TD-LN+	¡Ý12	Yes	Dead	24
880898	¡Ý65	Female	White	Left	T3&T4	N1	IIIB	Negative	No	TD-LN+	¡Ý12	No	Dead	3
881061	£¼65	Female	White	Right	T3&T4	N1	IIIB	Negative	Unknown	TD-LN+	¡Ý12	Yes	Alive	129
883557	¡Ý65	Female	White	Right	T3&T4	N1	IIIB	Negative	No	TD-LN+	¡Ý12	Yes	Alive	57
883636	¡Ý65	Female	White	Rectum	T1&T2	N1	IIIA	Negative	No	TD-LN+	¡Ý12	Yes	Alive	17
884350	¡Ý65	Female	White	Rectum	T3&T4	N1	IIIB	Negative	No	TD-LN+	¡Ý12	Yes	Alive	57
886476	¡Ý65	Female	White	Right	T3&T4	N1	IIIB	Positive	No	TD+LN+	¡Ý12	No	Dead	16
886628	¡Ý65	Female	White	Rectum	T3&T4	N1	IIIB	Negative	No	TD+LN-	¡Ý12	No	Dead	30
887246	¡Ý65	Female	White	Right	T1&T2	N1	IIIA	Unknown	No	TD+LN+	¡Ü11	Yes	Dead	32
887264	¡Ý65	Male	White	Left	T3&T4	N1	IIIB	Negative	No	TD-LN+	¡Ý12	No	Dead	9
887812	¡Ý65	Female	White	Right	T3&T4	N1	IIIB	Negative	No	TD-LN+	¡Ý12	No	Dead	61
887950	£¼65	Female	White	Right	T1&T2	N2	IIIA	Unknown	No	TD-LN+	¡Ý12	Yes	Alive	98
888219	¡Ý65	Female	White	Right	T3&T4	N2	IIIC	Negative	No	TD-LN+	¡Ý12	Yes	Dead	53
889168	¡Ý65	Female	White	Left	T3&T4	N1	IIIB	Unknown	Yes	TD+LN-	¡Ý12	No	Dead	3
890805	¡Ý65	Female	White	Right	T3&T4	N1	IIIB	Unknown	Yes	TD+LN+	¡Ý12	No	Dead	10
892368	¡Ý65	Female	White	Right	T3&T4	N1	IIIB	Positive	No	TD-LN+	¡Ü11	Yes	Dead	86
894895	¡Ý65	Male	White	Rectum	T1&T2	N1	IIIA	Negative	No	TD+LN-	¡Ý12	No	Alive	97
895092	¡Ý65	Female	White	Right	T3&T4	N2	IIIC	Positive	Yes	TD-LN+	¡Ý12	Yes	Alive	90
895303	¡Ý65	Male	White	Right	T3&T4	N2	IIIB	Negative	Yes	TD-LN+	¡Ý12	Yes	Alive	30
899903	£¼65	Female	White	Left	T3&T4	N1	IIIC	Negative	No	TD-LN+	¡Ý12	Yes	Alive	57
903204	¡Ý65	Male	White	Right	T3&T4	N2	IIIC	Negative	No	TD-LN+	¡Ý12	No	Dead	5
904004	¡Ý65	Female	White	Right	T3&T4	N2	IIIC	Positive	No	TD-LN+	¡Ü11	Yes	Dead	14
906167	¡Ý65	Male	White	Right	T3&T4	N1	IIIB	Negative	No	TD-LN+	¡Ý12	Yes	Dead	15
906306	¡Ý65	Male	Black	Left	T3&T4	N1	IIIB	Unknown	No	TD-LN+	¡Ý12	Yes	Alive	55
910239	¡Ý65	Male	White	Right	T3&T4	N2	IIIB	Unknown	No	TD+LN+	¡Ý12	No	Dead	44
911410	£¼65	Male	White	Right	T3&T4	N1	IIIB	Negative	No	TD-LN+	¡Ý12	Yes	Alive	74
911917	¡Ý65	Female	White	Right	T3&T4	N2	IIIC	Positive	No	TD-LN+	¡Ý12	Yes	Alive	7
912881	£¼65	Female	Yellow	Right	T3&T4	N1	IIIB	Negative	No	TD-LN+	¡Ý12	Yes	Alive	56
914683	£¼65	Male	White	Left	T3&T4	N1	IIIB	Negative	No	TD-LN+	¡Ý12	Yes	Alive	123
914929	¡Ý65	Female	White	Left	T3&T4	N2	IIIC	Negative	Yes	TD+LN+	¡Ý12	Yes	Dead	5
915192	¡Ý65	Female	White	Right	T3&T4	N1	IIIB	Negative	No	TD-LN+	¡Ý12	Yes	Alive	37
918482	¡Ý65	Male	White	Left	T3&T4	N1	IIIB	Negative	Yes	TD+LN+	¡Ý12	Yes	Alive	34
918904	¡Ý65	Male	Black	Right	T3&T4	N1	IIIB	Negative	No	TD-LN+	¡Ý12	Yes	Alive	80
919295	£¼65	Male	White	Rectum	T3&T4	N1	IIIB	Unknown	No	TD-LN+	¡Ý12	Yes	Alive	67
929738	¡Ý65	Male	White	Right	T3&T4	N2	IIIC	Negative	No	TD-LN+	¡Ý12	No	Alive	10
932354	¡Ý65	Male	White	Left	T3&T4	N1	IIIB	Positive	No	TD-LN+	¡Ý12	No	Alive	3
934198	¡Ý65	Female	Yellow	Right	T1&T2	N1	IIIA	Unknown	No	TD-LN+	¡Ý12	No	Dead	26
938080	¡Ý65	Male	White	Right	T1&T2	N1	IIIA	Positive	No	TD-LN+	¡Ý12	No	Alive	35
938119	¡Ý65	Female	White	Left	T3&T4	N1	IIIB	Unknown	Unknown	TD-LN+	¡Ý12	Yes	Dead	29
938207	¡Ý65	Female	White	Left	T3&T4	N1	IIIB	Unknown	No	TD-LN+	¡Ü11	No	Dead	15
938207	¡Ý65	Female	White	Right	T3&T4	N1	IIIB	Unknown	No	TD-LN+	¡Ü11	No	Dead	15
939534	¡Ý65	Male	Yellow	Left	T3&T4	N1	IIIB	Unknown	Yes	TD-LN+	¡Ý12	Yes	Alive	0
939639	¡Ý65	Male	Yellow	Rectum	T3&T4	N1	IIIB	Negative	Yes	TD-LN+	¡Ü11	No	Dead	2
943737	¡Ý65	Male	White	Left	T3&T4	N1	IIIB	Positive	No	TD-LN+	¡Ý12	No	Dead	6
943827	¡Ý65	Female	Black	Left	T1&T2	N1	IIIA	Unknown	No	TD-LN+	¡Ý12	Yes	Alive	10
947677	¡Ý65	Male	White	Right	T3&T4	N2	IIIB	Positive	No	TD+LN+	¡Ý12	Yes	Alive	69
949684	¡Ý65	Male	White	Left	T3&T4	N2	IIIC	Negative	No	TD-LN+	¡Ý12	Yes	Alive	70
952516	¡Ý65	Male	White	Right	T3&T4	N1	IIIB	Negative	No	TD+LN+	¡Ý12	No	Alive	13
952893	£¼65	Female	White	Right	T3&T4	N1	IIIB	Unknown	No	TD-LN+	¡Ý12	Yes	Alive	115
956014	¡Ý65	Male	Yellow	Left	T1&T2	N1	IIIA	Negative	No	TD-LN+	¡Ý12	Yes	Alive	31
958212	¡Ý65	Female	Yellow	Right	T3&T4	N1	IIIB	Positive	No	TD-LN+	¡Ý12	No	Alive	34
958370	¡Ý65	Male	White	Right	T3&T4	N1	IIIB	Negative	No	TD-LN+	¡Ý12	Yes	Alive	26
958515	£¼65	Female	White	Left	T3&T4	N1	IIIB	Unknown	No	TD-LN+	¡Ý12	No	Dead	8
959091	¡Ý65	Male	White	Right	T3&T4	N2	IIIC	Negative	No	TD-LN+	¡Ý12	Yes	Alive	51
960099	¡Ý65	Female	White	Right	T3&T4	N2	IIIC	Negative	No	TD-LN+	¡Ý12	Yes	Alive	77
961271	¡Ý65	Female	White	Left	T3&T4	N1	IIIB	Unknown	Yes	TD-LN+	¡Ý12	Yes	Dead	15
964503	¡Ý65	Male	White	Right	T1&T2	N1	IIIA	Unknown	Yes	TD-LN+	¡Ý12	Yes	Alive	35
964575	£¼65	Male	Black	Right	T3&T4	N1	IIIB	Positive	No	TD+LN+	¡Ý12	Yes	Alive	35
967193	¡Ý65	Female	White	Right	T3&T4	N2	IIIB	Unknown	No	TD+LN+	¡Ý12	Yes	Alive	42
971996	£¼65	Male	White	Left	T3&T4	N2	IIIC	Negative	Yes	TD+LN+	¡Ý12	Yes	Dead	21
972639	¡Ý65	Male	White	Right	T3&T4	N1	IIIB	Negative	Yes	TD-LN+	¡Ý12	No	Alive	86
973307	¡Ý65	Male	Black	Rectum	T3&T4	N2	IIIC	Unknown	No	TD-LN+	¡Ý12	Yes	Dead	16
973997	¡Ý65	Female	White	Right	T3&T4	N1	IIIB	Negative	No	TD-LN+	¡Ý12	No	Alive	116
975087	¡Ý65	Female	White	Right	T3&T4	N2	IIIC	Positive	Yes	TD+LN+	¡Ý12	Yes	Alive	4
977392	¡Ý65	Female	White	Right	T1&T2	N1	IIIA	Negative	No	TD-LN+	¡Ý12	Yes	Alive	53
978927	¡Ý65	Female	White	Left	T3&T4	N1	IIIB	Positive	No	TD-LN+	¡Ý12	Yes	Alive	51
980103	¡Ý65	Male	White	Right	T3&T4	N2	IIIC	Positive	No	TD-LN+	¡Ý12	Yes	Alive	14
983605	¡Ý65	Male	White	Right	T3&T4	N2	IIIB	Positive	Yes	TD-LN+	¡Ý12	Yes	Alive	69
989930	£¼65	Male	Yellow	Left	T1&T2	N1	IIIA	Unknown	No	TD-LN+	¡Ý12	No	Alive	78
994051	¡Ý65	Female	White	Right	T3&T4	N1	IIIB	Negative	Yes	TD+LN+	¡Ý12	No	Dead	0
994593	¡Ý65	Male	White	Left	T3&T4	N1	IIIB	Negative	Yes	TD-LN+	¡Ý12	Yes	Dead	38
996829	¡Ý65	Female	White	Right	T3&T4	N2	IIIC	Unknown	No	TD+LN+	¡Ü11	No	Dead	5
998478	£¼65	Male	White	Right	T3&T4	N1	IIIB	Negative	Unknown	TD-LN+	¡Ý12	Yes	Alive	125
999438	¡Ý65	Male	White	Left	T3&T4	N1	IIIB	Unknown	No	TD+LN+	¡Ý12	Yes	Alive	74
1000143	¡Ý65	Male	White	Left	T3&T4	N1	IIIB	Unknown	No	TD+LN+	¡Ý12	No	Alive	90
1000552	¡Ý65	Male	White	Right	T3&T4	N2	IIIB	Negative	No	TD-LN+	¡Ý12	No	Dead	16
1001405	¡Ý65	Female	White	Right	T3&T4	N1	IIIB	Unknown	No	TD-LN+	¡Ý12	No	Dead	11
1002806	¡Ý65	Female	White	Right	T3&T4	N1	IIIB	Unknown	No	TD-LN+	¡Ý12	Yes	Alive	71
1003210	¡Ý65	Male	Black	Right	T3&T4	N1	IIIB	Unknown	No	TD-LN+	¡Ý12	Yes	Alive	78
1005971	¡Ý65	Female	White	Right	T3&T4	N2	IIIC	Positive	No	TD-LN+	¡Ý12	Yes	Dead	12
1006560	¡Ý65	Male	White	Right	T3&T4	N1	IIIB	Unknown	No	TD-LN+	¡Ý12	No	Dead	78
1006586	¡Ý65	Female	White	Right	T3&T4	N1	IIIB	Negative	No	TD-LN+	¡Ý12	No	Dead	0
1007399	¡Ý65	Male	White	Right	T3&T4	N1	IIIB	Positive	Unknown	TD-LN+	¡Ý12	Yes	Dead	39
1008737	¡Ý65	Female	Yellow	Right	T3&T4	N1	IIIB	Positive	Yes	TD-LN+	¡Ý12	No	Alive	23
1009412	¡Ý65	Male	White	Right	T3&T4	N2	IIIB	Negative	No	TD-LN+	¡Ý12	No	Alive	104
1009781	¡Ý65	Male	White	Left	T3&T4	N2	IIIB	Negative	No	TD+LN+	¡Ý12	Yes	Dead	62
1011669	¡Ý65	Female	Black	Right	T3&T4	N1	IIIB	Negative	Unknown	TD+LN+	¡Ý12	Yes	Alive	70
1012367	£¼65	Male	White	Right	T3&T4	N1	IIIB	Negative	Yes	TD-LN+	¡Ý12	Yes	Alive	40
1017036	¡Ý65	Male	White	Left	T3&T4	N2	IIIB	Negative	No	TD-LN+	¡Ý12	Yes	Dead	44
1019586	¡Ý65	Female	White	Right	T1&T2	N1	IIIA	Negative	No	TD-LN+	¡Ý12	Yes	Alive	14
1023665	£¼65	Female	Yellow	Right	T1&T2	N1	IIIA	Negative	No	TD+LN+	¡Ý12	Yes	Alive	89
1024298	¡Ý65	Female	White	Right	T3&T4	N1	IIIB	Positive	No	TD-LN+	¡Ý12	No	Alive	54
1024545	¡Ý65	Female	White	Right	T3&T4	N1	IIIB	Negative	No	TD-LN+	¡Ý12	No	Alive	71
1027660	¡Ý65	Male	White	Right	T3&T4	N1	IIIB	Negative	No	TD+LN+	¡Ý12	Yes	Alive	107
1029737	¡Ý65	Female	Yellow	Right	T3&T4	N1	IIIB	Positive	No	TD-LN+	¡Ý12	No	Dead	4
1032566	¡Ý65	Male	Yellow	Left	T3&T4	N2	IIIC	Positive	No	TD+LN+	¡Ý12	No	Dead	2
1032724	¡Ý65	Female	White	Left	T1&T2	N1	IIIA	Positive	Unknown	TD-LN+	¡Ý12	No	Dead	17
1034742	£¼65	Male	White	Left	T3&T4	N2	IIIB	Negative	No	TD+LN+	¡Ý12	Yes	Dead	110
1035130	¡Ý65	Male	Yellow	Left	T1&T2	N1	IIIA	Negative	No	TD-LN+	¡Ü11	No	Alive	116
1035578	¡Ý65	Male	White	Left	T3&T4	N2	IIIC	Unknown	Yes	TD-LN+	¡Ý12	No	Alive	5
1035681	¡Ý65	Female	White	Right	T3&T4	N1	IIIB	Positive	No	TD+LN+	¡Ý12	Yes	Dead	35
1037754	¡Ý65	Female	White	Right	T3&T4	N2	IIIC	Unknown	Unknown	TD-LN+	¡Ü11	No	Dead	7
1044559	¡Ý65	Female	White	Left	T3&T4	N1	IIIB	Negative	No	TD-LN+	¡Ý12	No	Dead	13
1044618	¡Ý65	Female	White	Right	T3&T4	N1	IIIB	Negative	No	TD-LN+	¡Ü11	Yes	Alive	0
1044645	¡Ý65	Female	White	Right	T3&T4	N2	IIIC	Negative	No	TD-LN+	¡Ý12	Yes	Dead	14
1045614	¡Ý65	Male	Unknown	Left	T3&T4	N2	IIIB	Positive	No	TD-LN+	¡Ý12	No	Dead	22
1046166	¡Ý65	Male	Yellow	Rectum	T3&T4	N2	IIIC	Positive	Yes	TD+LN+	¡Ý12	No	Dead	3
1049993	¡Ý65	Male	Yellow	Right	T3&T4	N2	IIIC	Negative	Yes	TD-LN+	¡Ý12	Yes	Dead	20
1051670	¡Ý65	Male	White	Right	T3&T4	N1	IIIB	Negative	No	TD-LN+	¡Ý12	Yes	Alive	68
1052078	¡Ý65	Male	White	Left	T3&T4	N1	IIIB	Unknown	No	TD-LN+	¡Ü11	No	Dead	24
1052315	¡Ý65	Male	White	Right	T1&T2	N1	IIIA	Unknown	No	TD-LN+	¡Ý12	Yes	Alive	24
1053819	£¼65	Female	Yellow	Left	T3&T4	N2	IIIC	Negative	Yes	TD+LN+	¡Ý12	Yes	Alive	47
1055947	¡Ý65	Male	White	Right	T1&T2	N1	IIIA	Negative	No	TD-LN+	¡Ý12	Yes	Alive	31
1058684	¡Ý65	Female	White	Right	T3&T4	N1	IIIB	Negative	No	TD+LN-	¡Ý12	No	Alive	15
1059336	¡Ý65	Male	White	Right	T3&T4	N1	IIIB	Negative	No	TD+LN-	¡Ü11	Yes	Alive	103
1060918	¡Ý65	Male	White	Right	T3&T4	N1	IIIB	Negative	No	TD-LN+	¡Ý12	Yes	Alive	130
1062100	£¼65	Female	Yellow	Left	T3&T4	N1	IIIB	Unknown	No	TD-LN+	¡Ý12	No	Alive	127
1062420	¡Ý65	Female	White	Left	T3&T4	N1	IIIB	Positive	No	TD-LN+	¡Ý12	Yes	Alive	80
1064654	¡Ý65	Female	White	Right	T3&T4	N2	IIIC	Unknown	No	TD-LN+	¡Ý12	No	Alive	26
1069193	¡Ý65	Male	White	Right	T3&T4	N2	IIIC	Positive	No	TD-LN+	¡Ý12	No	Alive	2
1070253	£¼65	Female	Yellow	Right	T3&T4	N2	IIIC	Unknown	No	TD+LN+	¡Ý12	Yes	Alive	77
1076620	¡Ý65	Male	White	Right	T3&T4	N1	IIIB	Positive	Yes	TD-LN+	¡Ý12	Yes	Alive	44
1078528	¡Ý65	Male	Yellow	Right	T3&T4	N2	IIIC	Negative	Yes	TD+LN+	¡Ý12	No	Dead	9
1080172	£¼65	Male	White	Rectum	T3&T4	N1	IIIB	Negative	No	TD-LN+	¡Ý12	Yes	Dead	76
1082418	¡Ý65	Male	White	Right	T3&T4	N2	IIIB	Positive	No	TD-LN+	¡Ý12	Yes	Dead	33
1083175	£¼65	Female	White	Right	T1&T2	N1	IIIA	Unknown	No	TD-LN+	¡Ý12	Yes	Dead	99
1083175	£¼65	Female	White	Right	T3&T4	N1	IIIB	Unknown	No	TD-LN+	¡Ý12	Yes	Dead	99
1083502	¡Ý65	Female	Yellow	Right	T3&T4	N1	IIIB	Positive	No	TD-LN+	¡Ý12	No	Dead	62
1083553	¡Ý65	Male	Yellow	Right	T3&T4	N1	IIIC	Positive	No	TD-LN+	¡Ý12	Yes	Alive	34
1084472	¡Ý65	Male	White	Left	T1&T2	N1	IIIA	Unknown	No	TD-LN+	¡Ý12	No	Dead	14
1086317	¡Ý65	Male	White	Left	T3&T4	N1	IIIB	Positive	No	TD+LN+	¡Ý12	Yes	Dead	27
1087094	¡Ý65	Male	Yellow	Left	T3&T4	N2	IIIC	Negative	No	TD-LN+	¡Ý12	Yes	Dead	8
1087504	¡Ý65	Male	White	Right	T3&T4	N2	IIIB	Negative	No	TD-LN+	¡Ý12	No	Alive	10
1087884	¡Ý65	Male	White	Right	T3&T4	N1	IIIB	Unknown	No	TD+LN-	¡Ý12	No	Dead	1
1088205	¡Ý65	Female	White	Left	T3&T4	N1	IIIB	Negative	No	TD-LN+	¡Ý12	No	Alive	30
1089438	¡Ý65	Male	White	Left	T3&T4	N2	IIIC	Unknown	Yes	TD+LN+	¡Ü11	No	Dead	8
1089507	¡Ý65	Female	White	Right	T3&T4	N2	IIIC	Negative	No	TD-LN+	¡Ý12	Yes	Alive	77
1089866	£¼65	Female	White	Rectum	T3&T4	N1	IIIB	Positive	Unknown	TD-LN+	¡Ý12	No	Dead	3
1093398	¡Ý65	Male	White	Right	T3&T4	N1	IIIB	Unknown	No	TD+LN-	¡Ý12	No	Dead	0
1096855	¡Ý65	Male	White	Right	T3&T4	N2	IIIB	Unknown	No	TD-LN+	¡Ü11	No	Dead	92
1098928	£¼65	Female	Yellow	Right	T3&T4	N1	IIIC	Negative	No	TD-LN+	¡Ý12	Yes	Alive	120
1098931	£¼65	Male	White	Right	T3&T4	N1	IIIB	Unknown	Yes	TD-LN+	¡Ý12	No	Alive	115
1100880	¡Ý65	Female	White	Right	T3&T4	N1	IIIB	Positive	No	TD-LN+	¡Ý12	Yes	Alive	2
1101135	£¼65	Male	White	Left	T3&T4	N1	IIIB	Negative	No	TD-LN+	¡Ý12	Yes	Alive	77
1101266	¡Ý65	Male	White	Left	T3&T4	N1	IIIB	Positive	No	TD+LN+	¡Ý12	No	Alive	116
1105127	£¼65	Female	Black	Left	T3&T4	N1	IIIB	Positive	No	TD-LN+	¡Ý12	Yes	Dead	14
1105212	¡Ý65	Male	White	Right	T3&T4	N1	IIIB	Unknown	No	TD-LN+	¡Ý12	Yes	Dead	54
1105798	¡Ý65	Female	White	Left	T1&T2	N2	IIIB	Negative	No	TD+LN+	¡Ý12	Yes	Alive	3
1107818	£¼65	Female	Yellow	Right	T3&T4	N1	IIIB	Positive	No	TD-LN+	¡Ý12	Yes	Alive	40
1108690	¡Ý65	Male	White	Right	T3&T4	N1	IIIB	Positive	No	TD-LN+	¡Ý12	No	Alive	8
1115041	¡Ý65	Male	White	Left	T3&T4	N2	IIIB	Positive	No	TD-LN+	¡Ý12	Yes	Dead	7
1115996	£¼65	Female	Yellow	Left	T3&T4	N1	IIIB	Negative	Yes	TD+LN+	¡Ý12	Yes	Dead	24
1116227	¡Ý65	Male	White	Left	T3&T4	N2	IIIC	Positive	Yes	TD+LN+	¡Ý12	No	Dead	24
1117895	¡Ý65	Male	Yellow	Left	T3&T4	N1	IIIB	Unknown	Yes	TD+LN-	¡Ý12	No	Dead	0
1118527	¡Ý65	Female	Yellow	Right	T3&T4	N1	IIIB	Unknown	Yes	TD+LN+	¡Ü11	No	Dead	50
1119329	¡Ý65	Female	White	Right	T3&T4	N2	IIIC	Positive	No	TD+LN+	¡Ý12	No	Dead	0
1119495	¡Ý65	Male	White	Left	T3&T4	N1	IIIB	Unknown	No	TD-LN+	¡Ý12	No	Alive	42
1119782	¡Ý65	Male	Yellow	Right	T3&T4	N2	IIIC	Negative	Yes	TD-LN+	¡Ý12	No	Dead	1
1122478	¡Ý65	Female	White	Right	T1&T2	N1	IIIA	Negative	No	TD-LN+	¡Ý12	Yes	Alive	93
1123313	¡Ý65	Female	White	Right	T3&T4	N2	IIIB	Unknown	No	TD+LN+	¡Ý12	No	Dead	26
1124334	¡Ý65	Male	White	Right	T3&T4	N1	IIIB	Positive	No	TD-LN+	¡Ý12	No	Dead	19
1125042	£¼65	Female	White	Right	T3&T4	N1	IIIB	Negative	No	TD-LN+	¡Ý12	Yes	Dead	2
1130244	¡Ý65	Female	White	Left	T3&T4	N2	IIIB	Negative	No	TD-LN+	¡Ý12	Yes	Alive	101
1131323	¡Ý65	Male	White	Left	T3&T4	N1	IIIB	Unknown	No	TD-LN+	¡Ý12	No	Dead	13
1132015	¡Ý65	Male	White	Right	T3&T4	N2	IIIC	Positive	No	TD+LN+	¡Ý12	No	Dead	13
1133392	¡Ý65	Female	White	Left	T1&T2	N1	IIIA	Negative	No	TD-LN+	¡Ü11	Yes	Dead	114
1134030	£¼65	Male	White	Left	T3&T4	N1	IIIB	Negative	No	TD+LN-	¡Ý12	Yes	Alive	78
1134788	¡Ý65	Female	White	Right	T3&T4	N2	IIIC	Negative	No	TD-LN+	¡Ý12	Yes	Dead	4
1136758	¡Ý65	Female	White	Left	T3&T4	N1	IIIB	Positive	No	TD-LN+	¡Ý12	Yes	Alive	53
1140680	¡Ý65	Male	White	Right	T3&T4	N2	IIIC	Negative	No	TD-LN+	¡Ý12	Yes	Alive	109
1140866	¡Ý65	Male	White	Left	T3&T4	N1	IIIB	Unknown	No	TD-LN+	¡Ý12	Yes	Alive	130
1141624	¡Ý65	Male	Yellow	Left	T3&T4	N1	IIIB	Unknown	No	TD-LN+	¡Ý12	No	Alive	97
1142398	¡Ý65	Female	White	Right	T3&T4	N1	IIIB	Positive	No	TD-LN+	¡Ý12	No	Alive	68
1143043	£¼65	Female	Yellow	Right	T3&T4	N2	IIIC	Positive	No	TD-LN+	¡Ý12	Yes	Alive	15
1143422	£¼65	Male	White	Left	T3&T4	N1	IIIB	Positive	Yes	TD+LN-	¡Ý12	Yes	Alive	18
1144572	¡Ý65	Male	White	Left	T3&T4	N2	IIIC	Unknown	No	TD+LN+	¡Ü11	Yes	Alive	15
1148316	¡Ý65	Male	Yellow	Right	T3&T4	N2	IIIC	Positive	No	TD+LN+	¡Ý12	No	Dead	1
1149351	£¼65	Female	Yellow	Right	T3&T4	N1	IIIC	Positive	No	TD-LN+	¡Ý12	Yes	Alive	51
1151135	¡Ý65	Female	Yellow	Left	T3&T4	N2	IIIB	Negative	No	TD-LN+	¡Ý12	Yes	Alive	15
1151223	£¼65	Female	Black	Right	T3&T4	N1	IIIB	Negative	No	TD-LN+	¡Ý12	Yes	Alive	82
1151557	¡Ý65	Female	Yellow	Rectum	T1&T2	N1	IIIA	Unknown	No	TD-LN+	¡Ü11	Yes	Alive	131
1151584	¡Ý65	Female	Yellow	Left	T3&T4	N2	IIIC	Unknown	Yes	TD+LN+	¡Ü11	Yes	Dead	5
1151618	£¼65	Female	Yellow	Rectum	T3&T4	N1	IIIB	Negative	No	TD+LN+	¡Ü11	Yes	Alive	130
1152074	£¼65	Male	White	Right	T1&T2	N1	IIIA	Positive	No	TD-LN+	¡Ý12	Yes	Alive	130
1152187	£¼65	Female	Black	Left	T3&T4	N1	IIIB	Unknown	No	TD-LN+	¡Ý12	Yes	Alive	128
1152401	¡Ý65	Female	White	Left	T3&T4	N1	IIIB	Negative	No	TD+LN+	¡Ý12	Yes	Dead	25
1152406	¡Ý65	Male	White	Left	T3&T4	N2	IIIB	Unknown	No	TD-LN+	¡Ý12	No	Dead	41
1152406	¡Ý65	Male	White	Rectum	T1&T2	N2	IIIB	Unknown	No	TD-LN+	¡Ý12	No	Dead	40
1152649	£¼65	Male	White	Left	T3&T4	N1	IIIB	Unknown	Yes	TD+LN+	¡Ü11	Yes	Dead	41
1152740	¡Ý65	Female	Black	Right	T3&T4	N2	IIIC	Unknown	No	TD-LN+	¡Ý12	No	Dead	80
1152856	£¼65	Female	White	Right	T3&T4	N1	IIIB	Negative	No	TD-LN+	¡Ý12	Yes	Alive	124
1152949	£¼65	Female	White	Left	T3&T4	N1	IIIB	Negative	No	TD-LN+	¡Ý12	Yes	Alive	131
1153149	£¼65	Female	Black	Left	T3&T4	N1	IIIB	Negative	Yes	TD-LN+	¡Ü11	Yes	Dead	80
1153168	¡Ý65	Female	Yellow	Left	T3&T4	N1	IIIB	Positive	No	TD-LN+	¡Ü11	Yes	Dead	26
1153242	¡Ý65	Female	White	Left	T3&T4	N2	IIIC	Negative	Yes	TD+LN+	¡Ý12	Yes	Dead	58
1153309	£¼65	Female	White	Left	T3&T4	N2	IIIB	Negative	Yes	TD+LN+	¡Ý12	Yes	Dead	68
1153631	¡Ý65	Male	White	Left	T3&T4	N1	IIIC	Positive	Yes	TD+LN+	¡Ü11	Yes	Dead	27
1153756	¡Ý65	Male	White	Left	T3&T4	N1	IIIB	Positive	No	TD-LN+	¡Ý12	No	Dead	17
1153812	¡Ý65	Male	Yellow	Left	T3&T4	N2	IIIB	Positive	Yes	TD-LN+	¡Ý12	Yes	Dead	35
1153817	¡Ý65	Male	White	Left	T3&T4	N1	IIIB	Negative	Unknown	TD-LN+	¡Ý12	Yes	Alive	131
1153900	¡Ý65	Female	Yellow	Rectum	T3&T4	N1	IIIB	Negative	Yes	TD-LN+	¡Ü11	Yes	Dead	121
1153900	¡Ý65	Female	Yellow	Right	T3&T4	N2	IIIB	Unknown	No	TD-LN+	¡Ý12	No	Dead	25
1154066	£¼65	Female	White	Rectum	T1&T2	N1	IIIA	Unknown	No	TD-LN+	¡Ý12	Yes	Dead	69
1154149	£¼65	Female	White	Rectum	T1&T2	N1	IIIA	Negative	Unknown	TD-LN+	¡Ý12	Yes	Alive	129
1154267	£¼65	Female	White	Right	T3&T4	N2	IIIB	Negative	No	TD-LN+	¡Ý12	Yes	Alive	129
1154442	£¼65	Male	Black	Right	T3&T4	N2	IIIC	Negative	No	TD-LN+	¡Ý12	Yes	Alive	125
1154558	¡Ý65	Male	White	Right	T3&T4	N1	IIIB	Unknown	No	TD-LN+	¡Ý12	No	Alive	129
1154829	£¼65	Male	White	Right	T3&T4	N2	IIIC	Positive	Yes	TD-LN+	¡Ý12	Yes	Dead	18
1154915	¡Ý65	Male	Black	Left	T3&T4	N1	IIIB	Unknown	Yes	TD-LN+	¡Ý12	Yes	Dead	117
1154927	£¼65	Female	White	Left	T1&T2	N1	IIIA	Negative	No	TD-LN+	¡Ý12	Yes	Alive	127
1155107	¡Ý65	Female	White	Right	T3&T4	N1	IIIB	Unknown	Unknown	TD-LN+	¡Ý12	No	Dead	64
1155270	£¼65	Male	White	Right	T1&T2	N1	IIIA	Negative	No	TD-LN+	¡Ý12	Yes	Alive	129
1155276	£¼65	Male	White	Left	T3&T4	N2	IIIC	Negative	Unknown	TD-LN+	¡Ü11	Yes	Dead	17
1155386	£¼65	Female	Yellow	Left	T3&T4	N1	IIIB	Negative	Unknown	TD-LN+	¡Ý12	Yes	Alive	127
1155479	£¼65	Male	White	Left	T3&T4	N1	IIIB	Negative	Unknown	TD-LN+	¡Ý12	Yes	Alive	128
1155736	£¼65	Male	White	Left	T3&T4	N2	IIIB	Negative	Unknown	TD-LN+	¡Ý12	Yes	Alive	125
1155835	¡Ý65	Female	White	Rectum	T3&T4	N1	IIIB	Negative	Unknown	TD-LN+	¡Ý12	No	Dead	2
1155844	¡Ý65	Male	White	Right	T3&T4	N1	IIIB	Unknown	No	TD-LN+	¡Ý12	No	Dead	1
1156062	¡Ý65	Male	White	Left	T3&T4	N1	IIIB	Positive	No	TD-LN+	¡Ü11	No	Dead	11
1156080	£¼65	Male	Yellow	Left	T3&T4	N2	IIIC	Negative	No	TD-LN+	¡Ý12	Yes	Dead	73
1156357	¡Ý65	Male	Yellow	Left	T3&T4	N1	IIIB	Positive	Unknown	TD-LN+	¡Ý12	No	Dead	89
1156360	¡Ý65	Male	White	Right	T3&T4	N1	IIIB	Negative	Unknown	TD-LN+	¡Ý12	Yes	Dead	39
1156378	¡Ý65	Male	White	Left	T3&T4	N1	IIIB	Unknown	No	TD+LN-	¡Ü11	No	Dead	46
1156388	£¼65	Male	White	Rectum	T1&T2	N2	IIIB	Negative	No	TD-LN+	¡Ý12	Yes	Dead	75
1156393	¡Ý65	Female	White	Right	T3&T4	N2	IIIC	Unknown	No	TD+LN+	¡Ü11	No	Dead	31
1156395	£¼65	Male	White	Left	T1&T2	N1	IIIA	Negative	No	TD-LN+	¡Ý12	Yes	Alive	126
1156409	¡Ý65	Male	White	Left	T1&T2	N1	IIIA	Negative	No	TD-LN+	¡Ý12	Yes	Alive	126
1156468	¡Ý65	Female	White	Right	T3&T4	N1	IIIB	Negative	No	TD-LN+	¡Ý12	Yes	Alive	126
1156705	¡Ý65	Female	White	Rectum	T3&T4	N2	IIIB	Unknown	Yes	TD-LN+	¡Ý12	No	Dead	15
1156865	£¼65	Male	White	Rectum	T3&T4	N2	IIIC	Positive	No	TD+LN+	¡Ý12	Yes	Alive	64
1157011	£¼65	Male	White	Rectum	T3&T4	N1	IIIB	Positive	No	TD-LN+	¡Ý12	Yes	Alive	127
1157142	¡Ý65	Male	White	Right	T3&T4	N2	IIIC	Negative	No	TD-LN+	¡Ý12	Yes	Dead	16
1157364	¡Ý65	Male	White	Rectum	T1&T2	N2	IIIB	Negative	No	TD-LN+	¡Ý12	Yes	Alive	125
1157450	£¼65	Female	White	Right	T3&T4	N1	IIIB	Unknown	No	TD-LN+	¡Ý12	Yes	Alive	127
1157804	¡Ý65	Female	White	Left	T3&T4	N1	IIIC	Unknown	No	TD-LN+	¡Ü11	Yes	Dead	55
1157932	£¼65	Female	White	Left	T3&T4	N1	IIIB	Unknown	No	TD-LN+	¡Ü11	Yes	Dead	39
1157953	¡Ý65	Female	Yellow	Left	T3&T4	N1	IIIB	Unknown	No	TD-LN+	¡Ý12	No	Alive	126
1157981	¡Ý65	Male	Yellow	Left	T1&T2	N1	IIIA	Negative	No	TD-LN+	¡Ý12	Yes	Alive	126
1158064	¡Ý65	Female	Black	Right	T3&T4	N1	IIIB	Negative	No	TD-LN+	¡Ý12	Yes	Dead	60
1158448	¡Ý65	Male	White	Right	T3&T4	N2	IIIC	Positive	No	TD-LN+	¡Ý12	Yes	Dead	30
1158613	¡Ý65	Male	Black	Right	T3&T4	N1	IIIC	Positive	No	TD-LN+	¡Ý12	Yes	Alive	129
1158614	¡Ý65	Female	White	Right	T3&T4	N1	IIIC	Positive	No	TD-LN+	¡Ý12	No	Dead	2
1158640	¡Ý65	Male	White	Left	T3&T4	N1	IIIB	Negative	No	TD-LN+	¡Ü11	No	Dead	28
1158654	£¼65	Male	White	Left	T3&T4	N1	IIIC	Unknown	No	TD-LN+	¡Ý12	No	Dead	65
1158912	¡Ý65	Male	Yellow	Left	T3&T4	N1	IIIB	Positive	No	TD-LN+	¡Ü11	Yes	Dead	112
1158938	¡Ý65	Female	White	Left	T3&T4	N1	IIIB	Negative	No	TD-LN+	¡Ý12	Yes	Alive	129
1158947	¡Ý65	Male	White	Left	T3&T4	N1	IIIC	Unknown	No	TD-LN+	¡Ý12	Yes	Dead	47
1159138	¡Ý65	Female	White	Left	T1&T2	N1	IIIA	Negative	Unknown	TD-LN+	¡Ý12	No	Dead	47
1159199	¡Ý65	Female	White	Right	T3&T4	N2	IIIC	Negative	No	TD-LN+	¡Ý12	Yes	Alive	65
1159475	¡Ý65	Female	White	Left	T1&T2	N1	IIIA	Unknown	No	TD-LN+	¡Ý12	No	Dead	60
1159481	¡Ý65	Male	White	Left	T3&T4	N1	IIIB	Unknown	Yes	TD-LN+	¡Ý12	No	Dead	72
1159530	¡Ý65	Female	White	Left	T3&T4	N1	IIIB	Negative	No	TD-LN+	¡Ý12	Yes	Dead	67
1159548	£¼65	Male	White	Left	T3&T4	N1	IIIB	Unknown	No	TD-LN+	¡Ý12	No	Alive	128
1159718	£¼65	Female	Yellow	Rectum	T3&T4	N2	IIIB	Positive	No	TD+LN+	¡Ý12	Yes	Dead	73
1159741	£¼65	Male	Yellow	Right	T3&T4	N1	IIIB	Negative	No	TD+LN+	¡Ý12	Yes	Alive	124
1159820	£¼65	Male	Yellow	Left	T1&T2	N1	IIIA	Unknown	No	TD-LN+	¡Ý12	Yes	Alive	128
1159863	£¼65	Female	White	Right	T3&T4	N1	IIIB	Negative	No	TD-LN+	¡Ý12	Yes	Alive	123
1159963	¡Ý65	Male	Black	Left	T1&T2	N2	IIIB	Positive	Yes	TD-LN+	¡Ü11	Yes	Dead	42
1160031	¡Ý65	Female	White	Right	T3&T4	N1	IIIB	Positive	No	TD-LN+	¡Ý12	Yes	Dead	102
1160067	£¼65	Female	White	Left	T3&T4	N2	IIIC	Negative	Unknown	TD-LN+	¡Ý12	No	Dead	3
1160140	£¼65	Male	White	Rectum	T1&T2	N1	IIIA	Negative	Unknown	TD-LN+	¡Ý12	Yes	Alive	130
1160279	£¼65	Female	Yellow	Right	T3&T4	N1	IIIB	Negative	Unknown	TD-LN+	¡Ü11	Yes	Dead	39
1160358	¡Ý65	Female	White	Right	T3&T4	N1	IIIB	Positive	No	TD+LN-	¡Ý12	Yes	Dead	34
1160372	£¼65	Male	White	Left	T3&T4	N2	IIIC	Negative	Unknown	TD-LN+	¡Ý12	Yes	Alive	131
1160597	£¼65	Male	White	Right	T1&T2	N1	IIIA	Negative	No	TD-LN+	¡Ý12	Yes	Dead	117
1160666	¡Ý65	Male	White	Right	T3&T4	N2	IIIC	Positive	No	TD-LN+	¡Ý12	No	Dead	0
1160711	¡Ý65	Female	Yellow	Right	T3&T4	N2	IIIC	Negative	No	TD-LN+	¡Ý12	Yes	Alive	127
1160736	¡Ý65	Male	White	Right	T3&T4	N1	IIIB	Positive	No	TD-LN+	¡Ý12	No	Dead	110
1160740	£¼65	Male	White	Left	T1&T2	N1	IIIA	Negative	No	TD-LN+	¡Ý12	Yes	Alive	127
1160796	¡Ý65	Female	White	Right	T3&T4	N1	IIIB	Positive	No	TD-LN+	¡Ý12	No	Dead	9
1160803	£¼65	Female	White	Left	T3&T4	N2	IIIB	Negative	No	TD-LN+	¡Ý12	Yes	Alive	125
1160895	¡Ý65	Female	White	Right	T3&T4	N2	IIIB	Positive	Unknown	TD-LN+	¡Ý12	No	Dead	6
1161094	¡Ý65	Male	White	Left	T1&T2	N1	IIIA	Positive	No	TD-LN+	¡Ý12	No	Dead	54
1161099	¡Ý65	Female	Yellow	Right	T1&T2	N2	IIIB	Positive	No	TD-LN+	¡Ý12	Yes	Alive	128
1161107	¡Ý65	Male	White	Left	T1&T2	N2	IIIB	Positive	No	TD-LN+	¡Ý12	Yes	Dead	26
1161109	£¼65	Male	White	Right	T3&T4	N2	IIIB	Positive	No	TD-LN+	¡Ý12	Yes	Dead	20
1161132	£¼65	Female	Yellow	Right	T3&T4	N1	IIIB	Unknown	No	TD-LN+	¡Ý12	Yes	Alive	31
1161243	¡Ý65	Female	White	Left	T3&T4	N2	IIIB	Unknown	No	TD-LN+	¡Ý12	No	Alive	88
1161272	£¼65	Male	White	Right	T3&T4	N2	IIIB	Positive	No	TD-LN+	¡Ý12	Yes	Dead	98
1161743	¡Ý65	Female	White	Right	T1&T2	N1	IIIA	Positive	No	TD-LN+	¡Ý12	Yes	Dead	8
1161823	¡Ý65	Female	Yellow	Left	T3&T4	N2	IIIB	Positive	No	TD-LN+	¡Ý12	Yes	Dead	63
1161836	£¼65	Male	White	Left	T1&T2	N1	IIIA	Unknown	No	TD-LN+	¡Ý12	Yes	Alive	129
1162000	¡Ý65	Male	Yellow	Left	T3&T4	N2	IIIC	Unknown	Unknown	TD-LN+	¡Ý12	No	Dead	0
1162057	¡Ý65	Female	Yellow	Left	T3&T4	N1	IIIB	Positive	No	TD-LN+	¡Ü11	No	Dead	21
1162071	¡Ý65	Female	Yellow	Left	T3&T4	N2	IIIC	Unknown	No	TD-LN+	¡Ü11	Yes	Alive	125
1162109	£¼65	Female	Yellow	Left	T3&T4	N1	IIIB	Unknown	No	TD-LN+	¡Ý12	Yes	Alive	128
1162196	¡Ý65	Female	Yellow	Left	T3&T4	N1	IIIB	Positive	Unknown	TD-LN+	¡Ý12	No	Dead	104
1162257	¡Ý65	Female	Yellow	Right	T3&T4	N2	IIIB	Negative	No	TD-LN+	¡Ý12	Yes	Alive	129
1162529	¡Ý65	Male	Black	Rectum	T1&T2	N1	IIIA	Unknown	No	TD-LN+	¡Ý12	No	Dead	0
1162606	£¼65	Male	White	Rectum	T3&T4	N1	IIIB	Negative	No	TD-LN+	¡Ý12	No	Alive	126
1162681	¡Ý65	Female	Yellow	Right	T3&T4	N1	IIIB	Positive	Unknown	TD-LN+	¡Ý12	No	Dead	40
1162922	¡Ý65	Male	White	Right	T3&T4	N1	IIIB	Negative	Unknown	TD-LN+	¡Ý12	No	Dead	8
1162992	¡Ý65	Female	Yellow	Right	T3&T4	N1	IIIC	Negative	No	TD+LN+	¡Ý12	No	Dead	30
1162994	¡Ý65	Female	White	Right	T3&T4	N1	IIIC	Positive	No	TD-LN+	¡Ý12	Yes	Dead	31
1163031	¡Ý65	Male	White	Right	T1&T2	N1	IIIA	Negative	No	TD-LN+	¡Ý12	Yes	Alive	125
1163081	¡Ý65	Female	White	Right	T3&T4	N1	IIIB	Negative	No	TD-LN+	¡Ý12	Yes	Dead	74
1163609	¡Ý65	Female	Black	Right	T3&T4	N1	IIIB	Unknown	No	TD-LN+	¡Ý12	No	Alive	126
1163610	£¼65	Female	White	Left	T3&T4	N2	IIIC	Negative	No	TD+LN+	¡Ý12	Yes	Dead	32
1163615	¡Ý65	Female	White	Right	T3&T4	N1	IIIB	Unknown	No	TD-LN+	¡Ý12	Yes	Dead	28
1163731	¡Ý65	Male	Yellow	Right	T3&T4	N1	IIIB	Negative	No	TD-LN+	¡Ý12	Yes	Alive	131
1163801	£¼65	Female	White	Left	T3&T4	N1	IIIB	Negative	No	TD+LN+	¡Ý12	Yes	Dead	40
1163960	¡Ý65	Female	White	Left	T1&T2	N1	IIIA	Unknown	Unknown	TD-LN+	¡Ý12	Yes	Alive	128
1164026	¡Ý65	Male	White	Right	T3&T4	N1	IIIB	Unknown	Unknown	TD-LN+	¡Ý12	Yes	Alive	126
1164033	¡Ý65	Male	White	Right	T3&T4	N2	IIIC	Unknown	No	TD+LN+	¡Ý12	Yes	Dead	10
1164041	¡Ý65	Male	White	Left	T3&T4	N2	IIIC	Unknown	Yes	TD-LN+	¡Ü11	No	Dead	9
1164065	¡Ý65	Male	White	Left	T3&T4	N1	IIIB	Positive	No	TD-LN+	¡Ý12	Yes	Dead	59
1164229	£¼65	Male	White	Left	T3&T4	N2	IIIC	Unknown	No	TD-LN+	¡Ý12	Yes	Alive	126
1164309	¡Ý65	Female	White	Right	T3&T4	N1	IIIB	Negative	No	TD-LN+	¡Ý12	No	Dead	107
1164316	¡Ý65	Male	White	Right	T3&T4	N2	IIIC	Unknown	No	TD-LN+	¡Ý12	No	Dead	0
1164447	¡Ý65	Female	White	Rectum	T1&T2	N1	IIIA	Negative	No	TD+LN+	¡Ý12	Yes	Alive	45
1164476	¡Ý65	Female	White	Right	T3&T4	N1	IIIB	Negative	No	TD-LN+	¡Ý12	Yes	Alive	129
1164513	¡Ý65	Female	White	Left	T1&T2	N1	IIIA	Negative	No	TD-LN+	¡Ý12	Yes	Alive	129
1164514	¡Ý65	Female	Yellow	Left	T3&T4	N1	IIIB	Positive	No	TD-LN+	¡Ý12	No	Dead	59
1164541	£¼65	Female	White	Right	T3&T4	N2	IIIC	Negative	No	TD-LN+	¡Ý12	Yes	Dead	14
1164963	¡Ý65	Male	Yellow	Left	T3&T4	N1	IIIB	Negative	No	TD-LN+	¡Ý12	No	Alive	127
1165017	¡Ý65	Male	White	Right	T3&T4	N1	IIIB	Unknown	Unknown	TD-LN+	¡Ý12	No	Alive	128
1165055	£¼65	Female	Yellow	Left	T3&T4	N1	IIIB	Positive	No	TD+LN+	¡Ü11	Yes	Dead	39
1165148	£¼65	Male	White	Left	T3&T4	N1	IIIB	Negative	Yes	TD-LN+	¡Ý12	Yes	Alive	127
1165244	£¼65	Female	Black	Left	T1&T2	N2	IIIB	Unknown	No	TD-LN+	¡Ý12	Yes	Alive	125
1165797	£¼65	Male	White	Right	T3&T4	N2	IIIC	Negative	No	TD-LN+	¡Ý12	No	Alive	125
1166066	¡Ý65	Male	White	Left	T3&T4	N2	IIIB	Negative	No	TD-LN+	¡Ý12	Yes	Dead	81
1166069	¡Ý65	Female	White	Right	T1&T2	N2	IIIA	Negative	No	TD-LN+	¡Ý12	Yes	Dead	58
1166088	¡Ý65	Female	White	Right	T3&T4	N1	IIIB	Negative	No	TD-LN+	¡Ý12	No	Alive	125
1166098	¡Ý65	Male	White	Right	T3&T4	N1	IIIB	Negative	No	TD-LN+	¡Ý12	No	Dead	14
1166253	£¼65	Female	White	Rectum	T3&T4	N1	IIIB	Negative	Yes	TD-LN+	¡Ý12	Yes	Alive	125
1166640	£¼65	Male	White	Right	T3&T4	N1	IIIB	Unknown	No	TD-LN+	¡Ý12	Yes	Dead	94
1166739	£¼65	Male	Yellow	Left	T3&T4	N1	IIIB	Negative	No	TD-LN+	¡Ý12	No	Alive	129
1166810	¡Ý65	Female	White	Right	T3&T4	N1	IIIB	Negative	No	TD-LN+	¡Ý12	Yes	Dead	21
1166841	¡Ý65	Female	Yellow	Left	T3&T4	N1	IIIB	Positive	No	TD-LN+	¡Ü11	No	Dead	22
1166952	£¼65	Female	White	Left	T3&T4	N1	IIIB	Unknown	No	TD-LN+	¡Ý12	No	Alive	121
1167130	£¼65	Male	White	Right	T3&T4	N2	IIIC	Unknown	No	TD-LN+	¡Ý12	Yes	Alive	127
1167208	¡Ý65	Female	White	Left	T3&T4	N1	IIIB	Unknown	No	TD-LN+	¡Ü11	No	Dead	13
1167220	¡Ý65	Male	White	Right	T3&T4	N2	IIIB	Positive	No	TD-LN+	¡Ý12	Yes	Dead	19
1167277	£¼65	Female	White	Right	T3&T4	N2	IIIC	Negative	No	TD-LN+	¡Ý12	Yes	Dead	48
1167300	£¼65	Female	White	Left	T1&T2	N1	IIIA	Negative	No	TD-LN+	¡Ü11	Yes	Alive	125
1167336	£¼65	Female	White	Left	T3&T4	N1	IIIB	Positive	No	TD-LN+	¡Ý12	Yes	Dead	64
1167682	¡Ý65	Male	Unknown	Right	T1&T2	N1	IIIA	Positive	No	TD-LN+	¡Ý12	No	Alive	123
1167786	¡Ý65	Female	White	Right	T3&T4	N1	IIIB	Positive	Unknown	TD-LN+	¡Ý12	Yes	Dead	18
1168086	£¼65	Female	White	Right	T3&T4	N1	IIIB	Unknown	No	TD-LN+	¡Ý12	Yes	Alive	125
1168110	£¼65	Male	White	Left	T3&T4	N1	IIIB	Negative	No	TD+LN+	¡Ý12	Yes	Dead	75
1169180	¡Ý65	Female	Black	Left	T3&T4	N1	IIIB	Positive	Unknown	TD-LN+	¡Ý12	Yes	Dead	124
1169520	¡Ý65	Female	White	Right	T3&T4	N2	IIIC	Positive	No	TD-LN+	¡Ý12	Yes	Dead	11
1169521	£¼65	Male	White	Right	T3&T4	N1	IIIB	Negative	No	TD-LN+	¡Ý12	Yes	Alive	130
1169575	¡Ý65	Male	Yellow	Right	T3&T4	N1	IIIB	Unknown	No	TD-LN+	¡Ý12	No	Dead	21
1169640	£¼65	Female	White	Right	T3&T4	N1	IIIB	Negative	No	TD-LN+	¡Ý12	Yes	Alive	125
1169742	¡Ý65	Male	Yellow	Right	T3&T4	N2	IIIC	Negative	No	TD-LN+	¡Ý12	No	Dead	79
1169775	¡Ý65	Female	Yellow	Right	T3&T4	N2	IIIB	Positive	No	TD-LN+	¡Ý12	No	Dead	72
1169879	¡Ý65	Male	White	Right	T3&T4	N2	IIIC	Unknown	Yes	TD+LN+	¡Ý12	Yes	Alive	130
1169882	¡Ý65	Male	White	Right	T3&T4	N1	IIIB	Negative	No	TD-LN+	¡Ý12	No	Dead	35
1170016	¡Ý65	Male	White	Right	T3&T4	N1	IIIB	Negative	No	TD-LN+	¡Ü11	Yes	Dead	122
1170019	£¼65	Female	Yellow	Left	T3&T4	N1	IIIB	Negative	No	TD-LN+	¡Ý12	Yes	Alive	115
1170257	£¼65	Female	White	Rectum	T1&T2	N2	IIIB	Negative	Yes	TD-LN+	¡Ý12	Yes	Alive	124
1170575	¡Ý65	Female	White	Left	T3&T4	N2	IIIB	Negative	No	TD-LN+	¡Ý12	No	Dead	120
1170636	£¼65	Female	Black	Right	T3&T4	N1	IIIB	Positive	Yes	TD-LN+	¡Ý12	Yes	Dead	30
1170644	£¼65	Male	Yellow	Left	T3&T4	N2	IIIB	Unknown	No	TD-LN+	¡Ý12	Yes	Alive	66
1170852	£¼65	Male	White	Right	T1&T2	N2	IIIB	Negative	No	TD-LN+	¡Ý12	Yes	Alive	125
1170854	¡Ý65	Female	White	Right	T3&T4	N2	IIIB	Unknown	No	TD-LN+	¡Ý12	Yes	Dead	114
1170896	¡Ý65	Female	White	Right	T3&T4	N1	IIIB	Unknown	Unknown	TD-LN+	¡Ý12	Yes	Dead	6
1170971	¡Ý65	Male	White	Rectum	T3&T4	N2	IIIB	Negative	Yes	TD-LN+	¡Ý12	No	Dead	35
1171015	¡Ý65	Male	White	Right	T3&T4	N2	IIIC	Positive	No	TD-LN+	¡Ý12	Yes	Dead	13
1171177	¡Ý65	Male	White	Right	T3&T4	N1	IIIB	Negative	No	TD-LN+	¡Ý12	Yes	Alive	125
1171195	¡Ý65	Male	Yellow	Right	T3&T4	N2	IIIB	Unknown	No	TD-LN+	¡Ü11	Yes	Alive	130
1171303	¡Ý65	Male	Yellow	Right	T3&T4	N2	IIIB	Negative	No	TD-LN+	¡Ý12	Yes	Alive	120
1171412	¡Ý65	Male	White	Right	T3&T4	N1	IIIB	Negative	No	TD-LN+	¡Ý12	Yes	Alive	127
1171419	£¼65	Female	White	Right	T3&T4	N1	IIIC	Negative	No	TD-LN+	¡Ý12	Yes	Dead	85
1171548	£¼65	Male	Yellow	Right	T3&T4	N2	IIIB	Negative	No	TD-LN+	¡Ý12	Yes	Alive	122
1171673	¡Ý65	Male	White	Right	T3&T4	N1	IIIB	Negative	No	TD-LN+	¡Ý12	Yes	Dead	98
1171697	¡Ý65	Female	White	Right	T3&T4	N2	IIIC	Unknown	No	TD-LN+	¡Ý12	No	Dead	6
1171766	£¼65	Female	White	Left	T3&T4	N1	IIIB	Unknown	No	TD+LN-	¡Ý12	Yes	Dead	97
1171788	£¼65	Male	White	Rectum	T3&T4	N1	IIIB	Negative	No	TD-LN+	¡Ý12	Yes	Dead	19
1171959	¡Ý65	Female	White	Left	T3&T4	N1	IIIB	Negative	No	TD+LN+	¡Ý12	Yes	Alive	3
1171989	¡Ý65	Male	Yellow	Left	T1&T2	N1	IIIA	Negative	No	TD-LN+	¡Ü11	Yes	Dead	118
1172000	£¼65	Male	White	Right	T3&T4	N2	IIIB	Negative	No	TD-LN+	¡Ý12	Yes	Dead	48
1172170	¡Ý65	Male	White	Right	T1&T2	N1	IIIA	Negative	Unknown	TD-LN+	¡Ý12	Yes	Alive	124
1172334	¡Ý65	Male	White	Right	T1&T2	N1	IIIA	Unknown	Unknown	TD-LN+	¡Ý12	No	Dead	60
1172780	¡Ý65	Male	White	Rectum	T3&T4	N2	IIIC	Positive	No	TD-LN+	¡Ý12	No	Dead	4
1172958	¡Ý65	Male	Yellow	Right	T3&T4	N2	IIIB	Positive	Unknown	TD-LN+	¡Ý12	No	Alive	131
1173123	¡Ý65	Male	Yellow	Left	T3&T4	N1	IIIB	Negative	No	TD-LN+	¡Ý12	Yes	Dead	9
1173224	¡Ý65	Male	White	Right	T3&T4	N1	IIIB	Positive	No	TD-LN+	¡Ý12	Yes	Dead	86
1173497	¡Ý65	Female	White	Rectum	T1&T2	N1	IIIA	Negative	No	TD+LN-	¡Ý12	Yes	Alive	122
1173582	¡Ý65	Female	White	Rectum	T3&T4	N2	IIIC	Unknown	No	TD-LN+	¡Ý12	No	Dead	11
1173701	£¼65	Male	White	Right	T1&T2	N1	IIIA	Positive	No	TD-LN+	¡Ü11	Yes	Alive	122
1173744	¡Ý65	Male	White	Left	T3&T4	N1	IIIB	Positive	No	TD-LN+	¡Ý12	No	Dead	65
1173929	¡Ý65	Female	Yellow	Left	T3&T4	N2	IIIC	Unknown	No	TD-LN+	¡Ý12	No	Alive	130
1174334	£¼65	Male	White	Right	T3&T4	N1	IIIB	Negative	No	TD-LN+	¡Ý12	Yes	Dead	64
1174456	¡Ý65	Female	White	Right	T3&T4	N1	IIIC	Positive	No	TD-LN+	¡Ý12	No	Dead	42
1174549	¡Ý65	Male	Yellow	Right	T3&T4	N2	IIIC	Negative	No	TD-LN+	¡Ü11	Yes	Dead	39
1174568	¡Ý65	Female	Yellow	Left	T3&T4	N1	IIIB	Negative	No	TD-LN+	¡Ü11	No	Dead	38
1174570	¡Ý65	Female	Yellow	Rectum	T1&T2	N1	IIIA	Unknown	No	TD+LN+	¡Ý12	Yes	Alive	122
1174576	¡Ý65	Female	Yellow	Rectum	T1&T2	N1	IIIA	Negative	No	TD-LN+	¡Ü11	No	Alive	123
1174578	¡Ý65	Female	Yellow	Right	T3&T4	N2	IIIB	Unknown	No	TD-LN+	¡Ý12	No	Dead	54
1174601	¡Ý65	Female	Yellow	Right	T3&T4	N2	IIIB	Negative	No	TD+LN+	¡Ü11	No	Dead	24
1174635	¡Ý65	Female	White	Right	T3&T4	N2	IIIC	Positive	Unknown	TD+LN+	¡Ý12	Yes	Dead	8
1174684	¡Ý65	Female	Yellow	Left	T3&T4	N1	IIIB	Unknown	No	TD-LN+	¡Ý12	Yes	Dead	59
1174706	¡Ý65	Female	Yellow	Right	T3&T4	N1	IIIB	Positive	No	TD-LN+	¡Ý12	Yes	Dead	103
1174758	¡Ý65	Male	White	Right	T3&T4	N1	IIIB	Unknown	No	TD+LN+	¡Ü11	No	Dead	42
1174765	¡Ý65	Female	White	Right	T3&T4	N1	IIIB	Positive	No	TD-LN+	¡Ý12	Yes	Dead	84
1174826	£¼65	Male	Yellow	Left	T1&T2	N1	IIIA	Unknown	No	TD-LN+	¡Ý12	Yes	Alive	123
1174986	£¼65	Male	White	Left	T3&T4	N1	IIIC	Positive	Yes	TD-LN+	¡Ý12	No	Dead	5
1175047	£¼65	Female	White	Right	T3&T4	N2	IIIC	Unknown	No	TD+LN+	¡Ý12	Yes	Dead	20
1175120	£¼65	Female	White	Left	T3&T4	N1	IIIB	Negative	No	TD-LN+	¡Ý12	Yes	Alive	121
1175467	£¼65	Female	White	Right	T3&T4	N2	IIIB	Negative	No	TD-LN+	¡Ý12	Yes	Alive	131
1175588	£¼65	Female	White	Right	T3&T4	N1	IIIB	Positive	No	TD+LN+	¡Ý12	Yes	Dead	62
1175688	¡Ý65	Female	Yellow	Right	T3&T4	N1	IIIB	Unknown	No	TD-LN+	¡Ü11	No	Alive	124
1175697	£¼65	Male	White	Right	T3&T4	N2	IIIB	Negative	No	TD-LN+	¡Ý12	Yes	Alive	123
1175864	¡Ý65	Male	White	Right	T1&T2	N1	IIIA	Unknown	No	TD-LN+	¡Ý12	Yes	Dead	66
1175921	£¼65	Female	White	Rectum	T3&T4	N2	IIIC	Unknown	No	TD+LN+	¡Ý12	Yes	Dead	58
1175942	£¼65	Male	White	Right	T3&T4	N2	IIIB	Negative	No	TD-LN+	¡Ý12	Yes	Dead	64
1176024	£¼65	Female	White	Left	T3&T4	N1	IIIB	Negative	Unknown	TD-LN+	¡Ý12	Yes	Alive	121
1176334	¡Ý65	Female	Black	Right	T1&T2	N1	IIIA	Unknown	Unknown	TD-LN+	¡Ý12	Yes	Alive	123
1176509	¡Ý65	Female	White	Right	T1&T2	N1	IIIA	Negative	No	TD-LN+	¡Ý12	Yes	Dead	15
1176651	¡Ý65	Female	Yellow	Left	T3&T4	N1	IIIB	Negative	No	TD-LN+	¡Ü11	No	Dead	0
1176673	¡Ý65	Female	White	Right	T3&T4	N2	IIIB	Positive	Yes	TD-LN+	¡Ý12	Yes	Dead	66
1176722	¡Ý65	Female	White	Left	T3&T4	N1	IIIB	Positive	No	TD-LN+	¡Ý12	Yes	Dead	111
1176885	£¼65	Female	Yellow	Left	T3&T4	N1	IIIB	Negative	Unknown	TD-LN+	¡Ý12	Yes	Alive	122
1176927	£¼65	Male	White	Rectum	T3&T4	N1	IIIB	Negative	No	TD-LN+	¡Ý12	Yes	Alive	121
1176943	¡Ý65	Male	White	Left	T1&T2	N1	IIIA	Negative	No	TD-LN+	¡Ü11	Yes	Alive	92
1176943	¡Ý65	Male	White	Left	T3&T4	N1	IIIB	Negative	Unknown	TD-LN+	¡Ü11	Yes	Alive	121
1177160	¡Ý65	Male	White	Left	T1&T2	N1	IIIA	Unknown	No	TD-LN+	¡Ü11	No	Dead	9
1177256	£¼65	Female	Yellow	Left	T3&T4	N2	IIIC	Negative	Unknown	TD-LN+	¡Ý12	Yes	Alive	121
1177310	£¼65	Female	Yellow	Right	T3&T4	N1	IIIB	Positive	Yes	TD-LN+	¡Ý12	Yes	Alive	128
1177372	£¼65	Female	Yellow	Right	T3&T4	N1	IIIB	Negative	Yes	TD-LN+	¡Ü11	Yes	Alive	126
1177374	¡Ý65	Male	White	Left	T3&T4	N2	IIIB	Positive	No	TD+LN+	¡Ü11	Yes	Dead	16
1177377	¡Ý65	Female	White	Left	T3&T4	N1	IIIB	Unknown	No	TD+LN+	¡Ý12	No	Dead	4
1177393	¡Ý65	Female	White	Left	T3&T4	N1	IIIB	Unknown	Unknown	TD-LN+	¡Ý12	Yes	Dead	22
1177419	£¼65	Male	White	Right	T3&T4	N2	IIIC	Positive	No	TD+LN+	¡Ý12	Yes	Alive	122
1177420	£¼65	Male	White	Right	T1&T2	N1	IIIA	Negative	No	TD-LN+	¡Ý12	Yes	Alive	122
1177611	£¼65	Female	Yellow	Right	T3&T4	N1	IIIC	Positive	No	TD-LN+	¡Ý12	Yes	Dead	49
1177808	¡Ý65	Male	Black	Right	T3&T4	N1	IIIB	Unknown	No	TD-LN+	¡Ý12	No	Alive	122
1177830	¡Ý65	Male	White	Left	T3&T4	N2	IIIC	Positive	No	TD-LN+	¡Ý12	Yes	Alive	128
1178020	£¼65	Female	White	Rectum	T3&T4	N2	IIIC	Positive	No	TD+LN+	¡Ý12	Yes	Dead	4
1178089	¡Ý65	Female	White	Right	T3&T4	N1	IIIB	Negative	No	TD+LN+	¡Ý12	No	Dead	19
1178380	£¼65	Male	White	Left	T3&T4	N2	IIIB	Negative	Yes	TD+LN+	¡Ü11	Yes	Dead	20
1178450	¡Ý65	Male	White	Right	T3&T4	N2	IIIB	Negative	Yes	TD-LN+	¡Ý12	Yes	Dead	24
1178458	£¼65	Female	Black	Left	T3&T4	N2	IIIC	Positive	No	TD+LN+	¡Ý12	Yes	Alive	121
1178514	¡Ý65	Male	White	Left	T3&T4	N1	IIIB	Negative	No	TD-LN+	¡Ü11	No	Dead	70
1178604	£¼65	Female	White	Left	T3&T4	N1	IIIB	Unknown	Unknown	TD-LN+	¡Ý12	Yes	Alive	122
1178617	£¼65	Male	White	Right	T3&T4	N2	IIIC	Unknown	No	TD-LN+	¡Ý12	Yes	Dead	44
1178648	¡Ý65	Male	White	Left	T3&T4	N2	IIIB	Negative	No	TD-LN+	¡Ý12	Yes	Alive	120
1178729	¡Ý65	Male	White	Left	T3&T4	N2	IIIB	Unknown	No	TD-LN+	¡Ý12	Yes	Alive	129
1178835	¡Ý65	Female	White	Right	T3&T4	N1	IIIB	Positive	No	TD-LN+	¡Ý12	Yes	Dead	35
1178838	£¼65	Male	Yellow	Left	T3&T4	N1	IIIC	Positive	No	TD-LN+	¡Ý12	Yes	Alive	127
1178844	£¼65	Male	Black	Left	T3&T4	N2	IIIC	Negative	No	TD-LN+	¡Ý12	Yes	Alive	131
1178856	¡Ý65	Female	Black	Left	T3&T4	N2	IIIB	Negative	Unknown	TD+LN+	¡Ý12	No	Dead	55
1178965	¡Ý65	Male	Yellow	Left	T3&T4	N2	IIIC	Negative	No	TD-LN+	¡Ý12	Yes	Alive	124
1179029	¡Ý65	Male	White	Left	T3&T4	N1	IIIB	Positive	No	TD-LN+	¡Ý12	Yes	Dead	52
1179088	¡Ý65	Male	Yellow	Left	T3&T4	N1	IIIB	Unknown	No	TD-LN+	¡Ý12	Yes	Dead	32
1179260	£¼65	Male	White	Left	T3&T4	N1	IIIB	Positive	Unknown	TD-LN+	¡Ý12	Yes	Dead	28
1180041	£¼65	Female	White	Right	T3&T4	N2	IIIC	Negative	Yes	TD+LN+	¡Ý12	Yes	Dead	61
1180108	£¼65	Female	White	Rectum	T3&T4	N2	IIIC	Unknown	Yes	TD+LN+	¡Ý12	Yes	Dead	25
1180841	¡Ý65	Male	Black	Right	T3&T4	N1	IIIB	Negative	Unknown	TD-LN+	¡Ý12	No	Dead	48
1180937	¡Ý65	Male	White	Right	T3&T4	N1	IIIB	Negative	No	TD+LN+	¡Ý12	No	Dead	23
1180940	£¼65	Female	Black	Right	T1&T2	N1	IIIA	Negative	No	TD-LN+	¡Ý12	Yes	Alive	124
1180948	¡Ý65	Male	White	Right	T3&T4	N1	IIIB	Positive	No	TD+LN+	¡Ý12	Yes	Alive	78
1180981	¡Ý65	Female	White	Left	T3&T4	N1	IIIB	Positive	No	TD-LN+	¡Ü11	Yes	Dead	18
1181028	¡Ý65	Male	Yellow	Rectum	T1&T2	N1	IIIA	Unknown	Unknown	TD-LN+	¡Ü11	Yes	Dead	86
1181106	¡Ý65	Female	White	Right	T3&T4	N1	IIIB	Positive	No	TD-LN+	¡Ý12	Yes	Alive	79
1181137	¡Ý65	Male	White	Right	T3&T4	N1	IIIB	Negative	No	TD-LN+	¡Ý12	Yes	Dead	46
1181149	¡Ý65	Male	White	Right	T3&T4	N2	IIIC	Unknown	No	TD-LN+	¡Ý12	Yes	Dead	12
1181344	¡Ý65	Female	White	Left	T3&T4	N2	IIIB	Positive	No	TD-LN+	¡Ý12	Yes	Alive	121
1181509	¡Ý65	Male	Yellow	Left	T3&T4	N2	IIIC	Unknown	No	TD-LN+	¡Ý12	No	Dead	63
1181592	£¼65	Male	White	Left	T1&T2	N1	IIIA	Negative	Unknown	TD-LN+	¡Ý12	No	Alive	127
1181729	¡Ý65	Female	White	Right	T3&T4	N1	IIIB	Negative	No	TD-LN+	¡Ý12	Yes	Alive	123
1181748	¡Ý65	Female	Yellow	Left	T3&T4	N1	IIIB	Unknown	No	TD-LN+	¡Ý12	Yes	Alive	59
1181783	£¼65	Male	White	Left	T3&T4	N1	IIIB	Negative	Yes	TD-LN+	¡Ý12	Yes	Dead	63
1181963	¡Ý65	Female	White	Left	T3&T4	N2	IIIC	Positive	No	TD-LN+	¡Ü11	No	Dead	13
1182295	¡Ý65	Female	White	Left	T3&T4	N2	IIIB	Unknown	No	TD-LN+	¡Ý12	No	Dead	56
1182388	£¼65	Female	White	Left	T3&T4	N1	IIIB	Negative	No	TD-LN+	¡Ý12	Yes	Alive	123
1182649	£¼65	Male	Yellow	Left	T3&T4	N1	IIIB	Negative	Yes	TD-LN+	¡Ü11	No	Dead	31
1182772	£¼65	Female	Yellow	Right	T3&T4	N1	IIIB	Unknown	No	TD-LN+	¡Ý12	Yes	Alive	125
1182781	¡Ý65	Female	Yellow	Right	T3&T4	N2	IIIB	Negative	No	TD+LN+	¡Ý12	Yes	Dead	54
1182783	£¼65	Female	White	Right	T3&T4	N1	IIIB	Negative	No	TD-LN+	¡Ý12	Yes	Alive	123
1182961	£¼65	Male	Black	Right	T3&T4	N1	IIIB	Positive	No	TD-LN+	¡Ý12	Yes	Dead	11
1182967	¡Ý65	Male	Yellow	Right	T3&T4	N1	IIIB	Unknown	No	TD-LN+	¡Ý12	Yes	Alive	127
1182971	£¼65	Male	Black	Left	T3&T4	N2	IIIB	Unknown	No	TD-LN+	¡Ü11	Yes	Alive	120
1182985	£¼65	Male	White	Right	T3&T4	N1	IIIC	Negative	No	TD-LN+	¡Ý12	Yes	Alive	17
1183163	¡Ý65	Male	White	Right	T3&T4	N1	IIIB	Negative	No	TD-LN+	¡Ý12	No	Dead	13
1183278	£¼65	Male	White	Left	T3&T4	N1	IIIB	Negative	No	TD-LN+	¡Ý12	Yes	Alive	123
1183813	¡Ý65	Female	White	Right	T3&T4	N1	IIIB	Unknown	Yes	TD-LN+	¡Ý12	No	Dead	10
1183818	£¼65	Female	White	Right	T3&T4	N1	IIIB	Unknown	No	TD-LN+	¡Ý12	Yes	Dead	74
1184381	£¼65	Male	Black	Right	T3&T4	N1	IIIB	Unknown	No	TD-LN+	¡Ý12	Yes	Dead	94
1184439	£¼65	Female	Yellow	Rectum	T3&T4	N1	IIIB	Unknown	No	TD-LN+	¡Ý12	Yes	Alive	122
1185138	¡Ý65	Male	Yellow	Right	T3&T4	N1	IIIB	Negative	No	TD-LN+	¡Ý12	Yes	Alive	120
1185186	£¼65	Female	White	Right	T3&T4	N2	IIIC	Negative	Unknown	TD-LN+	¡Ý12	Yes	Alive	121
1185223	£¼65	Female	Yellow	Left	T3&T4	N1	IIIB	Unknown	No	TD+LN+	¡Ü11	Yes	Dead	31
1185233	¡Ý65	Female	White	Right	T3&T4	N1	IIIB	Negative	No	TD-LN+	¡Ý12	Yes	Alive	128
1185591	£¼65	Female	White	Rectum	T3&T4	N2	IIIC	Negative	No	TD-LN+	¡Ý12	No	Dead	34
1185653	¡Ý65	Female	Black	Left	T1&T2	N1	IIIA	Negative	No	TD-LN+	¡Ý12	Yes	Alive	119
1185711	¡Ý65	Male	White	Left	T3&T4	N1	IIIB	Unknown	No	TD-LN+	¡Ý12	No	Dead	87
1185719	¡Ý65	Male	White	Right	T3&T4	N2	IIIC	Negative	No	TD-LN+	¡Ý12	No	Dead	1
1186051	¡Ý65	Male	White	Right	T3&T4	N1	IIIB	Negative	No	TD-LN+	¡Ý12	No	Dead	35
1186107	¡Ý65	Female	White	Right	T3&T4	N2	IIIB	Positive	No	TD-LN+	¡Ü11	No	Dead	0
1186155	£¼65	Male	Yellow	Right	T3&T4	N2	IIIB	Positive	Unknown	TD+LN+	¡Ý12	Yes	Alive	119
1186232	¡Ý65	Female	Yellow	Right	T3&T4	N1	IIIB	Positive	Yes	TD-LN+	¡Ý12	No	Dead	24
1186250	¡Ý65	Male	Yellow	Left	T1&T2	N1	IIIA	Negative	No	TD-LN+	¡Ý12	Yes	Alive	119
1186260	¡Ý65	Male	White	Right	T3&T4	N1	IIIB	Unknown	No	TD-LN+	¡Ü11	No	Alive	119
1186386	£¼65	Female	White	Right	T3&T4	N2	IIIC	Negative	No	TD-LN+	¡Ý12	Yes	Dead	54
1186387	£¼65	Female	Yellow	Left	T3&T4	N1	IIIB	Negative	No	TD-LN+	¡Ý12	Yes	Alive	119
1186433	£¼65	Female	White	Left	T3&T4	N2	IIIB	Negative	No	TD-LN+	¡Ý12	Yes	Alive	94
1186470	£¼65	Female	Black	Left	T1&T2	N1	IIIA	Negative	No	TD-LN+	¡Ý12	Yes	Alive	127
1186640	£¼65	Male	Yellow	Left	T3&T4	N1	IIIB	Negative	No	TD-LN+	¡Ý12	No	Alive	118
1186702	£¼65	Female	Yellow	Right	T3&T4	N1	IIIB	Negative	No	TD-LN+	¡Ý12	No	Alive	108
1186847	¡Ý65	Male	Yellow	Left	T1&T2	N1	IIIA	Unknown	Unknown	TD-LN+	¡Ü11	No	Dead	1
1186987	£¼65	Male	Yellow	Left	T3&T4	N1	IIIB	Positive	No	TD-LN+	¡Ü11	Yes	Alive	1
1186987	£¼65	Male	Yellow	Rectum	T3&T4	N1	IIIB	Positive	No	TD-LN+	¡Ü11	Yes	Alive	2
1187272	¡Ý65	Female	White	Right	T3&T4	N1	IIIB	Negative	Unknown	TD-LN+	¡Ý12	No	Alive	125
1187311	£¼65	Male	Black	Rectum	T1&T2	N1	IIIA	Negative	Yes	TD+LN+	¡Ü11	Yes	Alive	126
1187332	¡Ý65	Female	Yellow	Right	T3&T4	N1	IIIB	Positive	No	TD-LN+	¡Ý12	Yes	Alive	119
1187465	¡Ý65	Male	White	Right	T3&T4	N1	IIIB	Positive	No	TD+LN+	¡Ý12	Yes	Dead	63
1187574	¡Ý65	Female	White	Right	T1&T2	N1	IIIA	Unknown	No	TD-LN+	¡Ü11	No	Dead	18
1188085	¡Ý65	Female	White	Right	T3&T4	N1	IIIB	Positive	No	TD-LN+	¡Ý12	No	Alive	122
1188149	£¼65	Male	White	Right	T3&T4	N1	IIIB	Negative	No	TD-LN+	¡Ý12	Yes	Alive	19
1188327	¡Ý65	Male	Black	Right	T3&T4	N1	IIIB	Negative	No	TD-LN+	¡Ý12	No	Dead	8
1188470	£¼65	Female	White	Left	T3&T4	N2	IIIC	Negative	Yes	TD+LN+	¡Ý12	No	Dead	14
1188569	¡Ý65	Male	White	Right	T3&T4	N2	IIIC	Negative	No	TD-LN+	¡Ý12	Yes	Alive	91
1188624	£¼65	Male	White	Right	T3&T4	N2	IIIB	Negative	No	TD-LN+	¡Ý12	No	Dead	58
1188631	£¼65	Female	Yellow	Left	T3&T4	N1	IIIB	Negative	No	TD-LN+	¡Ý12	Yes	Alive	125
1188920	¡Ý65	Female	Yellow	Right	T1&T2	N1	IIIA	Negative	No	TD-LN+	¡Ý12	Yes	Alive	120
1189185	¡Ý65	Female	White	Right	T3&T4	N1	IIIB	Negative	Yes	TD+LN-	¡Ý12	No	Alive	118
1189217	¡Ý65	Male	White	Right	T3&T4	N1	IIIB	Negative	No	TD-LN+	¡Ý12	No	Dead	87
1189279	¡Ý65	Female	Yellow	Right	T3&T4	N1	IIIB	Unknown	No	TD+LN+	¡Ü11	No	Dead	23
1189377	£¼65	Female	White	Left	T1&T2	N1	IIIA	Unknown	No	TD-LN+	¡Ý12	Yes	Alive	118
1189417	¡Ý65	Female	White	Right	T3&T4	N2	IIIC	Positive	No	TD+LN+	¡Ý12	Yes	Dead	15
1189461	¡Ý65	Male	Yellow	Left	T3&T4	N1	IIIB	Negative	No	TD-LN+	¡Ý12	No	Alive	80
1189542	£¼65	Female	White	Left	T3&T4	N1	IIIB	Unknown	No	TD-LN+	¡Ý12	Yes	Alive	51
1189760	¡Ý65	Female	White	Right	T3&T4	N1	IIIB	Negative	No	TD-LN+	¡Ý12	No	Dead	11
1189852	¡Ý65	Male	White	Rectum	T1&T2	N1	IIIA	Negative	Unknown	TD-LN+	¡Ý12	Yes	Alive	122
1190140	£¼65	Female	White	Left	T1&T2	N1	IIIA	Negative	No	TD-LN+	¡Ý12	Yes	Alive	123
1190163	£¼65	Female	White	Rectum	T1&T2	N1	IIIA	Negative	No	TD+LN-	¡Ý12	No	Alive	121
1190285	£¼65	Male	Yellow	Rectum	T1&T2	N1	IIIA	Negative	Unknown	TD-LN+	¡Ý12	No	Alive	118
1190476	£¼65	Female	Black	Right	T3&T4	N1	IIIB	Unknown	No	TD-LN+	¡Ü11	No	Dead	5
1190985	¡Ý65	Female	White	Right	T3&T4	N1	IIIB	Unknown	Yes	TD-LN+	¡Ý12	No	Dead	1
1191086	£¼65	Female	White	Left	T3&T4	N1	IIIB	Positive	No	TD+LN+	¡Ý12	Yes	Alive	117
1191221	£¼65	Male	White	Left	T3&T4	N2	IIIC	Negative	No	TD-LN+	¡Ý12	Yes	Alive	119
1191227	£¼65	Male	White	Left	T1&T2	N2	IIIB	Negative	Yes	TD-LN+	¡Ý12	Yes	Alive	121
1191392	¡Ý65	Male	White	Right	T3&T4	N1	IIIB	Negative	No	TD+LN+	¡Ý12	Yes	Alive	86
1191392	¡Ý65	Male	White	Right	T1&T2	N1	IIIA	Negative	No	TD+LN+	¡Ý12	Yes	Alive	85
1191425	£¼65	Male	White	Left	T3&T4	N2	IIIB	Negative	No	TD+LN+	¡Ý12	Yes	Alive	118
1191428	£¼65	Female	White	Left	T3&T4	N1	IIIB	Negative	No	TD-LN+	¡Ý12	Yes	Alive	118
1191556	¡Ý65	Male	White	Right	T3&T4	N1	IIIB	Unknown	Unknown	TD-LN+	¡Ý12	Yes	Alive	114
1191569	£¼65	Male	Yellow	Right	T3&T4	N1	IIIB	Unknown	No	TD-LN+	¡Ý12	No	Dead	0
1191876	£¼65	Male	Yellow	Rectum	T3&T4	N1	IIIB	Unknown	No	TD-LN+	¡Ý12	Yes	Dead	68
1191923	¡Ý65	Female	White	Right	T3&T4	N2	IIIB	Negative	No	TD+LN+	¡Ý12	Yes	Dead	9
1191933	¡Ý65	Female	White	Left	T1&T2	N2	IIIB	Positive	No	TD-LN+	¡Ü11	No	Dead	45
1192031	£¼65	Male	Yellow	Left	T3&T4	N1	IIIB	Negative	No	TD-LN+	¡Ý12	Yes	Alive	117
1192042	£¼65	Female	Yellow	Rectum	T3&T4	N1	IIIB	Unknown	No	TD-LN+	¡Ý12	Yes	Dead	55
1192118	£¼65	Female	White	Right	T3&T4	N2	IIIC	Unknown	No	TD+LN+	¡Ý12	Yes	Dead	12
1192121	¡Ý65	Male	White	Right	T3&T4	N1	IIIB	Positive	No	TD+LN-	¡Ý12	Yes	Alive	121
1192302	£¼65	Female	Yellow	Right	T1&T2	N1	IIIA	Unknown	No	TD-LN+	¡Ý12	Yes	Alive	116
1192320	£¼65	Female	White	Right	T3&T4	N2	IIIB	Unknown	No	TD-LN+	¡Ý12	Yes	Alive	118
1192427	£¼65	Female	White	Right	T3&T4	N1	IIIC	Positive	No	TD+LN+	¡Ý12	Yes	Alive	119
1192435	¡Ý65	Female	White	Left	T3&T4	N2	IIIB	Positive	No	TD-LN+	¡Ý12	Yes	Dead	49
1192456	£¼65	Female	Yellow	Rectum	T3&T4	N2	IIIC	Negative	No	TD-LN+	¡Ý12	Yes	Dead	21
1192559	¡Ý65	Male	White	Right	T3&T4	N1	IIIB	Positive	No	TD-LN+	¡Ý12	No	Dead	106
1192577	£¼65	Male	Black	Left	T3&T4	N1	IIIB	Unknown	No	TD-LN+	¡Ý12	No	Dead	0
1192618	£¼65	Male	Yellow	Left	T3&T4	N1	IIIB	Negative	Yes	TD-LN+	¡Ý12	Yes	Alive	117
1192639	£¼65	Male	Yellow	Left	T3&T4	N1	IIIB	Negative	No	TD-LN+	¡Ý12	Yes	Dead	68
1192896	¡Ý65	Female	Black	Right	T3&T4	N1	IIIB	Unknown	Unknown	TD-LN+	¡Ý12	Yes	Alive	118
1193029	£¼65	Male	White	Right	T3&T4	N2	IIIC	Positive	Yes	TD-LN+	¡Ý12	Yes	Dead	96
1193052	¡Ý65	Female	Yellow	Right	T3&T4	N2	IIIB	Negative	Unknown	TD-LN+	¡Ý12	No	Dead	87
1193095	£¼65	Male	Yellow	Right	T1&T2	N1	IIIA	Positive	No	TD-LN+	¡Ý12	Yes	Dead	25
1193103	£¼65	Male	White	Left	T3&T4	N1	IIIB	Unknown	Yes	TD-LN+	¡Ý12	No	Dead	34
1193127	¡Ý65	Female	White	Right	T3&T4	N1	IIIB	Negative	Yes	TD-LN+	¡Ý12	No	Dead	68
1193135	¡Ý65	Male	White	Left	T3&T4	N2	IIIC	Unknown	No	TD-LN+	¡Ý12	Yes	Dead	33
1193195	¡Ý65	Female	White	Right	T3&T4	N2	IIIC	Negative	No	TD-LN+	¡Ý12	Yes	Alive	119
1193280	¡Ý65	Female	Yellow	Left	T3&T4	N1	IIIB	Positive	No	TD-LN+	¡Ý12	Yes	Alive	117
1193605	£¼65	Male	Black	Right	T3&T4	N2	IIIC	Negative	No	TD-LN+	¡Ý12	Yes	Dead	7
1193822	¡Ý65	Male	White	Left	T3&T4	N2	IIIB	Negative	No	TD-LN+	¡Ý12	Yes	Alive	116
1194212	¡Ý65	Male	Black	Right	T3&T4	N1	IIIB	Positive	Yes	TD-LN+	¡Ý12	Yes	Alive	21
1194433	£¼65	Male	Yellow	Left	T3&T4	N1	IIIB	Unknown	Unknown	TD-LN+	¡Ý12	Yes	Alive	122
1194771	£¼65	Female	Yellow	Right	T3&T4	N2	IIIB	Positive	Unknown	TD-LN+	¡Ý12	No	Alive	130
1194817	¡Ý65	Male	White	Right	T3&T4	N1	IIIB	Negative	No	TD-LN+	¡Ý12	Yes	Dead	73
1194982	£¼65	Female	White	Left	T3&T4	N2	IIIB	Negative	No	TD+LN+	¡Ý12	Yes	Alive	116
1195144	¡Ý65	Female	White	Right	T1&T2	N1	IIIA	Unknown	No	TD-LN+	¡Ý12	Yes	Alive	121
1195337	£¼65	Female	White	Right	T1&T2	N1	IIIA	Negative	No	TD-LN+	¡Ý12	Yes	Alive	118
1195395	£¼65	Female	Unknown	Left	T3&T4	N1	IIIB	Positive	No	TD-LN+	¡Ý12	Yes	Alive	117
1195536	¡Ý65	Male	White	Left	T3&T4	N1	IIIB	Positive	No	TD-LN+	¡Ý12	Yes	Alive	116
1195661	£¼65	Female	Unknown	Left	T3&T4	N1	IIIB	Unknown	Unknown	TD-LN+	¡Ý12	Yes	Alive	121
1195717	¡Ý65	Male	Yellow	Left	T3&T4	N1	IIIB	Unknown	No	TD-LN+	¡Ý12	No	Dead	33
1196101	£¼65	Female	White	Left	T3&T4	N2	IIIB	Negative	No	TD-LN+	¡Ý12	No	Alive	120
1196232	£¼65	Male	White	Right	T3&T4	N2	IIIB	Positive	No	TD-LN+	¡Ý12	Yes	Alive	117
1196291	¡Ý65	Male	White	Right	T3&T4	N1	IIIB	Unknown	No	TD-LN+	¡Ý12	No	Dead	27
1196424	¡Ý65	Male	White	Left	T3&T4	N1	IIIB	Negative	No	TD-LN+	¡Ý12	Yes	Alive	117
1196443	£¼65	Male	White	Right	T3&T4	N2	IIIB	Positive	No	TD-LN+	¡Ý12	Yes	Alive	118
1196450	£¼65	Female	Black	Left	T3&T4	N1	IIIB	Positive	No	TD-LN+	¡Ý12	Yes	Alive	117
1196538	£¼65	Female	Black	Right	T3&T4	N1	IIIB	Positive	No	TD+LN+	¡Ý12	Yes	Dead	31
1196570	£¼65	Female	Yellow	Left	T3&T4	N1	IIIB	Unknown	No	TD-LN+	¡Ý12	Yes	Alive	113
1196606	¡Ý65	Male	Yellow	Left	T3&T4	N1	IIIB	Positive	Unknown	TD-LN+	¡Ý12	No	Dead	58
1196903	¡Ý65	Female	Yellow	Right	T3&T4	N2	IIIC	Negative	Yes	TD+LN+	¡Ý12	No	Dead	8
1196960	¡Ý65	Male	Yellow	Right	T3&T4	N1	IIIB	Negative	No	TD-LN+	¡Ü11	No	Dead	72
1196963	¡Ý65	Male	Yellow	Left	T3&T4	N1	IIIB	Negative	No	TD-LN+	¡Ü11	No	Alive	116
1196966	¡Ý65	Female	Yellow	Left	T3&T4	N1	IIIB	Unknown	No	TD-LN+	¡Ü11	Yes	Alive	128
1196981	£¼65	Male	White	Left	T3&T4	N1	IIIB	Positive	No	TD-LN+	¡Ý12	Yes	Alive	119
1197189	¡Ý65	Female	Black	Left	T3&T4	N1	IIIB	Positive	No	TD+LN+	¡Ü11	Yes	Alive	117
1197228	¡Ý65	Male	Black	Right	T1&T2	N1	IIIA	Negative	No	TD+LN-	¡Ý12	No	Dead	7
1197270	¡Ý65	Female	Black	Right	T3&T4	N1	IIIB	Positive	No	TD-LN+	¡Ü11	No	Alive	122
1197502	¡Ý65	Male	White	Left	T3&T4	N1	IIIB	Positive	No	TD-LN+	¡Ý12	No	Dead	22
1198157	¡Ý65	Female	White	Right	T3&T4	N1	IIIB	Unknown	No	TD-LN+	¡Ý12	No	Dead	120
1198194	£¼65	Female	Yellow	Left	T3&T4	N2	IIIB	Unknown	No	TD+LN+	¡Ü11	Yes	Alive	124
1198268	¡Ý65	Male	Yellow	Right	T3&T4	N2	IIIC	Positive	No	TD-LN+	¡Ü11	Yes	Dead	11
1198544	£¼65	Female	White	Left	T3&T4	N1	IIIB	Negative	No	TD-LN+	¡Ý12	Yes	Alive	116
1198761	£¼65	Male	White	Right	T3&T4	N2	IIIC	Unknown	No	TD-LN+	¡Ý12	Yes	Alive	122
1198808	¡Ý65	Female	White	Right	T3&T4	N1	IIIB	Unknown	Unknown	TD-LN+	¡Ý12	No	Alive	116
1198838	£¼65	Male	White	Right	T3&T4	N1	IIIB	Unknown	No	TD-LN+	¡Ý12	Yes	Dead	99
1198855	£¼65	Female	White	Rectum	T1&T2	N2	IIIB	Negative	No	TD-LN+	¡Ý12	Yes	Dead	86
1198948	¡Ý65	Female	White	Right	T3&T4	N1	IIIB	Unknown	No	TD-LN+	¡Ý12	Yes	Alive	115
1198960	¡Ý65	Female	White	Left	T3&T4	N1	IIIB	Positive	Unknown	TD-LN+	¡Ý12	Yes	Alive	26
1198984	¡Ý65	Male	White	Left	T3&T4	N1	IIIB	Negative	No	TD+LN+	¡Ý12	Yes	Dead	45
1199020	¡Ý65	Male	White	Right	T3&T4	N2	IIIB	Negative	No	TD-LN+	¡Ý12	Yes	Alive	115
1199052	¡Ý65	Female	Yellow	Right	T3&T4	N2	IIIC	Positive	No	TD-LN+	¡Ý12	Yes	Dead	10
1199234	¡Ý65	Male	White	Right	T3&T4	N1	IIIB	Unknown	No	TD-LN+	¡Ü11	No	Dead	7
1199248	¡Ý65	Female	White	Right	T3&T4	N1	IIIB	Unknown	No	TD-LN+	¡Ü11	No	Dead	2
1199323	£¼65	Female	White	Right	T3&T4	N1	IIIB	Positive	No	TD-LN+	¡Ý12	Yes	Alive	117
1199323	£¼65	Female	White	Left	T3&T4	N1	IIIB	Positive	Unknown	TD-LN+	¡Ý12	Yes	Alive	117
1199327	£¼65	Male	White	Right	T3&T4	N1	IIIC	Negative	Unknown	TD-LN+	¡Ý12	Yes	Alive	117
1199638	¡Ý65	Female	White	Right	T3&T4	N2	IIIC	Positive	No	TD+LN+	¡Ü11	No	Dead	12
1199669	¡Ý65	Male	White	Right	T3&T4	N2	IIIB	Unknown	No	TD-LN+	¡Ý12	No	Dead	7
1199689	¡Ý65	Male	White	Right	T3&T4	N1	IIIB	Negative	Unknown	TD-LN+	¡Ü11	Yes	Dead	109
1199706	¡Ý65	Female	Yellow	Right	T3&T4	N1	IIIB	Negative	No	TD-LN+	¡Ý12	No	Alive	69
1199755	¡Ý65	Female	White	Right	T3&T4	N1	IIIB	Negative	No	TD-LN+	¡Ý12	Yes	Alive	115
1199990	¡Ý65	Male	White	Left	T3&T4	N1	IIIB	Positive	Unknown	TD-LN+	¡Ý12	No	Dead	91
1199994	¡Ý65	Male	White	Left	T1&T2	N1	IIIA	Unknown	Unknown	TD+LN+	¡Ü11	Yes	Dead	26
1200001	¡Ý65	Female	White	Right	T1&T2	N1	IIIA	Unknown	Unknown	TD-LN+	¡Ý12	Yes	Alive	115
1200128	£¼65	Male	Black	Left	T3&T4	N1	IIIB	Unknown	No	TD-LN+	¡Ý12	No	Alive	122
1200274	£¼65	Female	Yellow	Left	T3&T4	N2	IIIB	Negative	No	TD+LN+	¡Ý12	Yes	Alive	117
1200275	£¼65	Male	White	Left	T3&T4	N1	IIIC	Negative	No	TD-LN+	¡Ý12	Yes	Dead	109
1200374	¡Ý65	Male	White	Right	T1&T2	N1	IIIA	Negative	No	TD-LN+	¡Ý12	No	Dead	2
1200539	£¼65	Female	Yellow	Left	T3&T4	N2	IIIB	Positive	No	TD-LN+	¡Ý12	Yes	Alive	114
1200569	£¼65	Female	Yellow	Right	T3&T4	N1	IIIB	Positive	No	TD-LN+	¡Ý12	No	Dead	39
1200718	¡Ý65	Female	White	Right	T3&T4	N1	IIIB	Unknown	No	TD-LN+	¡Ý12	No	Dead	45
1200887	£¼65	Male	White	Right	T3&T4	N2	IIIB	Negative	Yes	TD-LN+	¡Ý12	Yes	Alive	117
1200889	£¼65	Female	Black	Right	T3&T4	N1	IIIB	Unknown	No	TD-LN+	¡Ý12	Yes	Dead	66
1201001	¡Ý65	Female	Yellow	Left	T3&T4	N2	IIIB	Unknown	No	TD-LN+	¡Ý12	Yes	Dead	86
1201118	£¼65	Male	Yellow	Rectum	T1&T2	N2	IIIB	Negative	No	TD+LN+	¡Ý12	Yes	Dead	43
1201121	£¼65	Female	Yellow	Left	T3&T4	N2	IIIC	Negative	No	TD-LN+	¡Ý12	Yes	Alive	114
1201158	¡Ý65	Female	White	Right	T3&T4	N1	IIIB	Negative	No	TD-LN+	¡Ý12	Yes	Alive	118
1201185	£¼65	Male	White	Left	T3&T4	N1	IIIB	Negative	No	TD-LN+	¡Ý12	Yes	Alive	114
1201207	¡Ý65	Male	White	Left	T3&T4	N1	IIIB	Positive	No	TD-LN+	¡Ü11	Yes	Dead	4
1201228	¡Ý65	Male	Yellow	Right	T3&T4	N1	IIIB	Unknown	No	TD-LN+	¡Ý12	No	Dead	44
1201313	£¼65	Male	White	Left	T3&T4	N2	IIIC	Negative	Unknown	TD-LN+	¡Ý12	Yes	Dead	15
1201511	£¼65	Male	White	Right	T3&T4	N1	IIIB	Negative	No	TD-LN+	¡Ý12	Yes	Alive	4
1201541	£¼65	Male	White	Left	T3&T4	N1	IIIB	Negative	No	TD-LN+	¡Ý12	Yes	Dead	65
1201751	£¼65	Female	Yellow	Right	T1&T2	N1	IIIA	Unknown	No	TD-LN+	¡Ý12	No	Alive	110
1201776	¡Ý65	Female	White	Right	T3&T4	N1	IIIB	Positive	No	TD-LN+	¡Ý12	No	Dead	34
1201779	¡Ý65	Female	White	Right	T3&T4	N2	IIIB	Positive	No	TD-LN+	¡Ý12	No	Alive	87
1201782	£¼65	Female	White	Right	T3&T4	N1	IIIB	Unknown	No	TD-LN+	¡Ý12	Yes	Alive	115
1201795	¡Ý65	Female	White	Left	T3&T4	N1	IIIB	Negative	Yes	TD+LN+	¡Ý12	Yes	Alive	117
1201798	¡Ý65	Male	Black	Left	T1&T2	N1	IIIA	Negative	No	TD-LN+	¡Ý12	Yes	Alive	118
1201819	¡Ý65	Male	Yellow	Left	T3&T4	N1	IIIB	Negative	No	TD-LN+	¡Ý12	No	Alive	94
1201820	¡Ý65	Male	White	Right	T3&T4	N1	IIIB	Unknown	No	TD-LN+	¡Ü11	Yes	Alive	117
1201824	¡Ý65	Male	Black	Right	T3&T4	N2	IIIB	Unknown	Yes	TD-LN+	¡Ý12	No	Dead	0
1201833	¡Ý65	Male	White	Rectum	T3&T4	N1	IIIB	Unknown	No	TD-LN+	¡Ý12	No	Dead	18
1201840	£¼65	Female	White	Rectum	T3&T4	N2	IIIB	Positive	No	TD-LN+	¡Ý12	Yes	Alive	110
1201840	£¼65	Female	White	Left	T3&T4	N2	IIIC	Positive	Yes	TD-LN+	¡Ý12	Yes	Alive	110
1202270	¡Ý65	Male	White	Left	T3&T4	N2	IIIC	Negative	Unknown	TD+LN+	¡Ý12	Yes	Dead	29
1202373	¡Ý65	Female	White	Right	T3&T4	N1	IIIB	Negative	Unknown	TD-LN+	¡Ý12	No	Alive	116
1202514	¡Ý65	Male	White	Right	T3&T4	N1	IIIB	Unknown	Yes	TD+LN+	¡Ý12	No	Alive	20
1202608	£¼65	Female	Yellow	Left	T3&T4	N1	IIIB	Unknown	No	TD-LN+	¡Ý12	Yes	Alive	112
1202715	¡Ý65	Male	White	Right	T3&T4	N2	IIIB	Positive	No	TD-LN+	¡Ý12	Yes	Dead	21
1202740	£¼65	Female	White	Left	T3&T4	N2	IIIB	Positive	No	TD-LN+	¡Ý12	Yes	Dead	14
1202992	¡Ý65	Female	White	Right	T3&T4	N1	IIIB	Positive	No	TD-LN+	¡Ý12	No	Dead	102
1203107	£¼65	Male	Yellow	Left	T3&T4	N1	IIIB	Negative	No	TD-LN+	¡Ý12	Yes	Alive	114
1203109	¡Ý65	Male	White	Left	T3&T4	N1	IIIB	Negative	No	TD-LN+	¡Ý12	Yes	Alive	114
1203589	¡Ý65	Female	White	Left	T3&T4	N1	IIIB	Positive	No	TD-LN+	¡Ý12	No	Dead	66
1203638	£¼65	Male	White	Right	T3&T4	N1	IIIB	Negative	No	TD+LN+	¡Ý12	Yes	Alive	114
1203639	¡Ý65	Male	White	Right	T3&T4	N2	IIIB	Positive	Yes	TD-LN+	¡Ý12	No	Dead	4
1203884	¡Ý65	Female	White	Right	T3&T4	N1	IIIB	Negative	Yes	TD-LN+	¡Ý12	No	Alive	113
1203942	£¼65	Female	Unknown	Left	T3&T4	N2	IIIC	Negative	Yes	TD-LN+	¡Ü11	Yes	Alive	92
1203971	¡Ý65	Female	White	Left	T3&T4	N2	IIIB	Negative	Unknown	TD-LN+	¡Ý12	Yes	Alive	55
1203977	¡Ý65	Female	White	Right	T3&T4	N2	IIIC	Positive	No	TD-LN+	¡Ý12	Yes	Dead	6
1204341	¡Ý65	Female	White	Right	T3&T4	N1	IIIB	Negative	No	TD-LN+	¡Ý12	No	Dead	15
1204352	¡Ý65	Male	Black	Right	T3&T4	N1	IIIB	Positive	No	TD+LN+	¡Ý12	Yes	Alive	102
1204477	¡Ý65	Male	Yellow	Right	T3&T4	N2	IIIB	Unknown	Unknown	TD-LN+	¡Ü11	No	Dead	53
1204486	¡Ý65	Female	Yellow	Left	T3&T4	N1	IIIB	Negative	Yes	TD-LN+	¡Ü11	No	Dead	15
1204648	¡Ý65	Female	Yellow	Left	T3&T4	N2	IIIB	Negative	No	TD-LN+	¡Ý12	Yes	Dead	40
1205063	£¼65	Female	Yellow	Right	T3&T4	N1	IIIB	Negative	No	TD-LN+	¡Ý12	No	Alive	114
1205176	£¼65	Male	White	Left	T3&T4	N1	IIIC	Positive	Unknown	TD-LN+	¡Ý12	Yes	Dead	38
1205337	£¼65	Male	White	Right	T3&T4	N1	IIIB	Negative	No	TD+LN-	¡Ý12	Yes	Alive	115
1205399	¡Ý65	Female	White	Right	T3&T4	N1	IIIC	Unknown	No	TD-LN+	¡Ý12	Yes	Alive	31
1205437	£¼65	Female	Yellow	Right	T3&T4	N1	IIIB	Unknown	No	TD+LN+	¡Ü11	Yes	Dead	18
1205443	£¼65	Male	White	Right	T1&T2	N1	IIIA	Negative	No	TD-LN+	¡Ý12	Yes	Alive	112
1205459	£¼65	Female	White	Right	T3&T4	N1	IIIB	Unknown	No	TD-LN+	¡Ü11	Yes	Dead	31
1205707	¡Ý65	Female	Yellow	Left	T3&T4	N2	IIIC	Negative	Yes	TD-LN+	¡Ý12	No	Dead	7
1205726	£¼65	Female	Yellow	Right	T3&T4	N1	IIIB	Positive	Yes	TD-LN+	¡Ý12	Yes	Alive	114
1205766	£¼65	Female	Yellow	Right	T3&T4	N1	IIIB	Unknown	No	TD-LN+	¡Ý12	Yes	Dead	61
1205841	£¼65	Female	Yellow	Right	T3&T4	N1	IIIB	Negative	No	TD-LN+	¡Ý12	Yes	Alive	115
1205842	£¼65	Female	White	Right	T3&T4	N1	IIIC	Positive	No	TD-LN+	¡Ý12	Yes	Dead	24
1206138	£¼65	Female	White	Right	T3&T4	N1	IIIB	Negative	No	TD-LN+	¡Ý12	Yes	Alive	113
1206225	£¼65	Female	White	Left	T3&T4	N1	IIIB	Unknown	No	TD-LN+	¡Ý12	Yes	Alive	114
1206361	¡Ý65	Male	White	Left	T3&T4	N1	IIIB	Positive	No	TD-LN+	¡Ý12	No	Dead	60
1206514	¡Ý65	Female	White	Left	T3&T4	N1	IIIB	Positive	No	TD-LN+	¡Ý12	Yes	Dead	58
1206517	¡Ý65	Female	White	Left	T3&T4	N1	IIIB	Positive	No	TD-LN+	¡Ý12	Yes	Alive	113
1206530	¡Ý65	Female	White	Rectum	T3&T4	N1	IIIB	Positive	No	TD-LN+	¡Ý12	Yes	Alive	112
1206544	¡Ý65	Female	White	Right	T3&T4	N2	IIIC	Negative	No	TD-LN+	¡Ý12	No	Dead	45
1206545	¡Ý65	Female	White	Right	T3&T4	N1	IIIB	Unknown	No	TD-LN+	¡Ý12	No	Dead	0
1206877	£¼65	Female	White	Left	T3&T4	N1	IIIB	Unknown	No	TD-LN+	¡Ý12	Yes	Alive	113
1207047	¡Ý65	Female	White	Right	T3&T4	N2	IIIC	Negative	No	TD+LN+	¡Ý12	Yes	Dead	12
1207283	£¼65	Male	Yellow	Left	T3&T4	N1	IIIB	Unknown	Yes	TD-LN+	¡Ý12	No	Dead	12
1207431	£¼65	Female	White	Left	T3&T4	N1	IIIB	Positive	No	TD+LN+	¡Ý12	Yes	Alive	44
1207481	¡Ý65	Male	Black	Left	T3&T4	N1	IIIC	Positive	No	TD-LN+	¡Ý12	Yes	Dead	89
1207657	¡Ý65	Female	White	Right	T3&T4	N1	IIIB	Positive	No	TD-LN+	¡Ý12	Yes	Alive	94
1207657	¡Ý65	Female	White	Right	T1&T2	N1	IIIA	Positive	No	TD-LN+	¡Ý12	Yes	Alive	94
1208003	¡Ý65	Male	White	Left	T3&T4	N2	IIIB	Negative	No	TD+LN+	¡Ý12	Yes	Alive	50
1208284	¡Ý65	Female	Yellow	Right	T1&T2	N1	IIIA	Negative	No	TD-LN+	¡Ý12	Yes	Alive	113
1208503	£¼65	Female	White	Right	T3&T4	N2	IIIC	Negative	Yes	TD-LN+	¡Ý12	Yes	Dead	16
1208584	£¼65	Female	Yellow	Left	T3&T4	N1	IIIB	Negative	No	TD-LN+	¡Ý12	Yes	Alive	61
1208809	¡Ý65	Male	White	Right	T3&T4	N1	IIIB	Negative	No	TD-LN+	¡Ý12	No	Dead	1
1208837	¡Ý65	Male	Yellow	Left	T3&T4	N2	IIIC	Negative	No	TD-LN+	¡Ý12	No	Alive	6
1209021	£¼65	Male	White	Left	T1&T2	N1	IIIA	Negative	No	TD-LN+	¡Ý12	Yes	Alive	114
1209228	¡Ý65	Female	White	Right	T3&T4	N2	IIIB	Positive	Unknown	TD-LN+	¡Ý12	No	Dead	7
1209244	£¼65	Male	Yellow	Right	T3&T4	N2	IIIB	Negative	No	TD-LN+	¡Ý12	Yes	Alive	113
1209331	¡Ý65	Male	Yellow	Left	T3&T4	N1	IIIB	Unknown	No	TD-LN+	¡Ü11	Yes	Dead	31
1209332	¡Ý65	Female	Yellow	Rectum	T1&T2	N1	IIIA	Negative	Unknown	TD-LN+	¡Ü11	Yes	Alive	112
1209660	¡Ý65	Male	White	Right	T3&T4	N2	IIIC	Positive	Yes	TD-LN+	¡Ý12	Yes	Dead	20
1209708	¡Ý65	Male	White	Right	T3&T4	N1	IIIB	Negative	No	TD-LN+	¡Ý12	Yes	Alive	113
1209838	£¼65	Male	White	Right	T3&T4	N1	IIIB	Negative	No	TD-LN+	¡Ü11	Yes	Dead	87
1210169	¡Ý65	Female	Yellow	Left	T3&T4	N2	IIIC	Positive	No	TD+LN+	¡Ý12	No	Dead	17
1210294	¡Ý65	Female	Yellow	Left	T3&T4	N1	IIIB	Positive	Yes	TD-LN+	¡Ý12	Yes	Alive	27
1210682	¡Ý65	Female	White	Right	T1&T2	N1	IIIA	Negative	No	TD-LN+	¡Ý12	Yes	Alive	113
1210684	¡Ý65	Male	White	Right	T3&T4	N2	IIIC	Negative	No	TD-LN+	¡Ý12	Yes	Dead	9
1211103	¡Ý65	Female	White	Right	T3&T4	N1	IIIC	Positive	No	TD-LN+	¡Ü11	No	Dead	7
1211161	¡Ý65	Female	White	Right	T1&T2	N1	IIIA	Negative	No	TD-LN+	¡Ý12	No	Dead	12
1211161	¡Ý65	Female	White	Right	T3&T4	N1	IIIB	Negative	No	TD-LN+	¡Ý12	No	Dead	13
1211475	¡Ý65	Female	White	Left	T3&T4	N1	IIIC	Unknown	No	TD-LN+	¡Ý12	No	Dead	80
1211485	£¼65	Male	White	Rectum	T3&T4	N2	IIIC	Unknown	Yes	TD-LN+	¡Ý12	Yes	Dead	55
1211769	¡Ý65	Male	White	Left	T3&T4	N2	IIIC	Unknown	No	TD+LN+	¡Ü11	No	Dead	3
1212166	¡Ý65	Female	White	Left	T3&T4	N2	IIIC	Positive	No	TD-LN+	¡Ý12	No	Dead	0
1212430	¡Ý65	Female	White	Left	T3&T4	N1	IIIB	Positive	No	TD+LN+	¡Ý12	Yes	Alive	95
1212450	£¼65	Male	White	Right	T3&T4	N2	IIIC	Unknown	No	TD-LN+	¡Ý12	No	Dead	0
1212473	¡Ý65	Female	White	Right	T3&T4	N1	IIIB	Positive	Yes	TD-LN+	¡Ý12	Yes	Alive	66
1212510	£¼65	Female	Yellow	Left	T3&T4	N1	IIIB	Negative	No	TD-LN+	¡Ý12	Yes	Alive	43
1212557	¡Ý65	Female	White	Right	T3&T4	N1	IIIB	Positive	No	TD-LN+	¡Ý12	Yes	Alive	63
1212698	£¼65	Male	Yellow	Left	T1&T2	N1	IIIA	Positive	No	TD-LN+	¡Ý12	Yes	Dead	26
1212951	¡Ý65	Female	Yellow	Left	T3&T4	N2	IIIC	Positive	No	TD-LN+	¡Ý12	No	Dead	45
1212984	¡Ý65	Male	Yellow	Rectum	T1&T2	N1	IIIA	Unknown	No	TD-LN+	¡Ü11	No	Dead	42
1213050	£¼65	Female	White	Rectum	T1&T2	N1	IIIA	Negative	Yes	TD-LN+	¡Ý12	Yes	Alive	113
1213089	¡Ý65	Female	Yellow	Right	T3&T4	N2	IIIC	Positive	Unknown	TD-LN+	¡Ý12	No	Dead	11
1213156	¡Ý65	Female	Yellow	Left	T3&T4	N1	IIIB	Unknown	Yes	TD-LN+	¡Ý12	Yes	Dead	20
1213263	£¼65	Male	White	Left	T3&T4	N2	IIIB	Positive	No	TD-LN+	¡Ý12	Yes	Dead	110
1213438	¡Ý65	Female	White	Right	T3&T4	N1	IIIC	Positive	No	TD-LN+	¡Ý12	No	Dead	11
1213439	£¼65	Female	White	Left	T3&T4	N1	IIIC	Negative	No	TD-LN+	¡Ý12	No	Alive	119
1213733	£¼65	Male	White	Left	T3&T4	N1	IIIB	Positive	Yes	TD+LN+	¡Ý12	No	Dead	29
1213860	£¼65	Female	White	Left	T3&T4	N2	IIIB	Positive	No	TD-LN+	¡Ý12	Yes	Dead	8
1214267	¡Ý65	Male	Yellow	Left	T3&T4	N1	IIIB	Negative	No	TD-LN+	¡Ý12	Yes	Dead	86
1214276	¡Ý65	Male	Yellow	Rectum	T3&T4	N2	IIIB	Negative	Yes	TD-LN+	¡Ý12	Yes	Alive	114
1214435	¡Ý65	Female	White	Right	T3&T4	N2	IIIB	Unknown	Yes	TD-LN+	¡Ý12	Yes	Dead	88
1214538	£¼65	Male	White	Left	T1&T2	N1	IIIA	Negative	No	TD-LN+	¡Ý12	No	Alive	118
1214648	¡Ý65	Female	White	Left	T3&T4	N1	IIIB	Negative	No	TD-LN+	¡Ý12	Yes	Alive	115
1214657	£¼65	Male	Yellow	Rectum	T3&T4	N2	IIIB	Positive	No	TD+LN+	¡Ý12	Yes	Dead	73
1215016	£¼65	Female	Yellow	Left	T3&T4	N1	IIIB	Negative	No	TD-LN+	¡Ý12	Yes	Alive	111
1215044	£¼65	Male	White	Left	T1&T2	N1	IIIA	Negative	No	TD-LN+	¡Ý12	Yes	Alive	114
1215082	£¼65	Male	White	Right	T3&T4	N2	IIIC	Unknown	Unknown	TD+LN+	¡Ý12	Yes	Alive	112
1215359	¡Ý65	Male	Yellow	Left	T3&T4	N1	IIIB	Positive	No	TD-LN+	¡Ý12	No	Dead	13
1215440	£¼65	Female	Black	Right	T3&T4	N1	IIIB	Negative	No	TD-LN+	¡Ý12	Yes	Dead	56
1215643	£¼65	Male	White	Left	T3&T4	N1	IIIB	Unknown	No	TD-LN+	¡Ý12	Yes	Alive	110
1215643	£¼65	Male	White	Right	T3&T4	N1	IIIB	Unknown	No	TD-LN+	¡Ý12	Yes	Alive	110
1215756	£¼65	Female	White	Right	T1&T2	N1	IIIA	Negative	No	TD-LN+	¡Ý12	Yes	Alive	112
1215885	¡Ý65	Male	White	Right	T1&T2	N1	IIIA	Unknown	No	TD-LN+	¡Ý12	No	Dead	56
1215916	£¼65	Female	White	Right	T3&T4	N1	IIIB	Positive	No	TD-LN+	¡Ý12	No	Alive	112
1215978	£¼65	Female	White	Rectum	T3&T4	N2	IIIC	Unknown	Yes	TD+LN+	¡Ý12	Yes	Dead	32
1216164	¡Ý65	Female	White	Left	T3&T4	N2	IIIC	Unknown	No	TD-LN+	¡Ý12	Yes	Dead	29
1216234	£¼65	Male	Black	Left	T3&T4	N2	IIIB	Unknown	Yes	TD+LN+	¡Ü11	No	Dead	15
1216317	¡Ý65	Male	Yellow	Left	T3&T4	N2	IIIC	Unknown	No	TD-LN+	¡Ý12	No	Dead	27
1216786	£¼65	Male	White	Left	T1&T2	N1	IIIA	Negative	No	TD-LN+	¡Ü11	Yes	Alive	109
1216793	£¼65	Female	White	Right	T1&T2	N1	IIIA	Positive	No	TD-LN+	¡Ý12	Yes	Alive	111
1216900	£¼65	Male	Yellow	Rectum	T1&T2	N1	IIIA	Negative	No	TD-LN+	¡Ý12	Yes	Alive	20
1216972	£¼65	Male	Yellow	Right	T3&T4	N2	IIIC	Positive	Unknown	TD-LN+	¡Ý12	Yes	Dead	20
1217391	£¼65	Male	Yellow	Left	T3&T4	N2	IIIC	Negative	Yes	TD+LN+	¡Ý12	Yes	Dead	77
1217422	¡Ý65	Female	White	Left	T3&T4	N1	IIIB	Negative	No	TD-LN+	¡Ý12	No	Dead	48
1217616	¡Ý65	Female	Black	Right	T1&T2	N1	IIIA	Negative	Yes	TD-LN+	¡Ý12	No	Dead	15
1217617	£¼65	Female	White	Left	T3&T4	N1	IIIB	Negative	No	TD-LN+	¡Ü11	No	Dead	93
1217620	¡Ý65	Female	White	Rectum	T1&T2	N1	IIIA	Unknown	No	TD-LN+	¡Ý12	Yes	Alive	109
1217779	¡Ý65	Female	White	Rectum	T1&T2	N1	IIIA	Negative	No	TD+LN-	¡Ý12	Yes	Alive	119
1217790	¡Ý65	Male	White	Left	T3&T4	N2	IIIC	Unknown	Unknown	TD+LN+	¡Ý12	Yes	Alive	119
1217814	¡Ý65	Female	White	Right	T1&T2	N2	IIIB	Negative	No	TD-LN+	¡Ý12	No	Dead	43
1217869	£¼65	Male	White	Left	T3&T4	N1	IIIB	Unknown	No	TD-LN+	¡Ý12	Yes	Alive	114
1217931	¡Ý65	Male	White	Left	T3&T4	N1	IIIB	Positive	No	TD-LN+	¡Ý12	Yes	Dead	60
1218337	£¼65	Male	Black	Left	T3&T4	N2	IIIC	Unknown	No	TD+LN+	¡Ü11	No	Alive	39
1218682	¡Ý65	Female	White	Right	T3&T4	N2	IIIC	Unknown	No	TD+LN+	¡Ý12	Yes	Dead	4
1218683	¡Ý65	Female	White	Right	T1&T2	N1	IIIA	Negative	No	TD-LN+	¡Ý12	Yes	Alive	111
1218734	£¼65	Male	White	Left	T1&T2	N1	IIIA	Negative	No	TD-LN+	¡Ý12	Yes	Alive	110
1218791	£¼65	Female	White	Left	T1&T2	N1	IIIA	Negative	No	TD-LN+	¡Ý12	Yes	Alive	109
1218906	¡Ý65	Female	White	Rectum	T3&T4	N2	IIIB	Negative	Unknown	TD+LN+	¡Ü11	Yes	Dead	10
1218939	£¼65	Female	White	Left	T3&T4	N2	IIIB	Unknown	No	TD-LN+	¡Ý12	No	Alive	108
1218990	¡Ý65	Male	Yellow	Right	T3&T4	N1	IIIB	Unknown	No	TD-LN+	¡Ü11	Yes	Dead	106
1219048	¡Ý65	Male	Yellow	Right	T1&T2	N1	IIIA	Negative	No	TD-LN+	¡Ý12	Yes	Dead	16
1219270	¡Ý65	Female	White	Left	T3&T4	N1	IIIB	Unknown	No	TD-LN+	¡Ý12	Yes	Dead	45
1219442	£¼65	Male	Yellow	Left	T1&T2	N2	IIIB	Negative	No	TD-LN+	¡Ý12	Yes	Alive	108
1219570	¡Ý65	Female	White	Rectum	T3&T4	N1	IIIB	Negative	No	TD-LN+	¡Ü11	Yes	Alive	112
1219598	£¼65	Male	White	Right	T3&T4	N2	IIIC	Negative	No	TD+LN+	¡Ý12	Yes	Dead	57
1219753	£¼65	Female	White	Right	T3&T4	N1	IIIB	Positive	No	TD-LN+	¡Ý12	Yes	Alive	112
1219813	£¼65	Female	Black	Left	T3&T4	N1	IIIC	Positive	No	TD-LN+	¡Ü11	Yes	Alive	109
1219941	¡Ý65	Female	White	Right	T3&T4	N1	IIIB	Positive	No	TD-LN+	¡Ý12	Yes	Alive	108
1219946	£¼65	Male	Black	Left	T3&T4	N2	IIIB	Unknown	No	TD-LN+	¡Ý12	Yes	Dead	59
1220222	£¼65	Female	Yellow	Rectum	T3&T4	N2	IIIC	Positive	Yes	TD+LN+	¡Ý12	Yes	Dead	22
1220387	£¼65	Male	White	Left	T3&T4	N2	IIIC	Negative	No	TD+LN+	¡Ý12	No	Alive	108
1221136	£¼65	Female	Yellow	Left	T3&T4	N1	IIIB	Positive	Unknown	TD+LN-	¡Ü11	Yes	Dead	39
1221203	¡Ý65	Female	White	Right	T3&T4	N2	IIIC	Positive	Unknown	TD-LN+	¡Ý12	No	Dead	18
1221377	£¼65	Male	White	Left	T1&T2	N2	IIIB	Negative	No	TD-LN+	¡Ý12	Yes	Alive	113
1221551	£¼65	Male	White	Right	T1&T2	N1	IIIA	Negative	No	TD-LN+	¡Ý12	Yes	Alive	112
1221553	¡Ý65	Female	Unknown	Left	T3&T4	N1	IIIB	Negative	No	TD-LN+	¡Ý12	No	Alive	111
1222196	£¼65	Male	Yellow	Rectum	T1&T2	N1	IIIA	Positive	No	TD-LN+	¡Ý12	Yes	Alive	111
1222905	£¼65	Male	White	Right	T3&T4	N2	IIIC	Negative	Yes	TD-LN+	¡Ý12	Yes	Dead	39
1223116	£¼65	Female	Unknown	Left	T3&T4	N1	IIIB	Unknown	No	TD+LN+	¡Ý12	Yes	Alive	118
1223207	£¼65	Male	White	Right	T3&T4	N1	IIIB	Negative	No	TD-LN+	¡Ý12	Yes	Alive	111
1223521	¡Ý65	Female	Unknown	Left	T3&T4	N2	IIIB	Negative	No	TD-LN+	¡Ü11	Yes	Alive	109
1223751	£¼65	Female	White	Right	T3&T4	N1	IIIC	Unknown	No	TD+LN+	¡Ý12	No	Dead	22
1224238	¡Ý65	Female	White	Right	T3&T4	N1	IIIB	Negative	No	TD+LN+	¡Ü11	Yes	Dead	4
1224247	¡Ý65	Male	White	Right	T3&T4	N1	IIIB	Positive	No	TD+LN-	¡Ý12	Yes	Alive	7
1224354	£¼65	Female	White	Left	T1&T2	N1	IIIA	Unknown	No	TD-LN+	¡Ý12	Yes	Dead	55
1224423	£¼65	Female	Yellow	Left	T3&T4	N1	IIIB	Positive	No	TD-LN+	¡Ü11	No	Dead	96
1224590	¡Ý65	Female	White	Right	T3&T4	N2	IIIC	Positive	No	TD-LN+	¡Ý12	Yes	Alive	23
1224874	¡Ý65	Male	White	Right	T3&T4	N2	IIIB	Negative	No	TD-LN+	¡Ü11	Yes	Dead	19
1225166	¡Ý65	Male	White	Left	T1&T2	N1	IIIA	Negative	No	TD-LN+	¡Ü11	Yes	Dead	60
1225252	¡Ý65	Male	White	Right	T3&T4	N1	IIIB	Unknown	Yes	TD+LN+	¡Ü11	Yes	Dead	19
1225360	£¼65	Male	White	Right	T3&T4	N2	IIIC	Unknown	No	TD-LN+	¡Ý12	Yes	Dead	112
1225802	¡Ý65	Male	White	Right	T1&T2	N1	IIIA	Positive	No	TD-LN+	¡Ý12	No	Dead	18
1225839	¡Ý65	Female	Yellow	Right	T3&T4	N1	IIIB	Negative	No	TD-LN+	¡Ý12	Yes	Alive	111
1226080	¡Ý65	Female	Yellow	Left	T3&T4	N1	IIIB	Negative	Yes	TD-LN+	¡Ý12	No	Dead	42
1226094	¡Ý65	Female	White	Right	T3&T4	N1	IIIB	Unknown	No	TD+LN+	¡Ý12	No	Dead	6
1226195	¡Ý65	Female	White	Right	T3&T4	N1	IIIB	Negative	No	TD-LN+	¡Ý12	Yes	Alive	108
1226382	¡Ý65	Male	White	Left	T3&T4	N1	IIIB	Negative	No	TD+LN-	¡Ý12	No	Alive	108
1226395	£¼65	Male	White	Left	T3&T4	N1	IIIB	Positive	Yes	TD+LN-	¡Ý12	Yes	Dead	33
1226587	¡Ý65	Male	White	Right	T3&T4	N1	IIIB	Negative	No	TD-LN+	¡Ý12	Yes	Dead	104
1227074	¡Ý65	Female	White	Left	T3&T4	N1	IIIB	Positive	No	TD-LN+	¡Ý12	Yes	Dead	52
1227118	£¼65	Female	Black	Right	T3&T4	N1	IIIB	Unknown	No	TD-LN+	¡Ý12	Yes	Alive	108
1227551	£¼65	Male	White	Rectum	T1&T2	N1	IIIA	Negative	No	TD-LN+	¡Ý12	Yes	Alive	108
1227769	¡Ý65	Male	White	Left	T3&T4	N2	IIIB	Unknown	Unknown	TD-LN+	¡Ý12	Yes	Alive	108
1227987	¡Ý65	Female	White	Left	T3&T4	N2	IIIB	Positive	No	TD-LN+	¡Ý12	Yes	Dead	64
1228015	£¼65	Male	White	Left	T3&T4	N1	IIIB	Negative	No	TD-LN+	¡Ý12	Yes	Alive	108
1228019	£¼65	Male	White	Left	T3&T4	N1	IIIB	Positive	Yes	TD-LN+	¡Ý12	Yes	Alive	108
1228480	£¼65	Female	Yellow	Right	T3&T4	N1	IIIB	Negative	No	TD-LN+	¡Ý12	Yes	Alive	111
1228831	£¼65	Male	White	Left	T3&T4	N1	IIIB	Positive	No	TD-LN+	¡Ý12	No	Alive	109
1228879	£¼65	Male	Yellow	Left	T1&T2	N1	IIIA	Positive	Unknown	TD-LN+	¡Ý12	Yes	Alive	66
1228932	£¼65	Female	White	Right	T1&T2	N1	IIIA	Negative	No	TD-LN+	¡Ý12	Yes	Alive	107
1229292	£¼65	Female	White	Left	T3&T4	N1	IIIB	Negative	No	TD-LN+	¡Ý12	No	Alive	81
1229348	£¼65	Male	White	Right	T3&T4	N2	IIIC	Positive	No	TD-LN+	¡Ý12	Yes	Alive	106
1229366	¡Ý65	Female	Black	Left	T3&T4	N1	IIIB	Unknown	No	TD-LN+	¡Ý12	No	Dead	0
1229402	¡Ý65	Female	White	Right	T3&T4	N1	IIIB	Unknown	Unknown	TD-LN+	¡Ý12	No	Alive	107
1229405	¡Ý65	Male	White	Right	T3&T4	N1	IIIB	Unknown	Yes	TD-LN+	¡Ü11	Yes	Alive	55
1229972	¡Ý65	Female	White	Right	T3&T4	N2	IIIC	Positive	Unknown	TD-LN+	¡Ý12	No	Dead	0
1230104	¡Ý65	Female	Black	Rectum	T3&T4	N2	IIIC	Positive	Yes	TD-LN+	¡Ý12	No	Dead	10
1230209	£¼65	Female	Black	Right	T1&T2	N2	IIIB	Negative	No	TD+LN+	¡Ý12	Yes	Dead	15
1230214	¡Ý65	Male	Yellow	Right	T3&T4	N2	IIIC	Negative	Yes	TD+LN+	¡Ý12	Yes	Alive	106
1230594	¡Ý65	Female	White	Right	T3&T4	N1	IIIB	Negative	No	TD+LN-	¡Ý12	No	Dead	2
1230617	¡Ý65	Female	White	Right	T3&T4	N1	IIIB	Positive	No	TD-LN+	¡Ý12	Yes	Alive	105
1230724	¡Ý65	Male	Yellow	Rectum	T3&T4	N1	IIIB	Positive	No	TD-LN+	¡Ý12	Yes	Alive	107
1230740	£¼65	Female	White	Left	T3&T4	N1	IIIC	Positive	No	TD-LN+	¡Ý12	No	Alive	118
1230815	£¼65	Male	White	Left	T3&T4	N2	IIIC	Positive	No	TD-LN+	¡Ý12	Yes	Dead	77
1230918	£¼65	Female	White	Left	T3&T4	N1	IIIB	Negative	No	TD-LN+	¡Ý12	Yes	Dead	59
1230937	£¼65	Female	Yellow	Left	T1&T2	N1	IIIA	Positive	No	TD-LN+	¡Ý12	Yes	Alive	104
1230946	£¼65	Male	Yellow	Left	T3&T4	N2	IIIB	Negative	No	TD-LN+	¡Ý12	Yes	Alive	103
1230997	¡Ý65	Female	White	Left	T3&T4	N1	IIIB	Unknown	Unknown	TD-LN+	¡Ü11	Yes	Alive	107
1231013	£¼65	Female	White	Left	T3&T4	N2	IIIC	Negative	No	TD+LN+	¡Ý12	Yes	Dead	94
1231243	£¼65	Female	White	Left	T1&T2	N1	IIIA	Negative	No	TD-LN+	¡Ý12	Yes	Alive	107
1231265	¡Ý65	Female	Yellow	Right	T3&T4	N1	IIIB	Unknown	No	TD-LN+	¡Ý12	Yes	Alive	108
1231305	¡Ý65	Male	Yellow	Right	T3&T4	N1	IIIB	Unknown	No	TD-LN+	¡Ý12	Yes	Dead	102
1231370	¡Ý65	Male	Yellow	Right	T3&T4	N2	IIIB	Positive	No	TD+LN+	¡Ý12	Yes	Alive	45
1231379	¡Ý65	Male	Yellow	Right	T3&T4	N2	IIIB	Negative	No	TD-LN+	¡Ý12	Yes	Alive	106
1231443	¡Ý65	Male	Yellow	Right	T1&T2	N1	IIIA	Negative	No	TD-LN+	¡Ý12	Yes	Alive	107
1231586	£¼65	Male	White	Left	T3&T4	N1	IIIB	Negative	Yes	TD-LN+	¡Ý12	Yes	Alive	110
1231740	£¼65	Male	White	Right	T3&T4	N1	IIIB	Unknown	Yes	TD-LN+	¡Ü11	Yes	Dead	10
1231857	¡Ý65	Male	White	Left	T3&T4	N2	IIIC	Negative	No	TD-LN+	¡Ý12	Yes	Alive	110
1232048	¡Ý65	Female	White	Right	T3&T4	N1	IIIB	Unknown	No	TD-LN+	¡Ý12	Yes	Dead	3
1232147	¡Ý65	Female	White	Right	T3&T4	N1	IIIB	Negative	No	TD-LN+	¡Ý12	Yes	Dead	40
1232166	¡Ý65	Male	White	Right	T3&T4	N1	IIIC	Negative	No	TD+LN+	¡Ü11	Yes	Dead	10
1232172	¡Ý65	Male	White	Right	T3&T4	N1	IIIB	Negative	No	TD-LN+	¡Ý12	Yes	Dead	9
1232218	£¼65	Male	Yellow	Rectum	T3&T4	N2	IIIB	Negative	No	TD-LN+	¡Ý12	Yes	Alive	110
1232228	£¼65	Male	Black	Rectum	T1&T2	N1	IIIA	Negative	No	TD-LN+	¡Ý12	Yes	Alive	110
1232846	¡Ý65	Male	White	Right	T3&T4	N1	IIIB	Negative	No	TD-LN+	¡Ý12	No	Dead	1
1232868	¡Ý65	Male	White	Right	T3&T4	N1	IIIB	Negative	No	TD-LN+	¡Ý12	Yes	Dead	84
1232889	£¼65	Male	White	Left	T3&T4	N2	IIIB	Negative	No	TD-LN+	¡Ý12	Yes	Dead	42
1233216	¡Ý65	Male	White	Left	T3&T4	N1	IIIB	Negative	Unknown	TD-LN+	¡Ý12	Yes	Alive	107
1233245	£¼65	Male	White	Left	T3&T4	N1	IIIB	Unknown	No	TD-LN+	¡Ý12	Yes	Alive	105
1233290	¡Ý65	Male	White	Left	T3&T4	N1	IIIB	Positive	No	TD-LN+	¡Ü11	No	Dead	45
1233673	£¼65	Female	White	Right	T1&T2	N2	IIIB	Unknown	Unknown	TD-LN+	¡Ý12	Yes	Alive	105
1233891	£¼65	Male	Yellow	Left	T3&T4	N1	IIIB	Negative	No	TD-LN+	¡Ý12	No	Dead	48
1234026	¡Ý65	Male	Yellow	Left	T3&T4	N2	IIIC	Negative	No	TD+LN+	¡Ý12	Yes	Dead	52
1234132	¡Ý65	Male	Yellow	Left	T3&T4	N2	IIIC	Negative	Yes	TD+LN+	¡Ý12	Yes	Dead	31
1234198	¡Ý65	Male	White	Left	T3&T4	N1	IIIB	Positive	No	TD-LN+	¡Ý12	Yes	Dead	6
1234405	¡Ý65	Male	White	Right	T3&T4	N1	IIIB	Negative	Yes	TD-LN+	¡Ý12	Yes	Alive	105
1234809	¡Ý65	Female	Yellow	Right	T3&T4	N1	IIIB	Positive	Yes	TD+LN+	¡Ü11	Yes	Dead	18
1234835	£¼65	Female	White	Right	T3&T4	N1	IIIB	Unknown	No	TD+LN-	¡Ý12	No	Dead	28
1234838	¡Ý65	Male	White	Left	T3&T4	N1	IIIB	Positive	No	TD+LN-	¡Ý12	Yes	Alive	109
1234857	¡Ý65	Male	White	Right	T3&T4	N1	IIIB	Unknown	No	TD-LN+	¡Ü11	Yes	Dead	4
1234872	¡Ý65	Male	Black	Left	T3&T4	N1	IIIB	Unknown	No	TD-LN+	¡Ý12	No	Dead	3
1235264	¡Ý65	Female	White	Right	T3&T4	N1	IIIB	Unknown	No	TD-LN+	¡Ý12	No	Alive	94
1235518	¡Ý65	Female	White	Right	T3&T4	N2	IIIC	Unknown	Yes	TD+LN+	¡Ý12	Yes	Dead	20
1235669	£¼65	Male	Black	Rectum	T3&T4	N1	IIIB	Negative	No	TD-LN+	¡Ý12	Yes	Alive	109
1236023	£¼65	Female	Yellow	Rectum	T3&T4	N2	IIIC	Positive	No	TD+LN+	¡Ý12	Yes	Alive	107
1236039	£¼65	Female	Yellow	Left	T3&T4	N2	IIIC	Positive	Yes	TD-LN+	¡Ý12	Yes	Dead	49
1236040	¡Ý65	Female	Black	Right	T3&T4	N1	IIIB	Unknown	Yes	TD+LN+	¡Ý12	No	Dead	1
1236040	¡Ý65	Female	Black	Right	T1&T2	N1	IIIA	Unknown	Yes	TD+LN+	¡Ý12	No	Dead	0
1236320	£¼65	Male	White	Rectum	T1&T2	N1	IIIA	Positive	Yes	TD+LN-	¡Ü11	Yes	Dead	27
1237171	¡Ý65	Male	Unknown	Left	T1&T2	N1	IIIA	Negative	No	TD-LN+	¡Ý12	No	Alive	114
1237191	£¼65	Female	White	Left	T3&T4	N1	IIIB	Negative	No	TD-LN+	¡Ý12	Yes	Alive	104
1237255	£¼65	Female	White	Right	T3&T4	N2	IIIC	Positive	Yes	TD+LN+	¡Ü11	No	Dead	18
1237255	£¼65	Female	White	Right	T3&T4	N2	IIIC	Positive	Yes	TD+LN+	¡Ý12	Yes	Dead	37
1237338	¡Ý65	Female	White	Rectum	T3&T4	N1	IIIB	Unknown	No	TD-LN+	¡Ý12	Yes	Dead	61
1237617	¡Ý65	Female	White	Left	T3&T4	N2	IIIB	Negative	No	TD-LN+	¡Ý12	No	Dead	48
1237619	¡Ý65	Female	White	Right	T3&T4	N2	IIIC	Positive	No	TD+LN+	¡Ý12	Yes	Dead	15
1237656	£¼65	Female	White	Left	T3&T4	N1	IIIB	Unknown	No	TD-LN+	¡Ý12	Yes	Dead	50
1237971	£¼65	Male	White	Rectum	T1&T2	N1	IIIA	Positive	No	TD-LN+	¡Ý12	Yes	Dead	55
1238055	¡Ý65	Male	Black	Right	T3&T4	N1	IIIB	Negative	No	TD-LN+	¡Ý12	Yes	Alive	105
1238157	¡Ý65	Female	White	Left	T3&T4	N1	IIIB	Negative	No	TD-LN+	¡Ý12	Yes	Alive	15
1238217	¡Ý65	Female	Yellow	Left	T3&T4	N2	IIIC	Unknown	No	TD-LN+	¡Ý12	Yes	Alive	28
1238259	¡Ý65	Female	Yellow	Left	T3&T4	N1	IIIB	Negative	No	TD+LN+	¡Ü11	Yes	Dead	108
1238359	£¼65	Male	Unknown	Right	T3&T4	N1	IIIB	Unknown	No	TD-LN+	¡Ý12	No	Alive	106
1238367	¡Ý65	Female	White	Right	T3&T4	N1	IIIB	Unknown	No	TD-LN+	¡Ü11	No	Dead	32
1238594	£¼65	Female	White	Left	T3&T4	N2	IIIC	Negative	Yes	TD+LN+	¡Ý12	Yes	Alive	105
1238692	¡Ý65	Female	White	Right	T3&T4	N1	IIIB	Positive	No	TD-LN+	¡Ý12	Yes	Alive	110
1238748	¡Ý65	Female	White	Right	T3&T4	N2	IIIB	Unknown	No	TD-LN+	¡Ü11	Yes	Dead	8
1239200	¡Ý65	Male	White	Left	T3&T4	N2	IIIB	Negative	No	TD-LN+	¡Ý12	Yes	Dead	64
1239238	¡Ý65	Male	White	Right	T3&T4	N1	IIIB	Negative	No	TD-LN+	¡Ý12	Yes	Alive	109
1239975	¡Ý65	Male	Yellow	Right	T3&T4	N1	IIIB	Unknown	No	TD-LN+	¡Ý12	No	Dead	87
1240270	£¼65	Male	White	Left	T3&T4	N1	IIIB	Negative	No	TD-LN+	¡Ý12	Yes	Alive	104
1240463	£¼65	Female	White	Left	T3&T4	N1	IIIC	Unknown	No	TD+LN-	¡Ü11	Yes	Dead	51
1240465	¡Ý65	Female	White	Right	T3&T4	N1	IIIB	Negative	No	TD-LN+	¡Ý12	No	Alive	101
1240500	¡Ý65	Male	Black	Right	T3&T4	N1	IIIB	Negative	No	TD-LN+	¡Ý12	No	Alive	108
1240540	¡Ý65	Female	Yellow	Right	T3&T4	N1	IIIB	Positive	No	TD-LN+	¡Ý12	No	Alive	26
1240612	£¼65	Male	White	Left	T3&T4	N1	IIIB	Positive	Yes	TD+LN+	¡Ý12	Yes	Alive	104
1240758	£¼65	Male	White	Left	T3&T4	N2	IIIB	Negative	No	TD+LN+	¡Ý12	Yes	Dead	45
1240770	£¼65	Male	Yellow	Right	T3&T4	N2	IIIC	Positive	No	TD-LN+	¡Ý12	Yes	Alive	105
1240770	£¼65	Male	Yellow	Left	T3&T4	N2	IIIC	Unknown	No	TD-LN+	¡Ý12	Yes	Alive	105
1241035	¡Ý65	Female	White	Left	T3&T4	N2	IIIB	Unknown	No	TD-LN+	¡Ý12	No	Dead	80
1241152	¡Ý65	Female	White	Right	T3&T4	N1	IIIB	Unknown	No	TD+LN+	¡Ý12	Yes	Dead	34
1241482	£¼65	Male	Yellow	Left	T3&T4	N1	IIIB	Positive	No	TD-LN+	¡Ý12	No	Dead	1
1241572	£¼65	Female	White	Left	T3&T4	N2	IIIB	Positive	No	TD+LN+	¡Ý12	Yes	Alive	105
1241765	£¼65	Male	White	Left	T1&T2	N1	IIIA	Negative	No	TD-LN+	¡Ý12	Yes	Alive	102
1241957	£¼65	Female	Yellow	Left	T1&T2	N1	IIIA	Negative	No	TD+LN+	¡Ý12	Yes	Alive	104
1242008	¡Ý65	Female	White	Left	T3&T4	N1	IIIB	Unknown	No	TD-LN+	¡Ý12	No	Alive	105
1242541	£¼65	Female	White	Left	T3&T4	N1	IIIB	Negative	No	TD-LN+	¡Ý12	Yes	Alive	103
1242685	¡Ý65	Female	White	Right	T3&T4	N1	IIIB	Negative	No	TD-LN+	¡Ý12	No	Dead	57
1242871	£¼65	Female	Black	Rectum	T1&T2	N1	IIIA	Unknown	No	TD-LN+	¡Ü11	No	Alive	105
1243039	£¼65	Male	Yellow	Left	T3&T4	N1	IIIB	Unknown	No	TD-LN+	¡Ý12	No	Alive	104
1243077	¡Ý65	Female	Yellow	Right	T3&T4	N2	IIIC	Positive	No	TD-LN+	¡Ý12	Yes	Alive	69
1243135	£¼65	Female	Yellow	Left	T3&T4	N1	IIIB	Unknown	No	TD-LN+	¡Ý12	Yes	Alive	102
1243187	¡Ý65	Male	White	Left	T3&T4	N1	IIIB	Negative	No	TD-LN+	¡Ü11	Yes	Alive	105
1243341	¡Ý65	Male	White	Right	T3&T4	N2	IIIB	Negative	No	TD-LN+	¡Ý12	Yes	Alive	104
1243394	£¼65	Male	Yellow	Rectum	T3&T4	N2	IIIC	Positive	No	TD-LN+	¡Ý12	Yes	Alive	106
1243731	£¼65	Male	White	Right	T3&T4	N1	IIIB	Negative	No	TD-LN+	¡Ý12	No	Alive	104
1243881	£¼65	Male	Yellow	Left	T1&T2	N1	IIIA	Negative	No	TD-LN+	¡Ý12	Yes	Alive	102
1243908	£¼65	Male	White	Left	T3&T4	N1	IIIB	Negative	Yes	TD-LN+	¡Ý12	Yes	Dead	28
1244234	¡Ý65	Female	White	Left	T3&T4	N2	IIIB	Unknown	Unknown	TD+LN+	¡Ý12	No	Dead	22
1244299	¡Ý65	Female	White	Right	T3&T4	N1	IIIB	Negative	No	TD-LN+	¡Ý12	No	Dead	8
1244323	£¼65	Male	White	Right	T3&T4	N2	IIIB	Unknown	No	TD-LN+	¡Ý12	Yes	Alive	104
1244478	¡Ý65	Male	Yellow	Right	T3&T4	N1	IIIB	Unknown	No	TD-LN+	¡Ý12	Yes	Dead	4
1244592	£¼65	Female	White	Right	T3&T4	N2	IIIB	Unknown	Yes	TD+LN+	¡Ý12	Yes	Dead	34
1245082	£¼65	Female	Yellow	Left	T3&T4	N2	IIIC	Unknown	No	TD-LN+	¡Ý12	No	Alive	10
1245248	¡Ý65	Male	White	Left	T3&T4	N2	IIIC	Positive	Yes	TD+LN+	¡Ý12	Yes	Alive	101
1245307	£¼65	Female	Yellow	Right	T3&T4	N1	IIIB	Positive	No	TD+LN+	¡Ý12	Yes	Alive	102
1245477	£¼65	Male	Yellow	Left	T3&T4	N1	IIIB	Negative	Yes	TD+LN+	¡Ü11	Yes	Dead	59
1245739	£¼65	Male	White	Rectum	T3&T4	N2	IIIC	Positive	Yes	TD+LN+	¡Ý12	Yes	Dead	15
1245994	£¼65	Female	White	Right	T3&T4	N2	IIIB	Negative	No	TD-LN+	¡Ý12	No	Dead	67
1246006	¡Ý65	Male	White	Left	T3&T4	N1	IIIB	Unknown	No	TD-LN+	¡Ý12	Yes	Dead	93
1246152	£¼65	Female	Black	Right	T1&T2	N1	IIIA	Unknown	No	TD-LN+	¡Ý12	Yes	Alive	101
1246310	£¼65	Male	Black	Right	T1&T2	N2	IIIB	Negative	No	TD-LN+	¡Ý12	Yes	Alive	103
1246507	¡Ý65	Female	Yellow	Left	T3&T4	N1	IIIB	Unknown	No	TD-LN+	¡Ý12	No	Dead	13
1246574	¡Ý65	Female	White	Right	T3&T4	N2	IIIC	Positive	No	TD+LN+	¡Ý12	Yes	Dead	4
1246713	¡Ý65	Male	White	Rectum	T1&T2	N2	IIIB	Unknown	No	TD-LN+	¡Ý12	Yes	Dead	11
1246910	¡Ý65	Female	White	Right	T3&T4	N1	IIIB	Negative	No	TD-LN+	¡Ý12	No	Alive	80
1247158	£¼65	Female	White	Rectum	T3&T4	N1	IIIB	Negative	No	TD-LN+	¡Ü11	Yes	Alive	104
1247343	¡Ý65	Male	White	Right	T3&T4	N1	IIIB	Negative	No	TD-LN+	¡Ý12	Yes	Alive	107
1247387	¡Ý65	Female	White	Right	T3&T4	N2	IIIC	Unknown	Yes	TD+LN+	¡Ý12	No	Alive	101
1247400	¡Ý65	Male	Yellow	Right	T1&T2	N1	IIIA	Unknown	No	TD-LN+	¡Ü11	No	Alive	100
1247740	£¼65	Male	White	Left	T3&T4	N1	IIIB	Unknown	No	TD-LN+	¡Ý12	No	Alive	101
1247970	¡Ý65	Female	White	Right	T1&T2	N1	IIIA	Negative	No	TD-LN+	¡Ü11	Yes	Alive	107
1248012	£¼65	Male	White	Left	T1&T2	N1	IIIA	Negative	No	TD-LN+	¡Ý12	No	Alive	101
1248025	£¼65	Male	White	Left	T3&T4	N1	IIIB	Unknown	No	TD-LN+	¡Ý12	No	Dead	68
1248135	¡Ý65	Female	White	Left	T3&T4	N2	IIIC	Positive	Yes	TD-LN+	¡Ý12	No	Dead	9
1248147	¡Ý65	Female	White	Right	T3&T4	N2	IIIB	Negative	No	TD-LN+	¡Ý12	Yes	Alive	99
1248371	¡Ý65	Female	White	Right	T3&T4	N1	IIIB	Negative	No	TD-LN+	¡Ý12	Yes	Alive	102
1248458	¡Ý65	Male	Black	Right	T3&T4	N2	IIIB	Positive	No	TD+LN+	¡Ý12	Yes	Dead	76
1248544	¡Ý65	Male	White	Right	T3&T4	N2	IIIC	Unknown	No	TD+LN+	¡Ý12	Yes	Alive	102
1248621	¡Ý65	Male	Yellow	Left	T3&T4	N1	IIIB	Positive	Unknown	TD-LN+	¡Ý12	Yes	Dead	12
1248689	¡Ý65	Male	White	Right	T3&T4	N1	IIIB	Positive	No	TD-LN+	¡Ý12	Yes	Alive	100
1248758	£¼65	Male	White	Left	T3&T4	N1	IIIB	Negative	No	TD-LN+	¡Ý12	Yes	Dead	5
1248820	£¼65	Male	White	Rectum	T3&T4	N1	IIIB	Negative	No	TD-LN+	¡Ý12	Yes	Alive	100
1248873	¡Ý65	Female	White	Left	T3&T4	N1	IIIB	Negative	Unknown	TD-LN+	¡Ü11	Yes	Dead	44
1249060	£¼65	Male	White	Left	T1&T2	N1	IIIA	Unknown	No	TD-LN+	¡Ý12	Yes	Alive	103
1249065	¡Ý65	Female	White	Right	T3&T4	N2	IIIC	Positive	No	TD-LN+	¡Ý12	No	Dead	50
1249086	¡Ý65	Female	White	Left	T3&T4	N1	IIIB	Unknown	No	TD-LN+	¡Ý12	No	Dead	46
1249168	¡Ý65	Male	Yellow	Right	T1&T2	N2	IIIB	Negative	No	TD-LN+	¡Ý12	Yes	Dead	38
1249308	¡Ý65	Female	White	Right	T3&T4	N1	IIIB	Positive	Unknown	TD-LN+	¡Ü11	Yes	Dead	16
1249515	¡Ý65	Female	Yellow	Right	T1&T2	N2	IIIA	Negative	Unknown	TD-LN+	¡Ü11	No	Alive	103
1249867	¡Ý65	Female	White	Right	T3&T4	N1	IIIC	Unknown	No	TD+LN-	¡Ü11	No	Dead	13
1250011	£¼65	Female	White	Right	T1&T2	N1	IIIA	Unknown	No	TD-LN+	¡Ý12	Yes	Alive	101
1250082	¡Ý65	Male	White	Left	T3&T4	N1	IIIB	Unknown	No	TD-LN+	¡Ý12	Yes	Dead	16
1250187	¡Ý65	Male	White	Right	T3&T4	N1	IIIB	Negative	No	TD-LN+	¡Ý12	Yes	Dead	6
1250371	¡Ý65	Female	White	Right	T3&T4	N2	IIIB	Negative	No	TD-LN+	¡Ý12	Yes	Alive	102
1250475	¡Ý65	Male	Yellow	Rectum	T1&T2	N1	IIIA	Negative	No	TD-LN+	¡Ü11	Yes	Dead	70
1250551	£¼65	Male	Yellow	Left	T3&T4	N1	IIIB	Positive	No	TD-LN+	¡Ý12	No	Dead	72
1250649	¡Ý65	Female	White	Left	T3&T4	N1	IIIB	Unknown	No	TD-LN+	¡Ý12	Yes	Alive	98
1250680	¡Ý65	Male	Yellow	Left	T3&T4	N1	IIIB	Negative	No	TD-LN+	¡Ý12	Yes	Alive	105
1250758	¡Ý65	Male	White	Left	T1&T2	N1	IIIA	Negative	No	TD-LN+	¡Ý12	No	Dead	49
1250804	£¼65	Male	White	Left	T3&T4	N2	IIIB	Negative	No	TD-LN+	¡Ý12	Yes	Dead	67
1250825	£¼65	Female	Yellow	Left	T3&T4	N1	IIIB	Negative	No	TD-LN+	¡Ý12	Yes	Alive	101
1251095	¡Ý65	Female	Yellow	Left	T3&T4	N2	IIIB	Positive	No	TD-LN+	¡Ý12	Yes	Dead	33
1251113	£¼65	Male	Yellow	Right	T3&T4	N1	IIIC	Negative	No	TD+LN+	¡Ý12	Yes	Alive	100
1251270	£¼65	Male	Yellow	Left	T3&T4	N2	IIIC	Negative	No	TD-LN+	¡Ý12	Yes	Alive	100
1251355	¡Ý65	Male	White	Left	T3&T4	N1	IIIB	Negative	No	TD-LN+	¡Ý12	No	Dead	3
1251444	£¼65	Female	Black	Right	T3&T4	N2	IIIB	Positive	No	TD-LN+	¡Ý12	Yes	Dead	62
1251444	£¼65	Female	Black	Left	T3&T4	N2	IIIB	Positive	No	TD-LN+	¡Ý12	Yes	Dead	62
1251736	¡Ý65	Female	White	Right	T3&T4	N2	IIIC	Unknown	Yes	TD-LN+	¡Ý12	No	Dead	6
1251994	£¼65	Female	Yellow	Left	T1&T2	N1	IIIA	Unknown	No	TD-LN+	¡Ý12	Yes	Alive	100
1252040	£¼65	Male	White	Right	T3&T4	N2	IIIC	Negative	No	TD+LN+	¡Ü11	Yes	Dead	21
1252054	¡Ý65	Male	White	Left	T3&T4	N2	IIIB	Positive	No	TD-LN+	¡Ý12	Yes	Dead	58
1252260	¡Ý65	Male	White	Left	T3&T4	N2	IIIC	Negative	No	TD-LN+	¡Ý12	No	Alive	99
1252276	¡Ý65	Male	Yellow	Left	T3&T4	N1	IIIB	Positive	No	TD-LN+	¡Ý12	Yes	Alive	102
1252503	¡Ý65	Female	Black	Left	T3&T4	N1	IIIB	Unknown	No	TD-LN+	¡Ý12	No	Dead	9
1252707	¡Ý65	Male	Yellow	Left	T3&T4	N2	IIIB	Unknown	No	TD-LN+	¡Ý12	No	Dead	36
1252839	£¼65	Female	White	Rectum	T1&T2	N1	IIIA	Negative	Unknown	TD-LN+	¡Ý12	No	Alive	96
1252896	£¼65	Female	White	Left	T1&T2	N1	IIIA	Negative	No	TD-LN+	¡Ý12	Yes	Alive	98
1252955	£¼65	Male	White	Left	T3&T4	N2	IIIC	Positive	Unknown	TD-LN+	¡Ý12	Yes	Dead	95
1252975	£¼65	Female	White	Right	T3&T4	N1	IIIB	Positive	No	TD-LN+	¡Ý12	Yes	Alive	99
1253066	¡Ý65	Male	White	Right	T1&T2	N1	IIIA	Negative	No	TD-LN+	¡Ý12	Yes	Alive	100
1253093	£¼65	Female	White	Left	T3&T4	N1	IIIC	Unknown	No	TD+LN+	¡Ü11	No	Dead	9
1253107	¡Ý65	Male	White	Left	T3&T4	N1	IIIB	Unknown	Yes	TD-LN+	¡Ý12	Yes	Dead	50
1253252	£¼65	Male	White	Right	T3&T4	N1	IIIB	Negative	No	TD-LN+	¡Ý12	Yes	Alive	99
1253252	£¼65	Male	White	Right	T3&T4	N1	IIIB	Negative	No	TD-LN+	¡Ý12	No	Alive	99
1253797	¡Ý65	Female	Yellow	Left	T3&T4	N1	IIIB	Negative	Unknown	TD-LN+	¡Ý12	No	Alive	101
1254003	¡Ý65	Male	White	Right	T3&T4	N1	IIIB	Unknown	No	TD-LN+	¡Ý12	No	Alive	18
1254664	£¼65	Female	White	Right	T3&T4	N2	IIIC	Positive	No	TD-LN+	¡Ý12	Yes	Alive	103
1254892	¡Ý65	Male	White	Right	T3&T4	N2	IIIB	Negative	No	TD-LN+	¡Ý12	No	Dead	1
1254914	¡Ý65	Male	White	Left	T3&T4	N1	IIIB	Negative	Yes	TD-LN+	¡Ý12	Yes	Alive	112
1255112	£¼65	Male	White	Right	T3&T4	N1	IIIB	Positive	No	TD-LN+	¡Ý12	No	Alive	101
1255402	£¼65	Male	White	Right	T3&T4	N1	IIIB	Positive	No	TD-LN+	¡Ý12	Yes	Alive	2
1255554	£¼65	Male	Yellow	Left	T1&T2	N1	IIIA	Negative	No	TD-LN+	¡Ý12	Yes	Alive	102
1255559	£¼65	Female	White	Right	T3&T4	N1	IIIB	Unknown	No	TD-LN+	¡Ü11	Yes	Dead	92
1255725	£¼65	Male	Black	Left	T1&T2	N1	IIIA	Negative	No	TD-LN+	¡Ý12	Yes	Alive	112
1255972	¡Ý65	Female	Black	Right	T3&T4	N1	IIIB	Negative	No	TD-LN+	¡Ý12	Yes	Dead	50
1255997	¡Ý65	Female	White	Right	T3&T4	N1	IIIC	Positive	Yes	TD+LN+	¡Ý12	Yes	Alive	98
1256005	¡Ý65	Female	Yellow	Left	T3&T4	N1	IIIB	Negative	No	TD-LN+	¡Ý12	Yes	Alive	72
1256017	¡Ý65	Male	White	Rectum	T3&T4	N2	IIIB	Negative	Yes	TD+LN+	¡Ý12	No	Dead	25
1256402	£¼65	Male	White	Left	T1&T2	N1	IIIA	Negative	No	TD-LN+	¡Ý12	Yes	Alive	99
1256671	¡Ý65	Male	White	Right	T3&T4	N1	IIIB	Positive	No	TD+LN+	¡Ý12	No	Alive	101
1256891	£¼65	Male	Yellow	Right	T3&T4	N1	IIIB	Positive	Unknown	TD-LN+	¡Ý12	Yes	Alive	101
1256928	¡Ý65	Male	White	Right	T3&T4	N1	IIIB	Unknown	No	TD+LN-	¡Ý12	No	Dead	17
1257145	£¼65	Female	Black	Right	T3&T4	N2	IIIB	Negative	Yes	TD+LN+	¡Ü11	Yes	Dead	8
1257374	£¼65	Female	White	Rectum	T1&T2	N1	IIIA	Negative	Unknown	TD-LN+	¡Ý12	Yes	Alive	103
1257489	£¼65	Female	Yellow	Right	T3&T4	N1	IIIB	Positive	No	TD-LN+	¡Ý12	Yes	Alive	97
1257594	£¼65	Male	Yellow	Left	T1&T2	N1	IIIA	Unknown	No	TD+LN-	¡Ü11	Yes	Alive	54
1257863	¡Ý65	Male	Black	Left	T3&T4	N1	IIIB	Negative	No	TD-LN+	¡Ý12	No	Dead	1
1258645	¡Ý65	Female	White	Right	T3&T4	N1	IIIB	Negative	No	TD-LN+	¡Ý12	Yes	Alive	98
1258650	£¼65	Female	White	Left	T3&T4	N1	IIIC	Negative	No	TD-LN+	¡Ý12	Yes	Alive	66
1258674	£¼65	Female	White	Left	T3&T4	N2	IIIC	Negative	No	TD-LN+	¡Ý12	No	Alive	97
1258803	£¼65	Male	White	Left	T1&T2	N1	IIIA	Negative	No	TD-LN+	¡Ý12	Yes	Alive	100
1258816	£¼65	Female	Yellow	Right	T3&T4	N2	IIIB	Unknown	No	TD-LN+	¡Ý12	Yes	Alive	100
1258818	¡Ý65	Male	White	Right	T3&T4	N1	IIIB	Negative	No	TD+LN-	¡Ý12	No	Dead	38
1259058	¡Ý65	Female	Yellow	Left	T3&T4	N1	IIIB	Unknown	No	TD-LN+	¡Ü11	No	Dead	0
1259210	£¼65	Male	White	Left	T3&T4	N1	IIIB	Unknown	No	TD-LN+	¡Ý12	No	Dead	0
1259302	£¼65	Female	Yellow	Left	T3&T4	N1	IIIB	Negative	No	TD-LN+	¡Ý12	Yes	Alive	98
1259312	£¼65	Female	Yellow	Left	T3&T4	N1	IIIB	Unknown	No	TD+LN+	¡Ý12	Yes	Alive	98
1259435	£¼65	Female	White	Rectum	T3&T4	N1	IIIB	Negative	No	TD-LN+	¡Ý12	Yes	Alive	9
1259459	¡Ý65	Female	White	Right	T3&T4	N1	IIIB	Positive	No	TD-LN+	¡Ý12	No	Dead	3
1259614	¡Ý65	Female	Black	Right	T3&T4	N1	IIIB	Negative	No	TD-LN+	¡Ü11	Yes	Dead	30
1259628	£¼65	Male	Yellow	Right	T3&T4	N2	IIIC	Unknown	No	TD+LN+	¡Ý12	Yes	Dead	19
1259960	¡Ý65	Male	White	Right	T3&T4	N1	IIIB	Unknown	No	TD-LN+	¡Ü11	No	Dead	91
1260244	¡Ý65	Male	White	Right	T1&T2	N1	IIIA	Negative	No	TD-LN+	¡Ý12	Yes	Alive	97
1260279	£¼65	Female	Unknown	Left	T1&T2	N1	IIIA	Negative	No	TD-LN+	¡Ý12	Yes	Alive	102
1260335	£¼65	Male	White	Right	T3&T4	N1	IIIB	Negative	No	TD-LN+	¡Ý12	Yes	Alive	102
1260583	¡Ý65	Female	Black	Right	T1&T2	N1	IIIA	Positive	No	TD-LN+	¡Ý12	No	Alive	100
1260724	¡Ý65	Male	White	Right	T3&T4	N1	IIIB	Negative	No	TD-LN+	¡Ý12	Yes	Alive	29
1260869	£¼65	Male	White	Right	T3&T4	N2	IIIC	Positive	Yes	TD+LN+	¡Ý12	Yes	Dead	19
1261337	¡Ý65	Male	White	Right	T3&T4	N1	IIIB	Negative	No	TD-LN+	¡Ý12	Yes	Alive	102
1261337	¡Ý65	Male	White	Right	T1&T2	N1	IIIA	Negative	No	TD-LN+	¡Ý12	Yes	Alive	102
1261421	£¼65	Female	Yellow	Left	T1&T2	N1	IIIA	Negative	Unknown	TD-LN+	¡Ý12	Yes	Alive	100
1261694	¡Ý65	Male	Yellow	Left	T3&T4	N1	IIIB	Negative	Unknown	TD-LN+	¡Ü11	Yes	Dead	90
1262022	¡Ý65	Male	White	Right	T3&T4	N2	IIIC	Positive	No	TD-LN+	¡Ý12	Yes	Alive	101
1262197	£¼65	Male	White	Right	T3&T4	N1	IIIB	Negative	No	TD-LN+	¡Ý12	Yes	Dead	83
1262575	£¼65	Female	Black	Right	T3&T4	N2	IIIB	Positive	No	TD-LN+	¡Ü11	No	Dead	22
1262773	£¼65	Female	White	Right	T1&T2	N2	IIIA	Unknown	No	TD-LN+	¡Ý12	No	Dead	2
1262846	£¼65	Female	White	Right	T3&T4	N1	IIIB	Negative	No	TD+LN+	¡Ý12	Yes	Alive	62
1262884	¡Ý65	Male	White	Right	T3&T4	N2	IIIB	Negative	No	TD-LN+	¡Ü11	Yes	Alive	52
1263051	£¼65	Male	White	Left	T3&T4	N1	IIIB	Unknown	No	TD+LN+	¡Ý12	No	Alive	97
1263101	£¼65	Male	Black	Left	T3&T4	N1	IIIB	Unknown	No	TD-LN+	¡Ý12	Yes	Dead	85
1263118	¡Ý65	Female	Black	Right	T3&T4	N1	IIIB	Unknown	No	TD-LN+	¡Ý12	No	Dead	9
1263245	£¼65	Female	White	Left	T1&T2	N1	IIIA	Negative	No	TD-LN+	¡Ý12	Yes	Alive	98
1263301	¡Ý65	Female	White	Right	T1&T2	N2	IIIB	Negative	No	TD+LN+	¡Ü11	No	Dead	1
1263345	£¼65	Female	Black	Left	T3&T4	N2	IIIB	Unknown	Yes	TD+LN+	¡Ý12	Yes	Dead	10
1263363	£¼65	Male	White	Left	T3&T4	N2	IIIC	Positive	No	TD-LN+	¡Ý12	Yes	Alive	98
1263736	£¼65	Female	Black	Left	T3&T4	N1	IIIB	Unknown	No	TD-LN+	¡Ý12	Yes	Alive	97
1263807	¡Ý65	Male	Yellow	Right	T3&T4	N2	IIIC	Positive	No	TD+LN+	¡Ý12	Yes	Dead	6
1264021	£¼65	Female	Black	Right	T3&T4	N1	IIIB	Negative	Yes	TD-LN+	¡Ý12	Yes	Alive	97
1264082	£¼65	Male	Yellow	Left	T3&T4	N1	IIIB	Positive	No	TD-LN+	¡Ý12	Yes	Dead	54
1264142	£¼65	Male	White	Rectum	T3&T4	N1	IIIB	Negative	No	TD+LN+	¡Ý12	Yes	Alive	98
1264212	£¼65	Female	Yellow	Left	T3&T4	N2	IIIB	Positive	No	TD-LN+	¡Ý12	Yes	Dead	82
1264214	£¼65	Male	White	Right	T3&T4	N2	IIIC	Positive	Yes	TD-LN+	¡Ý12	No	Dead	28
1264235	¡Ý65	Male	Yellow	Right	T3&T4	N2	IIIB	Unknown	No	TD-LN+	¡Ý12	Yes	Alive	96
1264317	£¼65	Female	Yellow	Left	T1&T2	N1	IIIA	Negative	Unknown	TD-LN+	¡Ü11	Yes	Alive	97
1264366	¡Ý65	Female	White	Right	T3&T4	N2	IIIB	Unknown	No	TD-LN+	¡Ý12	Yes	Alive	96
1264512	¡Ý65	Male	White	Right	T3&T4	N2	IIIB	Positive	No	TD-LN+	¡Ý12	Yes	Dead	24
1264514	£¼65	Male	Yellow	Left	T3&T4	N1	IIIB	Negative	Yes	TD-LN+	¡Ý12	Yes	Dead	54
1264686	£¼65	Male	Black	Right	T3&T4	N1	IIIB	Negative	No	TD-LN+	¡Ý12	Yes	Alive	99
1264824	¡Ý65	Male	White	Right	T3&T4	N2	IIIC	Negative	No	TD-LN+	¡Ý12	Yes	Dead	94
1265009	¡Ý65	Male	White	Right	T3&T4	N1	IIIB	Positive	No	TD-LN+	¡Ý12	No	Alive	96
1265225	£¼65	Male	White	Right	T3&T4	N1	IIIB	Negative	No	TD-LN+	¡Ý12	Yes	Alive	98
1265408	¡Ý65	Male	Yellow	Right	T3&T4	N2	IIIB	Positive	No	TD+LN+	¡Ý12	No	Dead	17
1265410	£¼65	Male	White	Right	T3&T4	N1	IIIB	Positive	Yes	TD+LN+	¡Ý12	Yes	Dead	30
1265496	¡Ý65	Female	Yellow	Right	T3&T4	N2	IIIB	Positive	Unknown	TD-LN+	¡Ý12	No	Dead	51
1265734	¡Ý65	Male	White	Left	T3&T4	N1	IIIB	Negative	No	TD-LN+	¡Ý12	No	Alive	100
1265800	¡Ý65	Female	White	Right	T3&T4	N1	IIIB	Negative	No	TD+LN+	¡Ý12	Yes	Dead	7
1265963	£¼65	Male	Yellow	Left	T3&T4	N2	IIIB	Unknown	No	TD-LN+	¡Ý12	Yes	Dead	59
1266168	¡Ý65	Male	White	Right	T1&T2	N1	IIIA	Unknown	No	TD-LN+	¡Ý12	Yes	Alive	37
1266201	£¼65	Male	Black	Right	T1&T2	N1	IIIA	Unknown	No	TD-LN+	¡Ý12	Yes	Alive	99
1266284	£¼65	Male	White	Right	T3&T4	N2	IIIC	Positive	Yes	TD+LN+	¡Ý12	Yes	Dead	17
1266310	¡Ý65	Male	White	Right	T3&T4	N1	IIIB	Unknown	Yes	TD-LN+	¡Ý12	No	Dead	13
1266416	¡Ý65	Female	Yellow	Right	T1&T2	N1	IIIA	Negative	No	TD-LN+	¡Ý12	No	Dead	86
1266772	£¼65	Male	Black	Left	T3&T4	N1	IIIB	Unknown	No	TD-LN+	¡Ý12	Yes	Dead	37
1266860	¡Ý65	Male	White	Right	T3&T4	N1	IIIB	Negative	Yes	TD-LN+	¡Ý12	No	Dead	13
1266956	£¼65	Male	White	Right	T3&T4	N2	IIIB	Negative	No	TD-LN+	¡Ý12	Yes	Alive	67
1267070	¡Ý65	Female	White	Left	T3&T4	N1	IIIB	Positive	No	TD+LN-	¡Ý12	No	Dead	14
1267095	£¼65	Male	White	Right	T3&T4	N2	IIIC	Negative	No	TD+LN+	¡Ý12	Yes	Alive	97
1267111	£¼65	Male	White	Left	T3&T4	N2	IIIC	Positive	No	TD-LN+	¡Ý12	Yes	Dead	20
1267264	¡Ý65	Female	White	Left	T3&T4	N1	IIIB	Unknown	No	TD+LN-	¡Ý12	Yes	Alive	96
1267403	£¼65	Female	Yellow	Rectum	T3&T4	N1	IIIB	Negative	Yes	TD+LN-	¡Ý12	Yes	Dead	49
1267727	£¼65	Female	White	Right	T3&T4	N1	IIIB	Unknown	No	TD-LN+	¡Ý12	Yes	Alive	97
1267761	£¼65	Female	White	Left	T3&T4	N2	IIIB	Positive	Yes	TD+LN+	¡Ý12	Yes	Alive	97
1268085	¡Ý65	Male	White	Left	T3&T4	N1	IIIB	Unknown	Yes	TD-LN+	¡Ý12	No	Dead	7
1268089	£¼65	Male	White	Right	T3&T4	N2	IIIC	Unknown	Yes	TD+LN+	¡Ý12	Yes	Dead	11
1268305	£¼65	Male	Black	Left	T3&T4	N1	IIIB	Negative	No	TD-LN+	¡Ý12	No	Dead	55
1268492	£¼65	Male	Yellow	Left	T1&T2	N1	IIIA	Unknown	No	TD-LN+	¡Ý12	No	Alive	96
1268498	£¼65	Male	White	Right	T3&T4	N1	IIIC	Negative	No	TD-LN+	¡Ý12	Yes	Alive	97
1268663	£¼65	Male	Yellow	Left	T3&T4	N2	IIIC	Negative	No	TD+LN+	¡Ý12	Yes	Dead	38
1268806	£¼65	Male	White	Left	T1&T2	N1	IIIA	Negative	No	TD-LN+	¡Ý12	Yes	Alive	100
1268866	¡Ý65	Male	Black	Right	T3&T4	N1	IIIB	Positive	No	TD-LN+	¡Ý12	Yes	Alive	81
1268924	£¼65	Male	White	Left	T3&T4	N2	IIIB	Positive	No	TD+LN+	¡Ý12	Yes	Alive	98
1269219	¡Ý65	Female	Black	Left	T3&T4	N1	IIIB	Negative	Yes	TD-LN+	¡Ý12	No	Dead	11
1269281	¡Ý65	Female	White	Right	T3&T4	N2	IIIC	Positive	No	TD-LN+	¡Ý12	No	Dead	39
1269458	£¼65	Female	Yellow	Left	T1&T2	N1	IIIA	Unknown	No	TD+LN+	¡Ü11	No	Alive	97
1269700	£¼65	Female	Black	Right	T3&T4	N1	IIIB	Positive	No	TD-LN+	¡Ý12	Yes	Alive	97
1269786	£¼65	Male	White	Left	T3&T4	N1	IIIB	Negative	Yes	TD-LN+	¡Ý12	Yes	Alive	98
1269789	¡Ý65	Female	White	Right	T3&T4	N2	IIIB	Unknown	Yes	TD-LN+	¡Ý12	No	Dead	36
1269893	¡Ý65	Female	Yellow	Right	T1&T2	N2	IIIB	Unknown	No	TD-LN+	¡Ý12	Yes	Alive	96
1270268	¡Ý65	Male	Yellow	Right	T3&T4	N2	IIIB	Unknown	No	TD-LN+	¡Ý12	No	Alive	96
1270313	¡Ý65	Male	White	Rectum	T1&T2	N1	IIIA	Negative	No	TD-LN+	¡Ý12	Yes	Alive	96
1270846	¡Ý65	Male	White	Right	T3&T4	N2	IIIC	Negative	No	TD-LN+	¡Ý12	Yes	Alive	8
1270991	¡Ý65	Female	White	Right	T1&T2	N1	IIIA	Negative	No	TD-LN+	¡Ý12	Yes	Alive	95
1270999	¡Ý65	Female	White	Right	T3&T4	N2	IIIB	Negative	Yes	TD-LN+	¡Ý12	Yes	Dead	11
1271050	£¼65	Male	White	Left	T3&T4	N1	IIIC	Positive	Unknown	TD+LN+	¡Ý12	Yes	Alive	98
1271244	£¼65	Female	White	Right	T3&T4	N1	IIIC	Negative	No	TD+LN+	¡Ý12	Yes	Alive	97
1271263	¡Ý65	Male	Black	Left	T1&T2	N2	IIIB	Negative	Yes	TD-LN+	¡Ý12	No	Dead	12
1271321	£¼65	Female	Yellow	Left	T3&T4	N1	IIIB	Unknown	No	TD-LN+	¡Ý12	Yes	Alive	95
1271389	£¼65	Female	White	Rectum	T3&T4	N1	IIIB	Positive	Yes	TD-LN+	¡Ý12	Yes	Alive	95
1271593	¡Ý65	Female	White	Left	T3&T4	N1	IIIB	Unknown	No	TD-LN+	¡Ý12	No	Dead	42
1272427	£¼65	Male	White	Left	T3&T4	N1	IIIB	Unknown	Yes	TD+LN+	¡Ý12	Yes	Dead	18
1272431	£¼65	Male	White	Right	T3&T4	N1	IIIB	Negative	No	TD-LN+	¡Ý12	Yes	Alive	95
1272469	£¼65	Male	Black	Right	T3&T4	N2	IIIB	Negative	No	TD-LN+	¡Ý12	No	Alive	95
1272680	¡Ý65	Female	White	Right	T3&T4	N1	IIIB	Negative	Yes	TD-LN+	¡Ý12	Yes	Dead	40
1272794	¡Ý65	Male	Yellow	Right	T3&T4	N1	IIIC	Positive	No	TD-LN+	¡Ý12	Yes	Alive	93
1272969	¡Ý65	Male	Yellow	Right	T3&T4	N1	IIIB	Negative	Yes	TD-LN+	¡Ý12	Yes	Dead	82
1273000	¡Ý65	Female	White	Right	T1&T2	N1	IIIA	Unknown	No	TD-LN+	¡Ý12	Yes	Alive	94
1273000	¡Ý65	Female	White	Right	T3&T4	N1	IIIB	Unknown	No	TD-LN+	¡Ý12	Yes	Alive	94
1273278	¡Ý65	Male	White	Right	T3&T4	N1	IIIB	Unknown	Unknown	TD-LN+	¡Ý12	No	Dead	33
1273443	¡Ý65	Female	Unknown	Left	T3&T4	N1	IIIC	Negative	Yes	TD+LN+	¡Ý12	Yes	Alive	69
1273455	¡Ý65	Female	Yellow	Left	T3&T4	N1	IIIB	Positive	No	TD-LN+	¡Ý12	Yes	Dead	76
1273561	£¼65	Male	White	Rectum	T3&T4	N1	IIIB	Negative	No	TD+LN+	¡Ý12	Yes	Alive	96
1273641	¡Ý65	Female	White	Right	T3&T4	N1	IIIB	Positive	No	TD-LN+	¡Ý12	Yes	Alive	89
1273672	£¼65	Female	White	Right	T3&T4	N2	IIIB	Positive	No	TD+LN+	¡Ý12	Yes	Dead	42
1273708	£¼65	Male	White	Right	T1&T2	N1	IIIA	Negative	No	TD-LN+	¡Ý12	No	Dead	34
1273724	¡Ý65	Female	Yellow	Right	T3&T4	N2	IIIC	Positive	No	TD+LN+	¡Ý12	Yes	Alive	11
1273728	¡Ý65	Female	Yellow	Right	T3&T4	N2	IIIC	Positive	Unknown	TD-LN+	¡Ý12	No	Dead	15
1273810	¡Ý65	Male	White	Right	T3&T4	N1	IIIB	Negative	No	TD-LN+	¡Ý12	Yes	Alive	95
1273991	¡Ý65	Female	White	Right	T1&T2	N1	IIIA	Unknown	No	TD-LN+	¡Ý12	No	Alive	38
1274055	¡Ý65	Female	Yellow	Right	T3&T4	N1	IIIB	Positive	No	TD-LN+	¡Ý12	Yes	Alive	95
1274238	£¼65	Male	Yellow	Left	T3&T4	N1	IIIB	Positive	Yes	TD-LN+	¡Ý12	Yes	Alive	95
1274418	¡Ý65	Female	Yellow	Left	T3&T4	N1	IIIB	Negative	No	TD-LN+	¡Ü11	No	Dead	84
1274498	¡Ý65	Female	White	Right	T3&T4	N1	IIIB	Positive	No	TD+LN+	¡Ý12	Yes	Dead	41
1274551	¡Ý65	Female	White	Right	T3&T4	N2	IIIB	Positive	No	TD-LN+	¡Ý12	No	Alive	24
1274600	¡Ý65	Female	White	Right	T3&T4	N1	IIIB	Negative	Yes	TD+LN+	¡Ý12	Yes	Alive	94
1274602	£¼65	Female	Unknown	Right	T3&T4	N1	IIIC	Unknown	No	TD-LN+	¡Ý12	Yes	Alive	94
1274776	£¼65	Male	Black	Right	T3&T4	N2	IIIB	Positive	No	TD+LN+	¡Ý12	Yes	Alive	95
1274971	£¼65	Male	Yellow	Left	T3&T4	N2	IIIB	Unknown	No	TD-LN+	¡Ý12	Yes	Alive	95
1274976	¡Ý65	Male	White	Right	T3&T4	N1	IIIB	Negative	No	TD-LN+	¡Ý12	No	Dead	0
1275050	¡Ý65	Male	White	Rectum	T3&T4	N1	IIIB	Negative	Unknown	TD-LN+	¡Ü11	Yes	Alive	94
1275113	£¼65	Female	Yellow	Right	T3&T4	N2	IIIB	Negative	Yes	TD-LN+	¡Ý12	Yes	Alive	93
1275385	¡Ý65	Male	White	Right	T3&T4	N1	IIIB	Negative	No	TD+LN+	¡Ý12	No	Dead	89
1275458	£¼65	Female	Yellow	Left	T3&T4	N1	IIIC	Positive	No	TD-LN+	¡Ý12	Yes	Alive	59
1275484	¡Ý65	Male	Yellow	Left	T3&T4	N1	IIIB	Negative	No	TD-LN+	¡Ü11	Yes	Dead	25
1275853	¡Ý65	Female	Yellow	Right	T3&T4	N1	IIIB	Unknown	No	TD-LN+	¡Ý12	Yes	Dead	32
1275898	¡Ý65	Female	White	Right	T3&T4	N1	IIIB	Positive	No	TD+LN+	¡Ý12	Yes	Dead	16
1275936	¡Ý65	Female	White	Left	T3&T4	N1	IIIB	Negative	No	TD-LN+	¡Ý12	No	Alive	94
1276319	¡Ý65	Male	White	Left	T1&T2	N1	IIIA	Positive	Yes	TD-LN+	¡Ý12	Yes	Alive	94
1276330	¡Ý65	Male	White	Right	T3&T4	N1	IIIB	Positive	No	TD+LN+	¡Ü11	No	Alive	94
1276385	¡Ý65	Male	White	Right	T3&T4	N1	IIIB	Positive	Unknown	TD+LN+	¡Ý12	Yes	Dead	9
1276387	£¼65	Female	White	Left	T3&T4	N1	IIIB	Negative	Yes	TD-LN+	¡Ý12	Yes	Alive	94
1276690	£¼65	Male	Yellow	Left	T3&T4	N1	IIIB	Negative	No	TD-LN+	¡Ý12	Yes	Alive	93
1277013	£¼65	Male	Yellow	Right	T3&T4	N2	IIIB	Unknown	No	TD-LN+	¡Ý12	Yes	Dead	28
1277014	£¼65	Female	Black	Left	T1&T2	N1	IIIA	Unknown	No	TD-LN+	¡Ü11	No	Alive	93
1277037	£¼65	Female	Yellow	Right	T3&T4	N2	IIIC	Negative	Yes	TD+LN+	¡Ý12	Yes	Dead	17
1277100	£¼65	Male	White	Left	T3&T4	N2	IIIC	Unknown	No	TD-LN+	¡Ý12	Yes	Dead	60
1277390	¡Ý65	Male	Yellow	Left	T1&T2	N2	IIIB	Negative	No	TD-LN+	¡Ý12	Yes	Alive	93
1277407	£¼65	Female	Yellow	Left	T3&T4	N2	IIIC	Unknown	No	TD-LN+	¡Ü11	Yes	Alive	95
1277807	¡Ý65	Female	White	Right	T3&T4	N1	IIIB	Negative	No	TD-LN+	¡Ý12	Yes	Alive	94
1277822	¡Ý65	Male	White	Right	T1&T2	N1	IIIA	Negative	No	TD-LN+	¡Ý12	No	Alive	26
1277824	£¼65	Male	Yellow	Right	T1&T2	N1	IIIA	Positive	No	TD-LN+	¡Ý12	Yes	Alive	95
1277860	¡Ý65	Male	White	Right	T3&T4	N1	IIIB	Unknown	No	TD-LN+	¡Ý12	No	Alive	93
1278037	£¼65	Female	Black	Left	T3&T4	N1	IIIB	Positive	No	TD-LN+	¡Ü11	Yes	Dead	65
1278473	£¼65	Male	Black	Right	T3&T4	N1	IIIB	Positive	No	TD-LN+	¡Ý12	No	Alive	94
1278544	¡Ý65	Female	White	Right	T3&T4	N1	IIIB	Positive	No	TD-LN+	¡Ý12	Yes	Alive	93
1278815	¡Ý65	Male	White	Right	T3&T4	N1	IIIB	Negative	No	TD+LN+	¡Ý12	Yes	Dead	76
1278817	£¼65	Female	Yellow	Left	T1&T2	N1	IIIA	Positive	No	TD-LN+	¡Ý12	Yes	Alive	93
1278880	¡Ý65	Male	Black	Left	T3&T4	N1	IIIB	Negative	No	TD+LN+	¡Ý12	Yes	Dead	60
1278886	¡Ý65	Male	White	Left	T3&T4	N1	IIIB	Unknown	No	TD+LN-	¡Ý12	Yes	Alive	94
1278951	¡Ý65	Male	White	Left	T3&T4	N1	IIIB	Negative	No	TD+LN-	¡Ý12	Yes	Alive	94
1278987	¡Ý65	Male	Yellow	Rectum	T3&T4	N1	IIIB	Unknown	No	TD-LN+	¡Ý12	Yes	Dead	74
1279150	£¼65	Female	White	Right	T3&T4	N1	IIIB	Negative	No	TD-LN+	¡Ý12	Yes	Dead	45
1279412	¡Ý65	Male	Yellow	Right	T3&T4	N2	IIIB	Negative	No	TD-LN+	¡Ý12	Yes	Dead	35
1279473	¡Ý65	Female	Black	Right	T1&T2	N1	IIIA	Negative	No	TD+LN+	¡Ý12	Yes	Alive	92
1279663	£¼65	Female	White	Left	T3&T4	N2	IIIC	Positive	No	TD-LN+	¡Ý12	Yes	Dead	54
1279736	¡Ý65	Female	Yellow	Left	T3&T4	N2	IIIC	Unknown	No	TD-LN+	¡Ý12	No	Alive	93
1279784	¡Ý65	Female	White	Rectum	T3&T4	N1	IIIB	Positive	No	TD-LN+	¡Ý12	No	Dead	76
1279789	¡Ý65	Male	White	Right	T3&T4	N2	IIIB	Positive	Yes	TD-LN+	¡Ý12	Yes	Dead	69
1279959	£¼65	Female	White	Rectum	T1&T2	N1	IIIA	Unknown	No	TD-LN+	¡Ý12	No	Alive	96
1280386	£¼65	Male	White	Right	T1&T2	N1	IIIA	Positive	No	TD-LN+	¡Ý12	Yes	Alive	92
1280717	£¼65	Female	White	Right	T3&T4	N2	IIIB	Negative	No	TD-LN+	¡Ý12	Yes	Alive	92
1280743	£¼65	Female	White	Right	T1&T2	N1	IIIA	Negative	No	TD+LN-	¡Ý12	Yes	Alive	90
1280745	£¼65	Male	White	Left	T3&T4	N2	IIIC	Negative	Yes	TD+LN+	¡Ý12	Yes	Alive	7
1280848	¡Ý65	Male	Black	Right	T3&T4	N1	IIIB	Unknown	No	TD-LN+	¡Ý12	No	Dead	28
1280852	¡Ý65	Male	White	Right	T1&T2	N1	IIIA	Negative	No	TD-LN+	¡Ý12	Yes	Alive	64
1281031	¡Ý65	Male	White	Left	T3&T4	N1	IIIB	Negative	Yes	TD-LN+	¡Ý12	Yes	Alive	93
1281431	£¼65	Male	Yellow	Left	T1&T2	N2	IIIB	Negative	No	TD-LN+	¡Ý12	Yes	Alive	93
1281546	¡Ý65	Male	White	Left	T3&T4	N2	IIIC	Positive	No	TD+LN+	¡Ý12	No	Alive	92
1281646	£¼65	Male	Black	Rectum	T3&T4	N2	IIIC	Negative	Yes	TD+LN+	¡Ý12	Yes	Alive	91
1281656	¡Ý65	Male	White	Left	T1&T2	N1	IIIA	Unknown	No	TD-LN+	¡Ý12	Yes	Alive	92
1281667	£¼65	Male	White	Right	T3&T4	N1	IIIB	Negative	No	TD-LN+	¡Ý12	Yes	Alive	90
1281919	¡Ý65	Male	Yellow	Left	T3&T4	N2	IIIC	Negative	No	TD-LN+	¡Ý12	Yes	Dead	62
1282024	£¼65	Male	White	Rectum	T3&T4	N2	IIIB	Negative	No	TD-LN+	¡Ý12	Yes	Dead	45
1282327	£¼65	Male	Yellow	Left	T1&T2	N1	IIIA	Negative	Unknown	TD-LN+	¡Ý12	Yes	Alive	91
1282330	£¼65	Male	Yellow	Left	T1&T2	N1	IIIA	Negative	No	TD-LN+	¡Ý12	Yes	Alive	91
1283117	£¼65	Male	Yellow	Left	T3&T4	N1	IIIB	Negative	No	TD-LN+	¡Ý12	Yes	Alive	93
1283144	£¼65	Male	White	Left	T3&T4	N1	IIIB	Unknown	Yes	TD-LN+	¡Ü11	No	Alive	92
1283162	¡Ý65	Male	Yellow	Left	T3&T4	N1	IIIB	Negative	No	TD-LN+	¡Ý12	No	Dead	24
1283236	¡Ý65	Female	White	Right	T3&T4	N2	IIIC	Positive	No	TD+LN+	¡Ý12	No	Dead	3
1283266	£¼65	Male	Yellow	Rectum	T3&T4	N2	IIIC	Positive	No	TD+LN+	¡Ý12	Yes	Alive	93
1283266	£¼65	Male	Yellow	Left	T3&T4	N2	IIIC	Positive	No	TD+LN+	¡Ý12	Yes	Alive	93
1283319	£¼65	Female	Black	Left	T3&T4	N2	IIIB	Negative	No	TD-LN+	¡Ý12	Yes	Alive	91
1283518	¡Ý65	Male	White	Right	T3&T4	N2	IIIB	Negative	No	TD-LN+	¡Ý12	No	Alive	14
1283595	¡Ý65	Male	White	Left	T3&T4	N2	IIIB	Negative	No	TD-LN+	¡Ý12	No	Dead	23
1284152	£¼65	Male	Yellow	Right	T1&T2	N2	IIIB	Negative	No	TD-LN+	¡Ý12	Yes	Dead	84
1284244	¡Ý65	Male	White	Left	T3&T4	N2	IIIC	Negative	Yes	TD-LN+	¡Ü11	Yes	Dead	27
1284405	£¼65	Male	White	Left	T3&T4	N1	IIIB	Negative	No	TD-LN+	¡Ý12	Yes	Dead	73
1284568	¡Ý65	Male	Yellow	Left	T3&T4	N1	IIIB	Positive	No	TD+LN+	¡Ý12	No	Alive	91
1284839	¡Ý65	Female	Yellow	Left	T3&T4	N1	IIIB	Positive	No	TD+LN+	¡Ý12	Yes	Alive	93
1284859	£¼65	Female	Yellow	Right	T3&T4	N1	IIIB	Negative	Yes	TD+LN+	¡Ý12	Yes	Alive	91
1284886	£¼65	Female	Yellow	Right	T3&T4	N2	IIIC	Unknown	Yes	TD+LN+	¡Ý12	Yes	Alive	92
1284899	¡Ý65	Female	White	Right	T1&T2	N1	IIIA	Negative	No	TD-LN+	¡Ý12	Yes	Alive	94
1284918	£¼65	Male	White	Right	T3&T4	N1	IIIB	Positive	No	TD-LN+	¡Ý12	Yes	Dead	16
1284973	¡Ý65	Male	White	Right	T1&T2	N2	IIIB	Positive	No	TD-LN+	¡Ý12	No	Dead	44
1285002	¡Ý65	Male	White	Rectum	T3&T4	N2	IIIC	Negative	No	TD+LN+	¡Ý12	No	Alive	94
1285436	¡Ý65	Female	White	Left	T3&T4	N2	IIIB	Positive	No	TD-LN+	¡Ý12	Yes	Alive	90
1285519	£¼65	Male	White	Right	T3&T4	N2	IIIC	Negative	No	TD-LN+	¡Ý12	Yes	Alive	91
1285519	£¼65	Male	White	Left	T3&T4	N2	IIIC	Negative	No	TD-LN+	¡Ý12	Yes	Alive	91
1285923	¡Ý65	Female	White	Rectum	T3&T4	N2	IIIB	Positive	No	TD+LN+	¡Ý12	No	Dead	27
1285938	¡Ý65	Female	White	Left	T1&T2	N1	IIIA	Unknown	No	TD-LN+	¡Ý12	Yes	Alive	90
1286220	£¼65	Male	White	Right	T3&T4	N2	IIIB	Unknown	No	TD+LN+	¡Ý12	Yes	Dead	46
1286256	¡Ý65	Male	White	Right	T3&T4	N1	IIIB	Unknown	Yes	TD+LN+	¡Ý12	Yes	Alive	17
1286425	¡Ý65	Female	White	Right	T3&T4	N1	IIIB	Positive	No	TD-LN+	¡Ý12	Yes	Alive	91
1286545	£¼65	Female	White	Left	T3&T4	N1	IIIB	Negative	No	TD-LN+	¡Ý12	Yes	Alive	91
1286668	£¼65	Female	Yellow	Right	T3&T4	N1	IIIB	Negative	No	TD-LN+	¡Ý12	Yes	Alive	92
1286865	¡Ý65	Female	White	Right	T3&T4	N2	IIIC	Negative	Yes	TD+LN+	¡Ý12	No	Dead	6
1286888	¡Ý65	Female	White	Right	T1&T2	N1	IIIA	Negative	No	TD-LN+	¡Ý12	Yes	Alive	89
1286957	¡Ý65	Male	White	Right	T3&T4	N1	IIIB	Positive	No	TD+LN+	¡Ý12	No	Dead	10
1287039	¡Ý65	Male	Black	Rectum	T3&T4	N2	IIIB	Unknown	Yes	TD+LN+	¡Ü11	No	Dead	16
1287047	¡Ý65	Male	White	Right	T3&T4	N1	IIIB	Negative	No	TD-LN+	¡Ý12	No	Dead	10
1287237	£¼65	Female	White	Right	T3&T4	N2	IIIC	Positive	No	TD-LN+	¡Ý12	Yes	Dead	15
1287243	¡Ý65	Female	White	Right	T3&T4	N1	IIIB	Positive	No	TD-LN+	¡Ý12	No	Dead	45
1287326	¡Ý65	Female	White	Right	T3&T4	N1	IIIB	Negative	No	TD-LN+	¡Ý12	Yes	Alive	0
1287827	£¼65	Male	Black	Right	T3&T4	N1	IIIB	Negative	No	TD-LN+	¡Ý12	Yes	Alive	89
1287843	¡Ý65	Female	White	Right	T3&T4	N2	IIIC	Positive	No	TD-LN+	¡Ý12	Yes	Dead	8
1288255	¡Ý65	Female	White	Right	T3&T4	N1	IIIB	Positive	No	TD+LN+	¡Ý12	Yes	Alive	91
1288270	¡Ý65	Female	Yellow	Right	T3&T4	N2	IIIB	Positive	No	TD-LN+	¡Ý12	No	Alive	90
1288273	£¼65	Female	Yellow	Left	T3&T4	N2	IIIB	Negative	Yes	TD-LN+	¡Ý12	Yes	Alive	17
1288296	¡Ý65	Female	White	Left	T3&T4	N1	IIIB	Unknown	No	TD-LN+	¡Ý12	Yes	Dead	42
1288354	¡Ý65	Female	White	Right	T3&T4	N1	IIIC	Positive	No	TD-LN+	¡Ý12	No	Alive	33
1288490	¡Ý65	Male	Black	Right	T3&T4	N1	IIIB	Positive	No	TD+LN+	¡Ý12	Yes	Alive	91
1288523	¡Ý65	Female	White	Rectum	T1&T2	N1	IIIA	Unknown	No	TD+LN-	¡Ý12	Yes	Alive	91
1288570	£¼65	Male	White	Left	T3&T4	N1	IIIB	Negative	Unknown	TD-LN+	¡Ý12	Yes	Dead	22
1288647	£¼65	Male	White	Right	T3&T4	N1	IIIB	Negative	No	TD-LN+	¡Ý12	Yes	Alive	91
1288823	¡Ý65	Male	Yellow	Right	T3&T4	N2	IIIB	Positive	Yes	TD+LN+	¡Ý12	Yes	Dead	63
1288896	£¼65	Female	Black	Right	T3&T4	N1	IIIB	Negative	No	TD-LN+	¡Ü11	Yes	Alive	93
1288975	£¼65	Male	Yellow	Right	T3&T4	N1	IIIB	Negative	No	TD-LN+	¡Ü11	Yes	Alive	93
1289010	£¼65	Male	White	Left	T3&T4	N2	IIIC	Unknown	Yes	TD-LN+	¡Ý12	Yes	Alive	24
1289041	¡Ý65	Male	White	Right	T3&T4	N2	IIIC	Unknown	No	TD-LN+	¡Ý12	Yes	Alive	88
1289187	¡Ý65	Male	Yellow	Right	T3&T4	N2	IIIB	Negative	No	TD-LN+	¡Ý12	Yes	Dead	63
1289477	¡Ý65	Female	Yellow	Rectum	T3&T4	N1	IIIB	Positive	Yes	TD+LN-	¡Ý12	Yes	Alive	90
1289629	¡Ý65	Female	Black	Right	T3&T4	N2	IIIB	Negative	No	TD-LN+	¡Ý12	No	Alive	57
1289968	¡Ý65	Female	Black	Left	T3&T4	N1	IIIB	Unknown	No	TD-LN+	¡Ý12	No	Alive	90
1290297	¡Ý65	Female	Black	Right	T3&T4	N2	IIIB	Negative	No	TD+LN+	¡Ý12	Yes	Dead	51
1290325	¡Ý65	Female	White	Left	T3&T4	N1	IIIB	Unknown	Yes	TD-LN+	¡Ý12	No	Dead	59
1290330	¡Ý65	Male	Yellow	Right	T3&T4	N2	IIIC	Negative	No	TD-LN+	¡Ý12	Yes	Alive	90
1290330	¡Ý65	Male	Yellow	Right	T3&T4	N2	IIIC	Negative	No	TD-LN+	¡Ý12	Yes	Alive	90
1290330	¡Ý65	Male	Yellow	Right	T3&T4	N2	IIIC	Negative	No	TD-LN+	¡Ý12	Yes	Alive	90
1290451	¡Ý65	Male	White	Rectum	T3&T4	N2	IIIC	Negative	No	TD-LN+	¡Ý12	No	Dead	11
1290726	¡Ý65	Female	Yellow	Left	T3&T4	N1	IIIB	Negative	No	TD-LN+	¡Ý12	No	Dead	26
1290727	£¼65	Female	White	Left	T3&T4	N1	IIIB	Unknown	No	TD-LN+	¡Ý12	Yes	Alive	89
1290844	£¼65	Male	White	Left	T3&T4	N1	IIIB	Unknown	No	TD+LN-	¡Ü11	No	Dead	0
1291146	¡Ý65	Male	Yellow	Left	T1&T2	N1	IIIA	Unknown	No	TD-LN+	¡Ý12	Yes	Dead	30
1291430	£¼65	Male	Yellow	Left	T3&T4	N1	IIIB	Negative	Yes	TD-LN+	¡Ý12	Yes	Alive	88
1291531	£¼65	Female	White	Left	T3&T4	N1	IIIB	Unknown	Unknown	TD-LN+	¡Ý12	No	Alive	89
1291576	£¼65	Female	Yellow	Left	T1&T2	N2	IIIB	Positive	Yes	TD-LN+	¡Ý12	Yes	Alive	91
1291651	£¼65	Female	White	Left	T1&T2	N1	IIIA	Negative	No	TD-LN+	¡Ý12	Yes	Alive	10
1291848	£¼65	Male	White	Right	T3&T4	N1	IIIB	Negative	No	TD-LN+	¡Ý12	Yes	Alive	38
1291871	£¼65	Female	White	Right	T3&T4	N2	IIIB	Negative	No	TD-LN+	¡Ý12	Yes	Alive	89
1292020	£¼65	Female	Yellow	Left	T1&T2	N2	IIIA	Positive	No	TD-LN+	¡Ý12	Yes	Alive	90
1292035	£¼65	Male	Yellow	Right	T3&T4	N1	IIIB	Positive	No	TD-LN+	¡Ý12	Yes	Alive	89
1292062	£¼65	Male	White	Left	T1&T2	N2	IIIA	Negative	No	TD-LN+	¡Ü11	Yes	Alive	19
1292253	£¼65	Male	White	Right	T3&T4	N1	IIIB	Positive	Unknown	TD-LN+	¡Ý12	No	Alive	87
1292310	¡Ý65	Female	Black	Left	T3&T4	N1	IIIB	Negative	No	TD+LN+	¡Ý12	Yes	Alive	88
1292342	¡Ý65	Female	White	Left	T3&T4	N1	IIIB	Unknown	No	TD-LN+	¡Ý12	No	Dead	73
1292363	£¼65	Male	White	Right	T3&T4	N1	IIIB	Negative	Yes	TD-LN+	¡Ý12	Yes	Alive	90
1292663	£¼65	Male	Yellow	Rectum	T1&T2	N1	IIIA	Negative	No	TD+LN+	¡Ý12	No	Alive	91
1292803	£¼65	Female	Black	Left	T3&T4	N1	IIIC	Positive	No	TD+LN-	¡Ý12	No	Dead	1
1292925	¡Ý65	Male	White	Left	T3&T4	N1	IIIB	Negative	No	TD+LN-	¡Ü11	No	Dead	50
1292939	¡Ý65	Female	White	Right	T3&T4	N1	IIIB	Negative	No	TD-LN+	¡Ý12	Yes	Dead	34
1292951	¡Ý65	Female	White	Right	T3&T4	N1	IIIB	Positive	No	TD-LN+	¡Ý12	No	Dead	79
1292970	¡Ý65	Female	White	Right	T3&T4	N1	IIIB	Positive	No	TD+LN+	¡Ý12	No	Dead	0
1293061	¡Ý65	Female	White	Left	T3&T4	N1	IIIB	Unknown	No	TD-LN+	¡Ý12	No	Dead	59
1293065	¡Ý65	Male	White	Right	T3&T4	N1	IIIB	Negative	No	TD-LN+	¡Ý12	No	Dead	24
1293107	£¼65	Male	White	Left	T3&T4	N1	IIIB	Negative	No	TD-LN+	¡Ý12	Yes	Alive	89
1293236	¡Ý65	Male	White	Rectum	T1&T2	N1	IIIA	Positive	No	TD-LN+	¡Ý12	No	Dead	41
1293536	£¼65	Female	White	Left	T3&T4	N2	IIIC	Positive	No	TD-LN+	¡Ý12	No	Alive	16
1293546	£¼65	Female	Yellow	Left	T3&T4	N2	IIIC	Unknown	No	TD-LN+	¡Ý12	Yes	Dead	38
1293578	¡Ý65	Male	White	Right	T3&T4	N1	IIIB	Negative	No	TD-LN+	¡Ý12	Yes	Alive	87
1293607	£¼65	Male	Black	Left	T1&T2	N2	IIIB	Negative	No	TD-LN+	¡Ý12	Yes	Alive	91
1294188	£¼65	Male	White	Right	T3&T4	N1	IIIB	Negative	No	TD-LN+	¡Ý12	Yes	Alive	88
1294338	£¼65	Male	Yellow	Right	T3&T4	N1	IIIB	Positive	No	TD-LN+	¡Ý12	Yes	Alive	89
1294372	£¼65	Male	Yellow	Left	T3&T4	N1	IIIB	Negative	No	TD-LN+	¡Ý12	Yes	Alive	88
1294373	¡Ý65	Male	Yellow	Right	T1&T2	N2	IIIB	Negative	No	TD-LN+	¡Ý12	No	Dead	13
1294389	£¼65	Male	Yellow	Left	T3&T4	N2	IIIC	Unknown	Yes	TD-LN+	¡Ý12	No	Alive	71
1294662	¡Ý65	Female	White	Right	T3&T4	N1	IIIB	Negative	Unknown	TD-LN+	¡Ü11	Yes	Dead	20
1294662	¡Ý65	Female	White	Left	T3&T4	N1	IIIB	Negative	No	TD+LN-	¡Ü11	Yes	Dead	20
1294759	¡Ý65	Female	White	Left	T3&T4	N2	IIIC	Negative	No	TD-LN+	¡Ý12	Yes	Dead	53
1295142	£¼65	Male	White	Left	T3&T4	N1	IIIB	Unknown	No	TD-LN+	¡Ý12	No	Dead	0
1295322	£¼65	Female	White	Right	T1&T2	N1	IIIA	Positive	No	TD-LN+	¡Ý12	No	Dead	59
1295782	£¼65	Female	White	Right	T3&T4	N2	IIIB	Unknown	No	TD-LN+	¡Ý12	Yes	Alive	88
1295953	£¼65	Female	White	Left	T3&T4	N1	IIIB	Negative	Yes	TD+LN+	¡Ý12	Yes	Alive	52
1296146	¡Ý65	Female	Black	Right	T3&T4	N2	IIIC	Unknown	No	TD-LN+	¡Ý12	No	Dead	8
1296801	¡Ý65	Male	Yellow	Left	T3&T4	N1	IIIB	Negative	No	TD-LN+	¡Ý12	Yes	Dead	76
1296871	£¼65	Male	White	Rectum	T3&T4	N2	IIIC	Negative	Yes	TD+LN+	¡Ý12	Yes	Alive	88
1297151	£¼65	Male	White	Right	T3&T4	N2	IIIC	Positive	No	TD-LN+	¡Ý12	Yes	Dead	68
1297400	¡Ý65	Female	White	Right	T3&T4	N2	IIIB	Unknown	No	TD-LN+	¡Ý12	No	Dead	86
1297474	¡Ý65	Female	Yellow	Left	T3&T4	N1	IIIB	Positive	No	TD-LN+	¡Ý12	Yes	Alive	87
1297954	£¼65	Male	White	Left	T3&T4	N2	IIIC	Negative	No	TD+LN+	¡Ý12	Yes	Dead	41
1297971	£¼65	Female	White	Left	T3&T4	N1	IIIB	Negative	No	TD-LN+	¡Ý12	Yes	Alive	87
1297988	£¼65	Female	White	Right	T3&T4	N1	IIIB	Negative	No	TD-LN+	¡Ý12	Yes	Alive	86
1298020	¡Ý65	Male	White	Right	T3&T4	N2	IIIB	Positive	No	TD-LN+	¡Ý12	No	Dead	68
1298035	¡Ý65	Male	Yellow	Left	T3&T4	N1	IIIB	Negative	Unknown	TD-LN+	¡Ý12	No	Alive	89
1298160	¡Ý65	Female	White	Right	T3&T4	N1	IIIB	Negative	No	TD-LN+	¡Ý12	No	Dead	29
1298169	¡Ý65	Male	White	Right	T3&T4	N2	IIIB	Negative	No	TD-LN+	¡Ü11	Yes	Alive	88
1298260	£¼65	Female	Black	Rectum	T3&T4	N2	IIIB	Positive	No	TD+LN+	¡Ý12	Yes	Dead	24
1298475	¡Ý65	Male	White	Right	T3&T4	N2	IIIB	Positive	No	TD-LN+	¡Ý12	No	Alive	1
1298509	£¼65	Female	White	Right	T3&T4	N2	IIIC	Positive	No	TD+LN+	¡Ý12	Yes	Dead	44
1298623	¡Ý65	Male	Black	Right	T3&T4	N1	IIIC	Unknown	No	TD-LN+	¡Ý12	No	Dead	0
1298636	¡Ý65	Female	White	Right	T3&T4	N1	IIIB	Positive	No	TD-LN+	¡Ý12	No	Dead	87
1298946	¡Ý65	Male	White	Rectum	T3&T4	N2	IIIC	Unknown	Yes	TD-LN+	¡Ý12	No	Dead	16
1299056	£¼65	Male	White	Right	T3&T4	N1	IIIB	Negative	No	TD-LN+	¡Ý12	Yes	Alive	88
1299074	¡Ý65	Female	White	Right	T1&T2	N2	IIIB	Negative	No	TD-LN+	¡Ý12	No	Dead	20
1299205	¡Ý65	Male	White	Left	T3&T4	N1	IIIB	Negative	No	TD-LN+	¡Ý12	No	Dead	2
1299590	£¼65	Male	Yellow	Left	T3&T4	N2	IIIB	Negative	Yes	TD-LN+	¡Ý12	Yes	Dead	65
1299637	¡Ý65	Male	White	Left	T3&T4	N1	IIIB	Unknown	No	TD-LN+	¡Ý12	Yes	Dead	29
1299642	¡Ý65	Female	White	Right	T3&T4	N2	IIIC	Unknown	Yes	TD-LN+	¡Ý12	No	Dead	18
1299912	£¼65	Female	Yellow	Rectum	T3&T4	N2	IIIC	Unknown	No	TD+LN+	¡Ý12	No	Dead	82
1300008	£¼65	Female	White	Right	T3&T4	N1	IIIB	Negative	No	TD-LN+	¡Ý12	Yes	Dead	26
1300159	¡Ý65	Male	Yellow	Left	T3&T4	N1	IIIB	Negative	No	TD-LN+	¡Ý12	No	Dead	39
1300268	£¼65	Male	White	Right	T3&T4	N1	IIIB	Negative	No	TD-LN+	¡Ý12	Yes	Alive	88
1300270	¡Ý65	Female	White	Left	T3&T4	N1	IIIB	Negative	No	TD-LN+	¡Ý12	No	Alive	86
1300623	¡Ý65	Female	Black	Right	T3&T4	N1	IIIB	Positive	No	TD-LN+	¡Ý12	No	Alive	86
1300703	£¼65	Male	Black	Left	T3&T4	N2	IIIB	Unknown	No	TD-LN+	¡Ý12	Yes	Alive	49
1301036	£¼65	Female	White	Left	T3&T4	N2	IIIB	Unknown	No	TD-LN+	¡Ý12	Yes	Alive	73
1301296	¡Ý65	Female	Yellow	Left	T3&T4	N1	IIIB	Negative	No	TD-LN+	¡Ü11	Yes	Dead	29
1301934	£¼65	Female	White	Right	T3&T4	N1	IIIB	Positive	No	TD+LN+	¡Ý12	Yes	Alive	87
1302038	£¼65	Female	White	Left	T3&T4	N1	IIIB	Unknown	No	TD-LN+	¡Ý12	Yes	Dead	21
1302041	£¼65	Female	White	Left	T3&T4	N1	IIIB	Positive	No	TD-LN+	¡Ý12	No	Dead	1
1302146	¡Ý65	Male	Black	Left	T3&T4	N1	IIIB	Negative	No	TD-LN+	¡Ý12	No	Dead	57
1302426	¡Ý65	Female	Yellow	Right	T3&T4	N2	IIIB	Unknown	Yes	TD-LN+	¡Ý12	Yes	Alive	72
1302480	¡Ý65	Female	White	Right	T3&T4	N2	IIIC	Unknown	No	TD-LN+	¡Ý12	No	Dead	3
1302745	£¼65	Male	White	Right	T3&T4	N1	IIIB	Unknown	No	TD-LN+	¡Ü11	Yes	Alive	84
1302758	¡Ý65	Female	Yellow	Right	T3&T4	N1	IIIB	Unknown	No	TD+LN+	¡Ý12	No	Dead	14
1302793	¡Ý65	Male	White	Right	T3&T4	N1	IIIB	Negative	No	TD-LN+	¡Ý12	Yes	Dead	54
1302916	¡Ý65	Female	White	Rectum	T3&T4	N1	IIIB	Unknown	No	TD+LN-	¡Ü11	No	Dead	0
1303166	£¼65	Male	White	Right	T3&T4	N1	IIIB	Unknown	No	TD-LN+	¡Ý12	Yes	Dead	10
1303226	¡Ý65	Female	Black	Right	T3&T4	N2	IIIC	Unknown	Yes	TD+LN+	¡Ý12	Yes	Dead	17
1303448	£¼65	Female	Yellow	Left	T3&T4	N1	IIIC	Positive	No	TD-LN+	¡Ý12	Yes	Dead	13
1303529	£¼65	Female	Yellow	Left	T3&T4	N1	IIIB	Negative	No	TD-LN+	¡Ý12	Yes	Dead	68
1303788	¡Ý65	Female	White	Right	T3&T4	N2	IIIB	Positive	No	TD-LN+	¡Ý12	No	Dead	26
1304392	£¼65	Male	White	Rectum	T3&T4	N2	IIIB	Negative	No	TD-LN+	¡Ý12	Yes	Alive	84
1304492	¡Ý65	Female	Yellow	Right	T1&T2	N2	IIIB	Positive	Unknown	TD-LN+	¡Ü11	No	Dead	23
1304649	¡Ý65	Female	White	Left	T3&T4	N2	IIIC	Negative	Yes	TD-LN+	¡Ý12	Yes	Dead	29
1304711	£¼65	Male	Yellow	Left	T3&T4	N2	IIIC	Positive	No	TD+LN+	¡Ü11	Yes	Alive	84
1304874	¡Ý65	Female	White	Left	T3&T4	N2	IIIC	Positive	No	TD-LN+	¡Ý12	Yes	Alive	85
1304885	¡Ý65	Female	Black	Right	T1&T2	N1	IIIA	Negative	No	TD-LN+	¡Ý12	Yes	Alive	85
1304936	£¼65	Male	Black	Right	T3&T4	N1	IIIC	Positive	No	TD-LN+	¡Ü11	Yes	Dead	41
1305340	¡Ý65	Male	Yellow	Left	T1&T2	N1	IIIA	Negative	No	TD-LN+	¡Ý12	Yes	Alive	88
1305582	¡Ý65	Male	White	Right	T3&T4	N1	IIIB	Unknown	No	TD-LN+	¡Ý12	No	Dead	1
1305596	£¼65	Male	White	Rectum	T3&T4	N1	IIIB	Negative	Yes	TD-LN+	¡Ý12	Yes	Dead	50
1305624	¡Ý65	Male	White	Rectum	T1&T2	N1	IIIA	Negative	No	TD+LN-	¡Ý12	Yes	Dead	85
1305627	¡Ý65	Female	Black	Right	T3&T4	N2	IIIB	Positive	No	TD-LN+	¡Ý12	Yes	Alive	86
1305630	¡Ý65	Male	White	Right	T1&T2	N1	IIIA	Negative	No	TD-LN+	¡Ý12	Yes	Dead	53
1305634	£¼65	Male	Yellow	Left	T3&T4	N1	IIIB	Negative	No	TD+LN-	¡Ý12	Yes	Alive	86
1305659	¡Ý65	Male	White	Rectum	T3&T4	N1	IIIB	Positive	No	TD-LN+	¡Ý12	No	Dead	33
1305718	¡Ý65	Female	Yellow	Right	T3&T4	N2	IIIC	Positive	No	TD-LN+	¡Ý12	Yes	Alive	91
1305840	¡Ý65	Female	Yellow	Right	T3&T4	N2	IIIC	Negative	No	TD-LN+	¡Ý12	Yes	Dead	33
1306156	¡Ý65	Male	Black	Right	T3&T4	N1	IIIB	Unknown	Yes	TD-LN+	¡Ý12	No	Dead	19
1306426	¡Ý65	Female	White	Right	T3&T4	N2	IIIC	Unknown	Yes	TD-LN+	¡Ý12	No	Dead	22
1306690	£¼65	Male	Yellow	Left	T3&T4	N2	IIIC	Unknown	Yes	TD-LN+	¡Ý12	Yes	Dead	22
1306698	¡Ý65	Female	White	Right	T3&T4	N2	IIIC	Positive	No	TD-LN+	¡Ý12	No	Dead	60
1306744	£¼65	Male	White	Right	T3&T4	N2	IIIC	Negative	No	TD-LN+	¡Ý12	Yes	Dead	14
1306748	£¼65	Female	White	Left	T3&T4	N2	IIIC	Unknown	Yes	TD+LN+	¡Ý12	Yes	Dead	17
1306751	¡Ý65	Female	Yellow	Left	T3&T4	N2	IIIB	Unknown	No	TD-LN+	¡Ý12	No	Alive	84
1306922	£¼65	Female	Yellow	Rectum	T3&T4	N1	IIIB	Unknown	No	TD-LN+	¡Ý12	Yes	Alive	85
1307005	£¼65	Male	White	Left	T3&T4	N1	IIIB	Negative	No	TD+LN+	¡Ü11	Yes	Dead	13
1307314	¡Ý65	Male	Black	Right	T3&T4	N1	IIIB	Negative	No	TD-LN+	¡Ý12	Yes	Alive	24
1307650	¡Ý65	Female	White	Right	T3&T4	N1	IIIB	Unknown	No	TD-LN+	¡Ý12	No	Alive	84
1307916	£¼65	Female	White	Left	T3&T4	N2	IIIB	Negative	Yes	TD-LN+	¡Ý12	Yes	Alive	85
1308151	¡Ý65	Male	White	Left	T3&T4	N2	IIIC	Negative	No	TD-LN+	¡Ý12	Yes	Dead	84
1308212	¡Ý65	Male	Yellow	Rectum	T3&T4	N1	IIIB	Positive	No	TD-LN+	¡Ü11	No	Dead	18
1308490	£¼65	Female	White	Left	T1&T2	N1	IIIA	Positive	No	TD-LN+	¡Ý12	Yes	Alive	86
1308689	£¼65	Male	Yellow	Right	T3&T4	N2	IIIC	Positive	No	TD-LN+	¡Ý12	No	Alive	85
1309117	£¼65	Male	White	Left	T3&T4	N1	IIIB	Unknown	No	TD-LN+	¡Ý12	Yes	Dead	35
1309591	¡Ý65	Female	White	Right	T3&T4	N1	IIIB	Negative	No	TD-LN+	¡Ý12	Yes	Alive	83
1309615	£¼65	Female	White	Left	T3&T4	N1	IIIB	Negative	No	TD-LN+	¡Ý12	Yes	Alive	81
1309676	£¼65	Female	White	Right	T3&T4	N1	IIIB	Positive	No	TD-LN+	¡Ý12	No	Alive	63
1309751	¡Ý65	Male	Black	Left	T3&T4	N2	IIIB	Positive	No	TD+LN+	¡Ý12	Yes	Alive	85
1309755	¡Ý65	Male	Yellow	Rectum	T1&T2	N1	IIIA	Positive	No	TD-LN+	¡Ý12	No	Dead	22
1309809	¡Ý65	Male	Yellow	Left	T1&T2	N1	IIIA	Unknown	No	TD-LN+	¡Ý12	Yes	Alive	84
1309886	£¼65	Male	Yellow	Left	T3&T4	N1	IIIB	Negative	No	TD+LN+	¡Ý12	Yes	Alive	84
1310406	£¼65	Male	White	Left	T3&T4	N2	IIIB	Unknown	No	TD-LN+	¡Ý12	No	Alive	85
1310535	¡Ý65	Male	White	Left	T3&T4	N1	IIIB	Negative	No	TD+LN-	¡Ý12	No	Dead	53
1310714	¡Ý65	Female	White	Right	T3&T4	N1	IIIB	Unknown	No	TD+LN-	¡Ý12	No	Dead	21
1310815	£¼65	Male	White	Rectum	T3&T4	N2	IIIB	Negative	No	TD-LN+	¡Ý12	Yes	Alive	84
1310836	£¼65	Male	Unknown	Right	T1&T2	N1	IIIA	Negative	No	TD-LN+	¡Ý12	Yes	Alive	84
1310849	£¼65	Male	White	Left	T3&T4	N1	IIIB	Positive	No	TD-LN+	¡Ý12	Yes	Alive	20
1310874	£¼65	Female	White	Left	T3&T4	N2	IIIC	Negative	Yes	TD-LN+	¡Ý12	Yes	Alive	83
1310874	£¼65	Female	White	Right	T3&T4	N2	IIIC	Negative	Yes	TD-LN+	¡Ý12	Yes	Alive	81
1310901	£¼65	Male	White	Left	T1&T2	N1	IIIA	Positive	Unknown	TD-LN+	¡Ý12	Yes	Alive	83
1311035	£¼65	Female	Black	Right	T3&T4	N2	IIIC	Positive	No	TD-LN+	¡Ý12	Yes	Dead	15
1311242	¡Ý65	Female	White	Right	T3&T4	N2	IIIC	Negative	No	TD+LN+	¡Ý12	Yes	Dead	45
1311650	£¼65	Female	Yellow	Right	T3&T4	N1	IIIB	Negative	No	TD+LN+	¡Ý12	Yes	Alive	84
1311823	£¼65	Male	Yellow	Rectum	T3&T4	N1	IIIB	Positive	No	TD+LN+	¡Ý12	No	Dead	14
1311828	¡Ý65	Male	Yellow	Right	T3&T4	N1	IIIB	Unknown	No	TD+LN-	¡Ý12	Yes	Alive	46
1311962	¡Ý65	Male	Yellow	Right	T3&T4	N1	IIIB	Unknown	No	TD-LN+	¡Ý12	Yes	Alive	83
1312050	¡Ý65	Male	Black	Right	T3&T4	N2	IIIC	Positive	Unknown	TD-LN+	¡Ý12	Yes	Alive	83
1312056	¡Ý65	Male	Yellow	Right	T3&T4	N1	IIIB	Unknown	No	TD-LN+	¡Ý12	No	Dead	0
1312651	¡Ý65	Female	White	Left	T1&T2	N2	IIIB	Negative	No	TD-LN+	¡Ý12	Yes	Alive	82
1312986	£¼65	Male	Yellow	Rectum	T3&T4	N1	IIIB	Negative	Yes	TD+LN+	¡Ü11	Yes	Alive	82
1313155	£¼65	Male	Black	Left	T3&T4	N1	IIIB	Positive	Yes	TD-LN+	¡Ý12	Yes	Alive	83
1313244	£¼65	Male	White	Left	T1&T2	N1	IIIA	Negative	No	TD+LN+	¡Ü11	Yes	Dead	48
1313252	£¼65	Male	Yellow	Left	T3&T4	N1	IIIB	Negative	No	TD+LN-	¡Ý12	Yes	Alive	83
1313419	¡Ý65	Male	White	Left	T3&T4	N1	IIIB	Negative	No	TD-LN+	¡Ý12	Yes	Alive	55
1313482	£¼65	Male	Yellow	Left	T3&T4	N1	IIIB	Negative	No	TD-LN+	¡Ý12	Yes	Dead	32
1313712	£¼65	Female	White	Right	T3&T4	N2	IIIC	Negative	No	TD-LN+	¡Ý12	Yes	Alive	83
1313846	£¼65	Female	Yellow	Left	T3&T4	N1	IIIB	Negative	No	TD-LN+	¡Ý12	Yes	Dead	56
1314632	£¼65	Male	Yellow	Right	T1&T2	N1	IIIA	Unknown	No	TD-LN+	¡Ý12	No	Alive	84
1314643	¡Ý65	Female	Black	Left	T3&T4	N1	IIIB	Negative	No	TD-LN+	¡Ý12	Yes	Alive	83
1314736	£¼65	Female	White	Right	T3&T4	N2	IIIC	Positive	No	TD-LN+	¡Ý12	Yes	Dead	64
1314866	£¼65	Male	Black	Right	T3&T4	N1	IIIC	Positive	No	TD-LN+	¡Ý12	Yes	Dead	15
1315133	£¼65	Female	Black	Right	T3&T4	N2	IIIC	Positive	Yes	TD-LN+	¡Ý12	Yes	Alive	83
1315264	¡Ý65	Male	White	Right	T3&T4	N2	IIIC	Unknown	Yes	TD-LN+	¡Ý12	No	Dead	2
1315363	¡Ý65	Male	Yellow	Left	T1&T2	N2	IIIB	Positive	Yes	TD+LN+	¡Ý12	Yes	Dead	73
1315413	£¼65	Female	Yellow	Rectum	T1&T2	N1	IIIA	Negative	No	TD+LN+	¡Ý12	Yes	Alive	28
1315565	£¼65	Female	Yellow	Left	T3&T4	N1	IIIB	Positive	No	TD-LN+	¡Ü11	Yes	Dead	36
1315623	£¼65	Male	Black	Right	T3&T4	N1	IIIB	Unknown	No	TD-LN+	¡Ý12	No	Dead	0
1315735	£¼65	Female	Yellow	Right	T3&T4	N1	IIIB	Unknown	No	TD+LN+	¡Ý12	Yes	Dead	44
1315841	¡Ý65	Female	Yellow	Right	T3&T4	N1	IIIB	Positive	No	TD-LN+	¡Ý12	Yes	Dead	43
1316150	¡Ý65	Male	Yellow	Rectum	T3&T4	N1	IIIB	Positive	No	TD-LN+	¡Ý12	Yes	Alive	81
1316175	¡Ý65	Female	Yellow	Right	T3&T4	N1	IIIB	Negative	No	TD-LN+	¡Ý12	Yes	Alive	71
1316234	£¼65	Female	Black	Left	T3&T4	N1	IIIB	Negative	No	TD-LN+	¡Ý12	Yes	Dead	46
1316252	£¼65	Female	White	Right	T3&T4	N2	IIIC	Negative	No	TD+LN+	¡Ý12	Yes	Alive	82
1316317	£¼65	Male	Yellow	Rectum	T3&T4	N2	IIIB	Negative	Yes	TD-LN+	¡Ü11	Yes	Dead	51
1316344	£¼65	Male	White	Rectum	T3&T4	N1	IIIB	Positive	No	TD-LN+	¡Ý12	No	Alive	83
1316579	£¼65	Female	White	Rectum	T3&T4	N2	IIIB	Positive	No	TD-LN+	¡Ý12	Yes	Alive	81
1316844	¡Ý65	Male	Black	Left	T3&T4	N1	IIIB	Positive	No	TD+LN-	¡Ý12	No	Dead	19
1316894	£¼65	Male	Black	Right	T1&T2	N2	IIIA	Negative	No	TD-LN+	¡Ý12	No	Alive	76
1317052	£¼65	Female	White	Left	T3&T4	N2	IIIB	Positive	Unknown	TD+LN+	¡Ý12	No	Dead	10
1317299	¡Ý65	Male	White	Right	T1&T2	N1	IIIA	Positive	No	TD-LN+	¡Ý12	Yes	Alive	81
1317311	¡Ý65	Female	White	Right	T3&T4	N1	IIIB	Unknown	No	TD-LN+	¡Ý12	No	Dead	35
1317539	£¼65	Male	White	Left	T3&T4	N1	IIIB	Negative	No	TD-LN+	¡Ý12	Yes	Dead	68
1317551	£¼65	Male	White	Right	T3&T4	N1	IIIC	Negative	No	TD-LN+	¡Ý12	Yes	Dead	81
1317573	£¼65	Male	Yellow	Left	T3&T4	N1	IIIB	Unknown	No	TD-LN+	¡Ý12	Yes	Alive	81
1317583	¡Ý65	Female	White	Right	T1&T2	N1	IIIA	Negative	No	TD-LN+	¡Ý12	No	Dead	14
1317646	¡Ý65	Female	White	Right	T3&T4	N1	IIIB	Negative	No	TD+LN+	¡Ý12	No	Dead	43
1317752	¡Ý65	Female	White	Right	T3&T4	N1	IIIB	Positive	No	TD-LN+	¡Ý12	Yes	Alive	83
1317832	£¼65	Female	White	Right	T3&T4	N1	IIIB	Unknown	Yes	TD+LN+	¡Ý12	No	Alive	82
1317858	¡Ý65	Male	Yellow	Left	T3&T4	N1	IIIC	Unknown	No	TD+LN-	¡Ý12	No	Dead	0
1317964	¡Ý65	Male	Black	Left	T3&T4	N1	IIIC	Positive	No	TD-LN+	¡Ý12	Yes	Dead	42
1318142	¡Ý65	Female	Black	Rectum	T3&T4	N1	IIIB	Unknown	No	TD-LN+	¡Ý12	No	Alive	81
1318352	¡Ý65	Female	White	Left	T1&T2	N1	IIIA	Negative	No	TD-LN+	¡Ý12	Yes	Alive	81
1318355	¡Ý65	Female	White	Right	T3&T4	N2	IIIB	Negative	Yes	TD-LN+	¡Ý12	Yes	Alive	82
1318710	¡Ý65	Female	Yellow	Right	T3&T4	N1	IIIC	Unknown	No	TD-LN+	¡Ý12	No	Dead	0
1318982	£¼65	Female	Yellow	Right	T3&T4	N1	IIIB	Negative	No	TD-LN+	¡Ý12	Yes	Dead	38
1319023	£¼65	Female	White	Right	T3&T4	N1	IIIB	Negative	No	TD-LN+	¡Ý12	Yes	Dead	32
1319346	£¼65	Male	White	Left	T3&T4	N2	IIIB	Negative	No	TD+LN+	¡Ý12	Yes	Alive	82
1319374	¡Ý65	Female	White	Right	T1&T2	N1	IIIA	Negative	Yes	TD-LN+	¡Ý12	Yes	Alive	81
1319711	£¼65	Male	Yellow	Rectum	T1&T2	N1	IIIA	Negative	No	TD-LN+	¡Ý12	Yes	Alive	80
1319964	£¼65	Male	Black	Right	T3&T4	N1	IIIB	Positive	Yes	TD-LN+	¡Ý12	Yes	Alive	81
1320382	£¼65	Female	Black	Right	T3&T4	N1	IIIB	Negative	No	TD-LN+	¡Ý12	Yes	Alive	81
1320541	¡Ý65	Female	White	Right	T3&T4	N2	IIIC	Positive	Yes	TD+LN+	¡Ü11	No	Dead	10
1320607	£¼65	Male	White	Left	T3&T4	N2	IIIB	Negative	Yes	TD+LN+	¡Ý12	Yes	Alive	81
1320668	£¼65	Male	White	Left	T3&T4	N1	IIIB	Unknown	No	TD-LN+	¡Ý12	No	Alive	81
1320789	£¼65	Female	White	Left	T3&T4	N2	IIIB	Positive	No	TD-LN+	¡Ý12	Yes	Dead	51
1320796	£¼65	Female	Black	Left	T3&T4	N1	IIIB	Negative	No	TD-LN+	¡Ý12	Yes	Alive	78
1320883	£¼65	Female	White	Right	T3&T4	N2	IIIC	Negative	No	TD-LN+	¡Ý12	Yes	Alive	80
1321117	£¼65	Female	Yellow	Right	T3&T4	N1	IIIB	Unknown	No	TD+LN-	¡Ý12	Yes	Alive	81
1321120	£¼65	Male	White	Left	T3&T4	N1	IIIB	Negative	No	TD-LN+	¡Ý12	Yes	Alive	83
1321122	£¼65	Female	White	Left	T3&T4	N1	IIIB	Unknown	No	TD-LN+	¡Ý12	Yes	Alive	81
1321759	¡Ý65	Female	White	Left	T1&T2	N1	IIIA	Unknown	No	TD-LN+	¡Ü11	Yes	Alive	81
1321837	¡Ý65	Male	Yellow	Right	T3&T4	N1	IIIB	Negative	No	TD-LN+	¡Ý12	Yes	Alive	81
1321862	¡Ý65	Female	White	Left	T3&T4	N1	IIIB	Unknown	No	TD-LN+	¡Ý12	No	Dead	0
1322325	£¼65	Female	White	Left	T3&T4	N1	IIIB	Unknown	No	TD+LN+	¡Ý12	No	Dead	0
1322351	£¼65	Female	White	Left	T3&T4	N1	IIIB	Positive	No	TD-LN+	¡Ý12	No	Alive	59
1322528	£¼65	Male	Black	Rectum	T1&T2	N1	IIIA	Negative	No	TD-LN+	¡Ü11	Yes	Alive	80
1322859	¡Ý65	Female	Black	Left	T3&T4	N1	IIIB	Unknown	No	TD-LN+	¡Ý12	Yes	Dead	45
1323000	£¼65	Male	White	Right	T1&T2	N2	IIIB	Negative	No	TD-LN+	¡Ý12	Yes	Alive	79
1323017	£¼65	Female	White	Left	T3&T4	N1	IIIB	Negative	No	TD-LN+	¡Ý12	Yes	Alive	80
1323080	£¼65	Female	Yellow	Right	T3&T4	N1	IIIB	Unknown	No	TD+LN+	¡Ý12	Yes	Alive	79
1323103	£¼65	Female	Yellow	Rectum	T3&T4	N1	IIIB	Negative	No	TD+LN+	¡Ý12	Yes	Alive	79
1323300	£¼65	Female	White	Left	T1&T2	N1	IIIA	Unknown	No	TD+LN+	¡Ý12	Yes	Alive	22
1323408	¡Ý65	Male	White	Left	T3&T4	N1	IIIB	Negative	Yes	TD-LN+	¡Ý12	Yes	Dead	31
1323487	¡Ý65	Female	Yellow	Right	T3&T4	N1	IIIB	Unknown	Yes	TD-LN+	¡Ý12	Yes	Alive	80
1323814	¡Ý65	Female	White	Left	T3&T4	N2	IIIC	Negative	No	TD-LN+	¡Ý12	No	Dead	2
1323817	£¼65	Female	White	Left	T3&T4	N2	IIIC	Negative	Yes	TD+LN+	¡Ý12	Yes	Alive	54
1323844	¡Ý65	Male	White	Left	T3&T4	N1	IIIB	Negative	No	TD+LN-	¡Ý12	Yes	Dead	12
1323921	¡Ý65	Female	White	Right	T3&T4	N1	IIIB	Unknown	No	TD-LN+	¡Ü11	Yes	Alive	82
1323945	£¼65	Male	White	Right	T1&T2	N2	IIIB	Negative	No	TD-LN+	¡Ý12	Yes	Alive	80
1323962	¡Ý65	Female	White	Right	T3&T4	N2	IIIC	Unknown	No	TD+LN+	¡Ý12	No	Dead	1
1324072	¡Ý65	Male	White	Right	T1&T2	N1	IIIA	Negative	No	TD-LN+	¡Ü11	Yes	Dead	13
1324125	¡Ý65	Male	Yellow	Rectum	T3&T4	N1	IIIB	Negative	No	TD-LN+	¡Ý12	Yes	Alive	40
1324384	¡Ý65	Male	White	Right	T1&T2	N1	IIIA	Negative	Unknown	TD-LN+	¡Ý12	Yes	Alive	80
1324498	¡Ý65	Female	Yellow	Right	T3&T4	N1	IIIC	Unknown	No	TD+LN+	¡Ý12	No	Dead	40
1324577	£¼65	Female	White	Left	T1&T2	N1	IIIA	Unknown	No	TD-LN+	¡Ý12	No	Alive	80
1324633	£¼65	Male	White	Left	T3&T4	N2	IIIC	Negative	No	TD-LN+	¡Ý12	Yes	Dead	15
1324810	¡Ý65	Male	Yellow	Left	T3&T4	N2	IIIC	Negative	No	TD-LN+	¡Ý12	No	Dead	42
1324954	¡Ý65	Male	Yellow	Left	T3&T4	N1	IIIB	Unknown	No	TD+LN-	¡Ý12	Yes	Alive	78
1324960	£¼65	Male	Yellow	Left	T3&T4	N2	IIIC	Negative	No	TD-LN+	¡Ý12	Yes	Alive	78
1324978	¡Ý65	Female	White	Right	T3&T4	N1	IIIB	Positive	No	TD-LN+	¡Ý12	Yes	Dead	32
1325166	¡Ý65	Male	White	Right	T3&T4	N1	IIIB	Negative	No	TD+LN-	¡Ý12	No	Alive	80
1325182	¡Ý65	Male	White	Left	T3&T4	N1	IIIB	Positive	No	TD-LN+	¡Ý12	Yes	Dead	19
1325252	£¼65	Female	White	Left	T3&T4	N2	IIIC	Unknown	Yes	TD-LN+	¡Ý12	No	Alive	79
1325266	£¼65	Female	White	Right	T3&T4	N1	IIIB	Unknown	Yes	TD+LN+	¡Ý12	No	Alive	78
1325304	£¼65	Male	White	Right	T3&T4	N2	IIIB	Positive	No	TD-LN+	¡Ý12	Yes	Dead	23
1325363	¡Ý65	Male	Yellow	Left	T3&T4	N2	IIIC	Positive	Unknown	TD+LN+	¡Ý12	No	Dead	4
1325480	¡Ý65	Male	White	Left	T3&T4	N1	IIIB	Negative	Yes	TD-LN+	¡Ý12	Yes	Dead	63
1325486	¡Ý65	Male	White	Right	T3&T4	N2	IIIB	Negative	No	TD+LN+	¡Ý12	Yes	Alive	79
1325559	£¼65	Male	White	Left	T3&T4	N2	IIIB	Negative	No	TD+LN+	¡Ý12	Yes	Alive	79
1326034	£¼65	Male	Yellow	Left	T1&T2	N1	IIIA	Positive	No	TD-LN+	¡Ý12	Yes	Dead	59
1326090	¡Ý65	Female	White	Right	T3&T4	N1	IIIB	Negative	Unknown	TD+LN+	¡Ý12	No	Dead	28
1326321	£¼65	Male	Yellow	Rectum	T3&T4	N1	IIIB	Negative	No	TD-LN+	¡Ý12	Yes	Alive	76
1326588	¡Ý65	Female	Black	Right	T3&T4	N1	IIIB	Unknown	Unknown	TD-LN+	¡Ý12	Yes	Dead	62
1326852	£¼65	Male	White	Right	T3&T4	N2	IIIB	Unknown	No	TD+LN+	¡Ý12	Yes	Alive	79
1326951	¡Ý65	Female	Yellow	Right	T3&T4	N2	IIIB	Positive	Unknown	TD-LN+	¡Ý12	No	Dead	16
1326997	£¼65	Male	White	Left	T3&T4	N2	IIIC	Negative	No	TD+LN+	¡Ý12	Yes	Alive	26
1327086	¡Ý65	Female	White	Right	T3&T4	N1	IIIB	Negative	Yes	TD-LN+	¡Ý12	No	Alive	56
1327227	£¼65	Male	Yellow	Right	T3&T4	N1	IIIB	Unknown	No	TD-LN+	¡Ý12	Yes	Alive	1
1327494	£¼65	Male	White	Left	T3&T4	N1	IIIB	Positive	No	TD-LN+	¡Ý12	Yes	Alive	78
1327742	£¼65	Female	Black	Right	T3&T4	N1	IIIB	Positive	No	TD-LN+	¡Ý12	No	Dead	25
1327821	£¼65	Female	White	Left	T3&T4	N2	IIIB	Negative	No	TD-LN+	¡Ý12	No	Dead	2
1327855	¡Ý65	Female	White	Right	T3&T4	N1	IIIB	Negative	Yes	TD-LN+	¡Ý12	Yes	Dead	41
1328009	£¼65	Female	White	Left	T1&T2	N2	IIIB	Negative	No	TD-LN+	¡Ý12	Yes	Alive	79
1328089	¡Ý65	Female	White	Right	T3&T4	N1	IIIB	Negative	No	TD+LN+	¡Ý12	Yes	Alive	79
1328139	¡Ý65	Male	White	Right	T3&T4	N2	IIIC	Positive	Yes	TD-LN+	¡Ý12	Yes	Dead	23
1328174	¡Ý65	Male	White	Right	T3&T4	N2	IIIB	Positive	No	TD-LN+	¡Ý12	Yes	Alive	79
1328179	¡Ý65	Female	White	Left	T3&T4	N1	IIIB	Unknown	No	TD-LN+	¡Ý12	No	Dead	29
1328500	¡Ý65	Female	Yellow	Left	T1&T2	N1	IIIA	Negative	No	TD-LN+	¡Ý12	Yes	Dead	19
1328581	¡Ý65	Male	Black	Left	T3&T4	N1	IIIB	Unknown	No	TD-LN+	¡Ý12	No	Alive	78
1328591	¡Ý65	Male	Yellow	Rectum	T1&T2	N1	IIIA	Negative	No	TD-LN+	¡Ý12	No	Alive	79
1328659	¡Ý65	Male	White	Right	T1&T2	N1	IIIA	Unknown	No	TD-LN+	¡Ü11	No	Dead	0
1328738	¡Ý65	Female	White	Right	T3&T4	N2	IIIC	Positive	Yes	TD+LN+	¡Ý12	No	Alive	77
1328778	£¼65	Male	Yellow	Left	T3&T4	N1	IIIB	Unknown	No	TD+LN+	¡Ü11	No	Alive	16
1328828	¡Ý65	Female	Yellow	Left	T3&T4	N2	IIIC	Positive	No	TD-LN+	¡Ý12	No	Dead	15
1328879	¡Ý65	Male	White	Left	T3&T4	N1	IIIB	Negative	Yes	TD+LN+	¡Ý12	Yes	Alive	78
1329218	¡Ý65	Female	White	Right	T3&T4	N1	IIIB	Unknown	No	TD-LN+	¡Ý12	No	Dead	2
1329258	£¼65	Male	White	Right	T1&T2	N1	IIIA	Negative	Yes	TD-LN+	¡Ý12	Yes	Alive	77
1329295	£¼65	Female	White	Right	T3&T4	N1	IIIB	Positive	No	TD-LN+	¡Ý12	No	Dead	67
1329337	£¼65	Female	White	Rectum	T3&T4	N1	IIIB	Negative	Yes	TD+LN-	¡Ý12	Yes	Alive	79
1329366	¡Ý65	Male	White	Right	T3&T4	N2	IIIC	Negative	No	TD+LN+	¡Ü11	No	Dead	19
1329369	£¼65	Male	White	Right	T3&T4	N2	IIIB	Negative	No	TD-LN+	¡Ý12	Yes	Alive	76
1329386	¡Ý65	Male	White	Left	T3&T4	N2	IIIB	Positive	Yes	TD+LN+	¡Ü11	Yes	Dead	44
1329482	¡Ý65	Male	White	Right	T3&T4	N1	IIIC	Unknown	No	TD-LN+	¡Ý12	No	Dead	53
1329484	£¼65	Female	White	Left	T3&T4	N2	IIIC	Negative	No	TD-LN+	¡Ü11	Yes	Alive	80
1329489	£¼65	Male	White	Left	T3&T4	N2	IIIB	Negative	No	TD-LN+	¡Ý12	Yes	Alive	79
1329531	£¼65	Female	White	Right	T3&T4	N2	IIIC	Unknown	Yes	TD+LN+	¡Ý12	No	Dead	10
1330124	¡Ý65	Male	White	Left	T3&T4	N2	IIIC	Unknown	Yes	TD+LN+	¡Ý12	Yes	Dead	7
1330126	£¼65	Male	White	Left	T1&T2	N1	IIIA	Negative	No	TD-LN+	¡Ý12	Yes	Alive	77
1330167	¡Ý65	Male	Yellow	Left	T3&T4	N1	IIIB	Negative	Yes	TD-LN+	¡Ü11	No	Dead	73
1330179	£¼65	Male	Yellow	Left	T3&T4	N2	IIIC	Unknown	No	TD-LN+	¡Ý12	No	Alive	57
1330313	£¼65	Male	Black	Left	T3&T4	N1	IIIB	Negative	No	TD-LN+	¡Ý12	Yes	Alive	77
1330370	¡Ý65	Male	White	Left	T3&T4	N1	IIIB	Negative	No	TD-LN+	¡Ý12	No	Alive	77
1330875	¡Ý65	Female	White	Right	T1&T2	N1	IIIA	Unknown	No	TD-LN+	¡Ý12	No	Alive	77
1330876	£¼65	Male	White	Left	T3&T4	N2	IIIC	Unknown	No	TD-LN+	¡Ü11	No	Alive	0
1330936	¡Ý65	Female	White	Left	T1&T2	N2	IIIB	Unknown	No	TD-LN+	¡Ý12	Yes	Alive	77
1331256	£¼65	Male	White	Left	T3&T4	N2	IIIB	Positive	No	TD-LN+	¡Ý12	Yes	Alive	78
1331264	£¼65	Female	Black	Right	T3&T4	N1	IIIB	Positive	No	TD-LN+	¡Ý12	Yes	Alive	78
1331362	£¼65	Female	White	Left	T3&T4	N2	IIIB	Negative	Yes	TD-LN+	¡Ý12	Yes	Alive	77
1331469	£¼65	Male	White	Right	T3&T4	N1	IIIB	Positive	No	TD-LN+	¡Ý12	Yes	Dead	44
1331557	¡Ý65	Female	White	Right	T3&T4	N1	IIIB	Negative	No	TD-LN+	¡Ý12	Yes	Alive	77
1332104	£¼65	Male	White	Right	T1&T2	N2	IIIB	Unknown	No	TD-LN+	¡Ý12	Yes	Alive	78
1332331	£¼65	Male	White	Left	T1&T2	N1	IIIA	Unknown	No	TD-LN+	¡Ý12	No	Alive	78
1332331	£¼65	Male	White	Right	T1&T2	N1	IIIA	Unknown	No	TD-LN+	¡Ý12	No	Alive	78
1332334	£¼65	Male	White	Left	T3&T4	N1	IIIB	Unknown	No	TD+LN-	¡Ý12	No	Alive	79
1332611	¡Ý65	Male	White	Right	T3&T4	N2	IIIC	Positive	Yes	TD+LN+	¡Ý12	Yes	Dead	17
1332820	¡Ý65	Male	Black	Right	T3&T4	N2	IIIC	Negative	No	TD+LN+	¡Ý12	Yes	Alive	76
1333086	£¼65	Female	White	Right	T1&T2	N1	IIIA	Positive	No	TD-LN+	¡Ý12	Yes	Alive	77
1333115	£¼65	Female	White	Left	T3&T4	N1	IIIB	Positive	No	TD-LN+	¡Ý12	Yes	Alive	77
1333117	£¼65	Male	White	Left	T1&T2	N1	IIIA	Negative	No	TD-LN+	¡Ý12	Yes	Alive	77
1333345	¡Ý65	Female	White	Right	T3&T4	N1	IIIC	Positive	No	TD-LN+	¡Ü11	Yes	Dead	21
1333418	¡Ý65	Male	White	Left	T3&T4	N1	IIIB	Positive	No	TD-LN+	¡Ý12	Yes	Dead	31
1333452	£¼65	Male	White	Right	T3&T4	N1	IIIB	Unknown	No	TD-LN+	¡Ü11	No	Alive	77
1333456	£¼65	Female	Yellow	Left	T1&T2	N1	IIIA	Unknown	Unknown	TD+LN+	¡Ý12	Yes	Alive	77
1333500	¡Ý65	Male	White	Right	T3&T4	N1	IIIB	Negative	No	TD-LN+	¡Ý12	Yes	Alive	77
1333582	£¼65	Female	White	Right	T3&T4	N1	IIIB	Unknown	No	TD-LN+	¡Ý12	Yes	Alive	78
1333612	¡Ý65	Male	Yellow	Left	T3&T4	N1	IIIB	Positive	No	TD-LN+	¡Ý12	Yes	Alive	77
1334110	¡Ý65	Female	Yellow	Right	T3&T4	N1	IIIC	Unknown	No	TD-LN+	¡Ü11	No	Dead	6
1334249	£¼65	Female	White	Left	T3&T4	N2	IIIC	Negative	No	TD+LN+	¡Ý12	Yes	Alive	76
1334463	¡Ý65	Female	White	Left	T3&T4	N1	IIIB	Unknown	Unknown	TD-LN+	¡Ý12	Yes	Alive	79
1334593	¡Ý65	Male	White	Left	T1&T2	N1	IIIA	Negative	Yes	TD+LN-	¡Ý12	Yes	Alive	12
1334743	¡Ý65	Male	White	Left	T3&T4	N1	IIIB	Positive	No	TD-LN+	¡Ü11	No	Dead	33
1334745	£¼65	Male	White	Right	T3&T4	N1	IIIB	Negative	No	TD-LN+	¡Ý12	Yes	Alive	77
1334758	£¼65	Male	White	Left	T1&T2	N2	IIIB	Unknown	No	TD-LN+	¡Ý12	Yes	Alive	77
1334768	£¼65	Male	White	Right	T1&T2	N1	IIIA	Negative	No	TD-LN+	¡Ý12	Yes	Alive	77
1334808	£¼65	Female	White	Right	T3&T4	N2	IIIC	Positive	Yes	TD-LN+	¡Ý12	Yes	Dead	29
1335438	£¼65	Female	White	Right	T3&T4	N1	IIIB	Positive	No	TD-LN+	¡Ý12	Yes	Alive	75
1335460	£¼65	Male	White	Rectum	T3&T4	N1	IIIB	Negative	No	TD+LN+	¡Ü11	Yes	Alive	77
1335602	£¼65	Female	White	Right	T3&T4	N2	IIIB	Positive	No	TD-LN+	¡Ý12	Yes	Alive	75
1335635	¡Ý65	Female	White	Right	T3&T4	N2	IIIC	Positive	No	TD-LN+	¡Ý12	Yes	Dead	10
1335657	¡Ý65	Male	White	Left	T3&T4	N2	IIIB	Positive	No	TD-LN+	¡Ý12	Yes	Alive	75
1335859	£¼65	Female	White	Left	T1&T2	N1	IIIA	Positive	No	TD+LN+	¡Ý12	Yes	Alive	78
1335912	£¼65	Female	White	Right	T3&T4	N1	IIIB	Negative	No	TD-LN+	¡Ý12	No	Alive	76
1336239	¡Ý65	Female	Yellow	Left	T3&T4	N2	IIIB	Negative	No	TD-LN+	¡Ý12	Yes	Alive	75
1336246	¡Ý65	Female	Black	Right	T1&T2	N1	IIIA	Positive	Yes	TD-LN+	¡Ý12	No	Alive	76
1336291	¡Ý65	Male	White	Right	T3&T4	N1	IIIB	Negative	No	TD+LN-	¡Ý12	Yes	Alive	76
1336325	¡Ý65	Female	White	Right	T3&T4	N2	IIIC	Positive	No	TD-LN+	¡Ý12	Yes	Dead	65
1336716	¡Ý65	Female	White	Right	T1&T2	N1	IIIA	Unknown	Yes	TD+LN+	¡Ý12	Yes	Alive	78
1336717	¡Ý65	Female	White	Right	T3&T4	N2	IIIC	Unknown	No	TD+LN+	¡Ý12	No	Dead	0
1336790	¡Ý65	Female	White	Right	T3&T4	N1	IIIB	Negative	No	TD-LN+	¡Ý12	No	Dead	59
1337106	¡Ý65	Female	Yellow	Right	T1&T2	N2	IIIB	Negative	No	TD-LN+	¡Ü11	Yes	Alive	75
1337181	¡Ý65	Male	White	Right	T3&T4	N1	IIIB	Unknown	No	TD-LN+	¡Ý12	Yes	Alive	77
1337334	¡Ý65	Female	Yellow	Left	T3&T4	N2	IIIB	Negative	Yes	TD-LN+	¡Ý12	No	Dead	5
1337371	£¼65	Male	Yellow	Left	T3&T4	N2	IIIB	Positive	No	TD-LN+	¡Ý12	Yes	Alive	77
1337622	¡Ý65	Male	Yellow	Right	T1&T2	N1	IIIA	Unknown	No	TD-LN+	¡Ü11	No	Alive	76
1337662	¡Ý65	Female	White	Right	T3&T4	N1	IIIB	Unknown	No	TD-LN+	¡Ý12	Yes	Alive	77
1337732	¡Ý65	Female	Black	Right	T3&T4	N2	IIIB	Positive	No	TD+LN+	¡Ý12	No	Dead	40
1337743	¡Ý65	Male	Yellow	Left	T3&T4	N1	IIIB	Unknown	No	TD-LN+	¡Ý12	Yes	Alive	77
1338149	£¼65	Male	White	Left	T3&T4	N2	IIIB	Positive	No	TD-LN+	¡Ý12	Yes	Alive	60
1338168	¡Ý65	Female	White	Right	T3&T4	N2	IIIC	Positive	No	TD-LN+	¡Ý12	Yes	Alive	76
1338234	¡Ý65	Male	Yellow	Left	T3&T4	N2	IIIC	Negative	No	TD-LN+	¡Ý12	Yes	Alive	76
1338260	£¼65	Male	White	Left	T3&T4	N1	IIIB	Unknown	Unknown	TD-LN+	¡Ý12	Yes	Alive	74
1338311	¡Ý65	Female	White	Right	T3&T4	N1	IIIB	Negative	No	TD-LN+	¡Ý12	No	Alive	76
1338693	£¼65	Male	Yellow	Left	T3&T4	N1	IIIB	Positive	No	TD-LN+	¡Ý12	Yes	Dead	63
1338720	¡Ý65	Female	White	Right	T3&T4	N1	IIIB	Negative	No	TD-LN+	¡Ý12	No	Alive	75
1338875	¡Ý65	Female	White	Right	T3&T4	N2	IIIC	Positive	No	TD-LN+	¡Ý12	Yes	Alive	75
1338890	¡Ý65	Female	White	Left	T3&T4	N2	IIIC	Unknown	No	TD+LN+	¡Ü11	Yes	Dead	14
1338950	¡Ý65	Female	White	Right	T3&T4	N2	IIIB	Negative	No	TD-LN+	¡Ý12	No	Dead	22
1338952	¡Ý65	Female	White	Rectum	T1&T2	N1	IIIA	Negative	No	TD-LN+	¡Ý12	Yes	Alive	74
1339175	¡Ý65	Female	White	Right	T3&T4	N2	IIIB	Positive	Yes	TD-LN+	¡Ý12	No	Dead	19
1339203	¡Ý65	Female	White	Left	T3&T4	N1	IIIB	Positive	No	TD-LN+	¡Ý12	Yes	Alive	76
1339274	£¼65	Male	White	Left	T3&T4	N1	IIIB	Positive	No	TD-LN+	¡Ý12	Yes	Alive	73
1339327	¡Ý65	Male	White	Right	T3&T4	N1	IIIB	Unknown	No	TD-LN+	¡Ý12	No	Alive	75
1339374	¡Ý65	Male	White	Right	T3&T4	N2	IIIC	Unknown	No	TD+LN+	¡Ý12	No	Dead	48
1339384	£¼65	Female	White	Left	T3&T4	N1	IIIB	Negative	No	TD-LN+	¡Ý12	Yes	Alive	76
1340029	£¼65	Female	White	Right	T1&T2	N1	IIIA	Negative	No	TD-LN+	¡Ý12	Yes	Alive	74
1340069	£¼65	Female	Yellow	Left	T3&T4	N2	IIIB	Negative	No	TD-LN+	¡Ý12	Yes	Dead	60
1340128	¡Ý65	Male	White	Left	T3&T4	N1	IIIB	Positive	No	TD+LN+	¡Ý12	Yes	Dead	20
1340779	£¼65	Female	Yellow	Rectum	T3&T4	N2	IIIC	Negative	Yes	TD-LN+	¡Ý12	Yes	Alive	42
1340940	£¼65	Male	Yellow	Right	T1&T2	N1	IIIA	Negative	No	TD-LN+	¡Ü11	Yes	Alive	75
1341067	¡Ý65	Male	Yellow	Right	T3&T4	N2	IIIC	Positive	Yes	TD+LN+	¡Ý12	No	Dead	5
1341096	£¼65	Male	Yellow	Right	T3&T4	N2	IIIC	Negative	Yes	TD-LN+	¡Ý12	Yes	Alive	75
1341313	£¼65	Male	Black	Right	T3&T4	N2	IIIC	Unknown	No	TD-LN+	¡Ý12	Yes	Dead	16
1341340	£¼65	Female	White	Left	T3&T4	N2	IIIC	Unknown	No	TD+LN+	¡Ý12	Yes	Alive	75
1341481	¡Ý65	Male	Yellow	Left	T3&T4	N1	IIIB	Unknown	No	TD-LN+	¡Ý12	Yes	Alive	76
1341595	¡Ý65	Male	White	Right	T3&T4	N1	IIIB	Unknown	Yes	TD+LN-	¡Ý12	No	Dead	0
1341643	¡Ý65	Male	Yellow	Right	T3&T4	N2	IIIB	Unknown	No	TD-LN+	¡Ý12	No	Alive	73
1342257	¡Ý65	Female	Yellow	Right	T3&T4	N2	IIIB	Positive	Yes	TD+LN+	¡Ý12	Yes	Alive	77
1342503	¡Ý65	Female	White	Right	T3&T4	N1	IIIC	Negative	No	TD-LN+	¡Ý12	No	Alive	0
1342629	£¼65	Female	White	Right	T3&T4	N2	IIIC	Positive	No	TD-LN+	¡Ý12	Yes	Alive	74
1342671	¡Ý65	Male	Black	Right	T3&T4	N1	IIIB	Unknown	Yes	TD-LN+	¡Ý12	No	Dead	1
1342744	¡Ý65	Male	White	Left	T3&T4	N1	IIIB	Negative	No	TD-LN+	¡Ý12	Yes	Dead	55
1342851	£¼65	Male	Yellow	Left	T3&T4	N1	IIIB	Positive	No	TD-LN+	¡Ý12	Yes	Alive	73
1342982	£¼65	Male	White	Right	T3&T4	N2	IIIC	Negative	No	TD-LN+	¡Ý12	Yes	Alive	82
1343096	£¼65	Female	White	Left	T3&T4	N1	IIIB	Negative	No	TD-LN+	¡Ý12	Yes	Dead	51
1343106	£¼65	Male	Black	Left	T1&T2	N1	IIIA	Negative	No	TD-LN+	¡Ý12	Yes	Alive	74
1343354	£¼65	Male	White	Right	T3&T4	N1	IIIB	Negative	No	TD-LN+	¡Ý12	No	Alive	74
1343430	¡Ý65	Male	White	Left	T3&T4	N1	IIIB	Unknown	No	TD-LN+	¡Ý12	No	Dead	0
1343433	¡Ý65	Male	White	Left	T3&T4	N2	IIIC	Positive	Yes	TD-LN+	¡Ý12	Yes	Dead	68
1343465	£¼65	Female	Black	Right	T3&T4	N2	IIIC	Positive	No	TD+LN+	¡Ý12	Yes	Dead	50
1343531	¡Ý65	Female	Yellow	Right	T3&T4	N1	IIIB	Negative	No	TD+LN+	¡Ý12	Yes	Alive	72
1343553	¡Ý65	Female	Yellow	Right	T3&T4	N1	IIIB	Positive	No	TD+LN-	¡Ý12	No	Alive	73
1343555	¡Ý65	Male	Yellow	Left	T3&T4	N1	IIIB	Negative	No	TD+LN-	¡Ý12	No	Alive	75
1343694	£¼65	Male	White	Right	T3&T4	N1	IIIB	Negative	No	TD-LN+	¡Ý12	Yes	Alive	74
1343765	£¼65	Female	White	Left	T3&T4	N2	IIIC	Negative	Yes	TD+LN+	¡Ý12	Yes	Alive	74
1343927	£¼65	Male	White	Rectum	T3&T4	N1	IIIB	Negative	No	TD-LN+	¡Ý12	Yes	Alive	72
1344119	£¼65	Female	Black	Left	T1&T2	N1	IIIA	Unknown	Unknown	TD+LN+	¡Ü11	Yes	Dead	33
1344163	¡Ý65	Male	White	Left	T3&T4	N2	IIIB	Negative	No	TD+LN+	¡Ý12	Yes	Dead	66
1344188	£¼65	Female	Yellow	Rectum	T3&T4	N1	IIIB	Negative	No	TD-LN+	¡Ý12	Yes	Alive	77
1344382	¡Ý65	Male	White	Right	T3&T4	N1	IIIB	Negative	No	TD-LN+	¡Ý12	No	Alive	72
1344513	£¼65	Female	White	Left	T3&T4	N1	IIIB	Unknown	No	TD-LN+	¡Ý12	Yes	Dead	56
1344596	£¼65	Female	White	Left	T3&T4	N2	IIIB	Negative	Yes	TD-LN+	¡Ý12	Yes	Alive	74
1344597	£¼65	Female	White	Left	T3&T4	N2	IIIB	Positive	No	TD-LN+	¡Ý12	Yes	Alive	74
1344626	£¼65	Male	Black	Left	T3&T4	N1	IIIB	Negative	No	TD-LN+	¡Ý12	Yes	Alive	74
1344690	£¼65	Female	Yellow	Right	T1&T2	N2	IIIB	Negative	No	TD-LN+	¡Ý12	Yes	Alive	74
1344806	¡Ý65	Male	White	Rectum	T3&T4	N2	IIIB	Negative	Yes	TD-LN+	¡Ý12	Yes	Alive	74
1344913	¡Ý65	Female	White	Right	T3&T4	N2	IIIC	Negative	Yes	TD+LN+	¡Ý12	Yes	Dead	6
1344999	£¼65	Male	Yellow	Right	T3&T4	N1	IIIB	Positive	No	TD+LN+	¡Ý12	No	Alive	75
1345190	£¼65	Male	White	Left	T3&T4	N2	IIIC	Negative	No	TD+LN+	¡Ü11	Yes	Alive	73
1345593	¡Ý65	Female	Black	Right	T3&T4	N2	IIIC	Negative	No	TD+LN+	¡Ý12	No	Dead	10
1345906	¡Ý65	Male	Black	Right	T3&T4	N2	IIIC	Positive	No	TD-LN+	¡Ý12	Yes	Dead	26
1346032	£¼65	Female	Yellow	Left	T3&T4	N2	IIIB	Negative	Yes	TD-LN+	¡Ý12	Yes	Dead	52
1346149	£¼65	Male	Yellow	Left	T1&T2	N1	IIIA	Negative	No	TD-LN+	¡Ý12	Yes	Alive	73
1346218	¡Ý65	Male	White	Right	T3&T4	N2	IIIB	Negative	No	TD-LN+	¡Ý12	Yes	Dead	18
1346260	¡Ý65	Male	White	Right	T3&T4	N1	IIIB	Negative	No	TD-LN+	¡Ý12	No	Dead	17
1346285	¡Ý65	Male	Yellow	Rectum	T3&T4	N1	IIIB	Negative	No	TD-LN+	¡Ü11	Yes	Dead	60
1346382	¡Ý65	Female	White	Right	T3&T4	N1	IIIB	Negative	No	TD-LN+	¡Ý12	Yes	Alive	73
1346472	¡Ý65	Female	Yellow	Left	T3&T4	N2	IIIB	Negative	No	TD-LN+	¡Ý12	No	Dead	28
1346581	¡Ý65	Male	White	Left	T3&T4	N1	IIIB	Unknown	Yes	TD-LN+	¡Ý12	Yes	Dead	64
1346776	£¼65	Male	Yellow	Right	T1&T2	N1	IIIA	Positive	No	TD-LN+	¡Ý12	Yes	Alive	73
1346832	£¼65	Male	White	Left	T3&T4	N2	IIIC	Negative	No	TD-LN+	¡Ý12	Yes	Alive	43
1346883	£¼65	Female	Black	Left	T3&T4	N2	IIIB	Positive	No	TD-LN+	¡Ý12	Yes	Alive	74
1347023	¡Ý65	Male	Yellow	Right	T3&T4	N2	IIIC	Unknown	Yes	TD-LN+	¡Ý12	Yes	Dead	38
1347195	£¼65	Male	White	Left	T3&T4	N1	IIIB	Unknown	No	TD-LN+	¡Ý12	Yes	Alive	73
1347447	¡Ý65	Male	Yellow	Right	T3&T4	N1	IIIB	Positive	No	TD+LN-	¡Ý12	Yes	Dead	21
1347457	¡Ý65	Female	White	Right	T1&T2	N1	IIIA	Negative	No	TD+LN-	¡Ý12	Yes	Alive	73
1347492	£¼65	Male	White	Left	T3&T4	N1	IIIB	Unknown	No	TD-LN+	¡Ý12	Yes	Alive	73
1347771	£¼65	Male	Yellow	Right	T3&T4	N1	IIIC	Positive	No	TD-LN+	¡Ü11	Yes	Dead	16
1347950	¡Ý65	Female	White	Left	T3&T4	N1	IIIB	Negative	No	TD-LN+	¡Ý12	Yes	Alive	72
1348214	£¼65	Male	Black	Right	T1&T2	N1	IIIA	Positive	No	TD+LN+	¡Ý12	Yes	Dead	22
1348331	£¼65	Male	White	Right	T1&T2	N1	IIIA	Negative	No	TD-LN+	¡Ý12	Yes	Alive	72
1348656	¡Ý65	Male	White	Left	T1&T2	N1	IIIA	Negative	No	TD-LN+	¡Ý12	Yes	Alive	12
1348778	£¼65	Female	Yellow	Left	T3&T4	N2	IIIB	Unknown	Yes	TD-LN+	¡Ý12	Yes	Alive	71
1348786	¡Ý65	Male	White	Left	T3&T4	N2	IIIB	Negative	No	TD-LN+	¡Ý12	Yes	Alive	71
1348961	¡Ý65	Male	White	Left	T3&T4	N1	IIIB	Positive	No	TD-LN+	¡Ý12	No	Alive	71
1349167	£¼65	Male	White	Left	T1&T2	N1	IIIA	Negative	No	TD-LN+	¡Ý12	Yes	Alive	72
1349479	£¼65	Female	Yellow	Left	T3&T4	N1	IIIB	Negative	No	TD-LN+	¡Ý12	Yes	Alive	46
1349703	£¼65	Male	White	Left	T1&T2	N1	IIIA	Negative	No	TD-LN+	¡Ý12	Yes	Alive	72
1349866	£¼65	Female	Yellow	Rectum	T3&T4	N2	IIIB	Negative	Yes	TD-LN+	¡Ý12	Yes	Alive	75
1349905	¡Ý65	Female	Yellow	Left	T3&T4	N1	IIIB	Unknown	No	TD+LN-	¡Ü11	No	Dead	34
1350074	£¼65	Male	Yellow	Right	T3&T4	N1	IIIB	Unknown	Yes	TD+LN-	¡Ý12	Yes	Alive	72
1350249	£¼65	Male	Yellow	Left	T3&T4	N1	IIIB	Unknown	No	TD+LN-	¡Ý12	Yes	Alive	72
1350263	¡Ý65	Female	Yellow	Left	T1&T2	N1	IIIA	Unknown	No	TD-LN+	¡Ý12	Yes	Alive	23
1350351	£¼65	Male	Black	Rectum	T1&T2	N1	IIIA	Negative	No	TD-LN+	¡Ý12	Yes	Alive	21
1350364	¡Ý65	Male	White	Left	T3&T4	N1	IIIB	Negative	No	TD+LN+	¡Ý12	Yes	Alive	70
1350378	£¼65	Male	White	Left	T3&T4	N2	IIIB	Negative	No	TD-LN+	¡Ý12	Yes	Alive	71
1350388	¡Ý65	Female	White	Right	T3&T4	N1	IIIB	Negative	No	TD-LN+	¡Ý12	Yes	Alive	69
1350498	¡Ý65	Female	White	Right	T3&T4	N1	IIIB	Unknown	No	TD-LN+	¡Ý12	Yes	Alive	72
1350823	¡Ý65	Female	White	Right	T1&T2	N1	IIIA	Unknown	No	TD+LN-	¡Ý12	No	Alive	35
1351231	£¼65	Male	White	Left	T3&T4	N2	IIIC	Unknown	Yes	TD-LN+	¡Ý12	Yes	Dead	54
1351538	£¼65	Female	Yellow	Rectum	T1&T2	N1	IIIA	Negative	No	TD-LN+	¡Ý12	Yes	Alive	74
1351596	£¼65	Female	White	Right	T3&T4	N1	IIIC	Unknown	No	TD-LN+	¡Ý12	Yes	Dead	14
1351596	£¼65	Female	White	Right	T3&T4	N1	IIIC	Unknown	No	TD-LN+	¡Ý12	Yes	Dead	14
1351598	£¼65	Female	White	Right	T3&T4	N1	IIIB	Positive	Yes	TD+LN+	¡Ü11	Yes	Dead	10
1351904	¡Ý65	Female	Yellow	Left	T3&T4	N2	IIIC	Unknown	No	TD-LN+	¡Ý12	No	Dead	9
1351916	¡Ý65	Female	White	Rectum	T1&T2	N2	IIIB	Negative	No	TD+LN+	¡Ý12	Yes	Dead	61
1351953	£¼65	Male	White	Left	T1&T2	N1	IIIA	Negative	No	TD-LN+	¡Ý12	Yes	Alive	52
1352045	£¼65	Female	White	Left	T3&T4	N2	IIIC	Positive	Yes	TD-LN+	¡Ý12	No	Alive	69
1352303	£¼65	Female	White	Left	T1&T2	N1	IIIA	Negative	No	TD-LN+	¡Ý12	Yes	Alive	71
1352313	£¼65	Male	White	Left	T3&T4	N1	IIIB	Negative	No	TD-LN+	¡Ý12	Yes	Alive	71
1352390	£¼65	Male	White	Left	T3&T4	N2	IIIC	Negative	No	TD-LN+	¡Ý12	Yes	Alive	69
1352416	¡Ý65	Female	White	Left	T3&T4	N2	IIIB	Positive	No	TD-LN+	¡Ý12	No	Alive	68
1352420	¡Ý65	Male	White	Right	T3&T4	N2	IIIB	Positive	No	TD+LN+	¡Ý12	No	Alive	67
1352433	£¼65	Male	White	Left	T3&T4	N2	IIIC	Negative	No	TD-LN+	¡Ý12	No	Alive	9
1352435	£¼65	Female	White	Left	T3&T4	N2	IIIC	Negative	No	TD-LN+	¡Ý12	Yes	Alive	66
1352529	£¼65	Female	White	Left	T3&T4	N1	IIIB	Negative	No	TD-LN+	¡Ý12	Yes	Alive	71
1352714	£¼65	Male	White	Right	T1&T2	N1	IIIA	Negative	No	TD-LN+	¡Ý12	No	Alive	71
1352892	£¼65	Female	Yellow	Left	T1&T2	N1	IIIA	Unknown	No	TD-LN+	¡Ý12	Yes	Alive	45
1353108	¡Ý65	Female	White	Left	T3&T4	N1	IIIB	Positive	Yes	TD-LN+	¡Ý12	Yes	Dead	38
1353259	£¼65	Male	Yellow	Left	T1&T2	N1	IIIA	Unknown	No	TD-LN+	¡Ü11	Yes	Alive	69
1353382	¡Ý65	Male	White	Left	T3&T4	N1	IIIB	Negative	No	TD+LN+	¡Ý12	No	Dead	33
1353561	£¼65	Female	White	Right	T3&T4	N1	IIIB	Unknown	No	TD+LN-	¡Ý12	No	Dead	35
[truncated: 63,906 more rows]
