# Supplementary material for: Negative prognostic impact of tumor deposits in stage III colorectal cancer patients
Source: PLoS One. 2024 Sep 26;19(9):e0310327. doi: 10.1371/journal.pone.0310327 (PMC11426431; doi:10.1371/journal.pone.0310327)
Supplement: S2 Data — (XLSX) [file pone.0310327.s005.xlsx]

## Sheet: Sheet1
Patient ID	Age（years）	Gender	Hepatitis	Schistosomiasis	Diabetes	Hypertension	T stage	N stage	LNTD group	Stage	LN Dissection	Perineural invasion	Preoperative CEA	Adjuvant chemoradiotherapy	Site	Status	Overall Survival
1	≥65	Male	Yes	Yes	Yes	No	T1&T2	N1	TD-LN+	IIIA	≥12	Negative	Unknown	No	Rectum	Alive
2	＜65	Female	Yes	Yes	Yes	No	T3&T4	N1	TD+LN-	IIIB	≥12	Negative	Positive	No	Rectum	Dead	0
3	＜65	Male	Yes	Yes	Yes	No	T3&T4	N2	TD-LN+	IIIC	≥12	Positive	Negative	No	Rectum	Dead	58
4	≥65	Female	Yes	Yes	Yes	No	T3&T4	N1	TD-LN+	IIIB	≥12	Positive	Positive	Yes	Right colon	Alive	89
5	≥65	Male	Yes	Yes	Yes	No	T3&T4	N2	TD-LN+	IIIC	≥12	Positive	Unknown	Yes	Rectum	Alive
6	≥65	Female	Yes	Yes	Yes	No	T3&T4	N2	TD-LN+	IIIC	≥12	Negative	Unknown	Yes	Left colon	Dead	29
7	＜65	Male	Yes	Yes	Yes	No	T3&T4	N2	TD-LN+	IIIC	≥12	Negative	Unknown	Yes	Rectum	Alive	65
8	＜65	Female	Yes	Yes	Yes	No	T3&T4	N1	TD+LN-	IIIC	≥12	Negative	Positive	Yes	Rectum	Dead	39
9	＜65	Male	Yes	Yes	Yes	No	T3&T4	N2	TD-LN+	IIIC	≥12	Positive	Unknown	Yes	Rectum	Alive	15
10	≥65	Male	Yes	Yes	Yes	No	T3&T4	N2	TD+LN+	IIIC	≥12	Positive	Unknown	Yes	Rectum	Dead	14
11	＜65	Male	Yes	Yes	Yes	No	T3&T4	N2	TD+LN+	IIIC	≥12	Negative	Positive	Yes	Rectum	Alive	73
12	＜65	Male	Yes	Yes	Yes	No	T3&T4	N2	TD-LN+	IIIC	≥12	Positive	Unknown	No	Rectum	Dead	24
13	＜65	Female	Yes	Yes	Yes	No	T3&T4	N2	TD-LN+	IIIC	≥12	Negative	Unknown	Yes	Rectum	Dead	12
14	＜65	Male	Yes	Yes	No	No	T3&T4	N2	TD-LN+	IIIC	≥12	Positive	Negative	Yes	Rectum	Dead	73
15	≥65	Female	Yes	Yes	Yes	No	T3&T4	N2	TD-LN+	IIIC	≥12	Negative	Negative	No	Right colon	Alive	38
16	≥65	Female	Yes	Yes	Yes	No	T3&T4	N2	TD-LN+	IIIC	≥12	Negative	Negative	No	Rectum	Alive	38
17	＜65	Male	Yes	Yes	Yes	No	T3&T4	N2	TD+LN+	IIIC	≥12	Negative	Positive	No	Right colon	Alive
18	＜65	Female	Yes	Yes	Yes	No	T3&T4	N2	TD-LN+	IIIC	≥12	Positive	Positive	Yes	Rectum	Dead	11
19	＜65	Male	Yes	Yes	Yes	No	T3&T4	N2	TD-LN+	IIIC	≥12	Positive	Negative	Yes	Right colon	Alive	33
20	＜65	Female	Yes	Yes	Yes	No	T1&T2	N1	TD-LN+	IIIA	≥12	Negative	Negative	Yes	Rectum	Alive	4
21	＜65	Female	Yes	Yes	Yes	Yes	T3&T4	N2	TD+LN+	IIIC	≥12	Negative	Negative	No	Left colon	Alive
22	＜65	Female	Yes	Yes	No	Yes	T3&T4	N2	TD+LN+	IIIC	≥12	Negative	Positive	No	Rectum	Dead	14
23	＜65	Female	Yes	Yes	Yes	No	T3&T4	N2	TD+LN+	IIIC	≥12	Negative	Positive	No	Rectum	Alive	47
24	＜65	Male	Yes	Yes	Yes	No	T3&T4	N2	TD-LN+	IIIC	≥12	Positive	Negative	Yes	Rectum	Alive	31
25	＜65	Female	Yes	Yes	Yes	No	T3&T4	N2	TD-LN+	IIIC	≥12	Negative	Positive	No	Rectum	Dead	16
26	＜65	Female	Yes	Yes	Yes	No	T3&T4	N2	TD-LN+	IIIC	≥12	Negative	Negative	Yes	Left colon	Alive	31
27	＜65	Male	Yes	Yes	Yes	No	T3&T4	N2	TD+LN+	IIIC	≥12	Negative	Negative	No	Rectum	Alive	85
28	＜65	Female	Yes	Yes	Yes	No	T3&T4	N2	TD+LN+	IIIC	≥12	Negative	Negative	Yes	Rectum	Alive	30
29	＜65	Male	Yes	Yes	Yes	No	T3&T4	N2	TD-LN+	IIIC	≥12	Positive	Unknown	Yes	Rectum	Dead	22
30	＜65	Male	Yes	Yes	Yes	No	T3&T4	N2	TD-LN+	IIIC	≥12	Positive	Unknown	Yes	Rectum	Alive
31	＜65	Female	Yes	Yes	Yes	No	T3&T4	N2	TD-LN+	IIIC	≥12	Negative	Positive	No	Right colon	Alive
32	＜65	Male	Yes	Yes	Yes	No	T3&T4	N1	TD-LN+	IIIC	≥12	Negative	Negative	Yes	Rectum	Alive	30
33	＜65	Male	Yes	Yes	Yes	No	T3&T4	N2	TD-LN+	IIIC	≥12	Negative	Positive	Yes	Right colon	Dead	37
34	≥65	Male	Yes	Yes	Yes	No	T3&T4	N2	TD+LN+	IIIC	≥12	Positive	Unknown	No	Rectum	Alive	30
35	≥65	Female	Yes	Yes	Yes	Yes	T3&T4	N2	TD-LN+	IIIC	≥12	Positive	Negative	Yes	Right colon	Alive	85
36	＜65	Female	Yes	Yes	Yes	No	T3&T4	N2	TD-LN+	IIIC	≥12	Negative	Unknown	Yes	Rectum	Alive
37	＜65	Male	No	Yes	Yes	Yes	T3&T4	N2	TD+LN+	IIIC	≤11	Positive	Positive	No	Rectum	Alive
38	＜65	Female	Yes	Yes	Yes	No	T3&T4	N1	TD-LN+	IIIB	≥12	Negative	Positive	No	Rectum	Alive	50
39	＜65	Female	Yes	Yes	Yes	Yes	T3&T4	N2	TD-LN+	IIIC	≥12	Positive	Unknown	No	Left colon	Alive
40	≥65	Male	Yes	Yes	Yes	Yes	T3&T4	N2	TD+LN+	IIIC	≥12	Negative	Positive	Yes	Right colon	Alive	25
41	＜65	Male	Yes	Yes	Yes	No	T3&T4	N2	TD-LN+	IIIC	≥12	Negative	Unknown	No	Right colon	Alive
42	＜65	Male	Yes	Yes	Yes	No	T3&T4	N2	TD-LN+	IIIC	≥12	Negative	Unknown	Yes	Rectum	Dead
43	≥65	Male	Yes	Yes	Yes	No	T3&T4	N2	TD-LN+	IIIC	≥12	Negative	Unknown	No	Rectum	Dead	50
44	≥65	Male	Yes	Yes	Yes	No	T3&T4	N2	TD+LN+	IIIC	≥12	Negative	Unknown	No	Left colon	Dead	64
45	＜65	Male	Yes	Yes	Yes	No	T3&T4	N2	TD+LN+	IIIC	≥12	Negative	Positive	Yes	Right colon	Alive	35
46	＜65	Female	Yes	Yes	Yes	No	T3&T4	N2	TD+LN+	IIIC	≥12	Positive	Unknown	Yes	Rectum	Alive
47	＜65	Female	Yes	Yes	Yes	No	T3&T4	N1	TD+LN+	IIIC	≥12	Positive	Unknown	No	Right colon	Alive	28
48	≥65	Female	Yes	Yes	Yes	No	T3&T4	N2	TD+LN+	IIIC	≥12	Negative	Negative	No	Rectum	Dead	51
49	＜65	Male	Yes	Yes	Yes	No	T3&T4	N2	TD+LN+	IIIC	≥12	Negative	Unknown	Yes	Left colon	Dead	9
50	≥65	Male	Yes	Yes	Yes	Yes	T3&T4	N2	TD+LN+	IIIC	≥12	Negative	Positive	No	Rectum	Dead	10
51	≥65	Female	Yes	Yes	Yes	No	T3&T4	N2	TD+LN+	IIIC	≥12	Negative	Negative	No	Rectum	Alive	6
52	≥65	Male	Yes	Yes	Yes	No	T3&T4	N2	TD+LN+	IIIC	≥12	Negative	Positive	No	Rectum	Alive	28
53	≥65	Female	Yes	Yes	Yes	No	T3&T4	N2	TD-LN+	IIIC	≥12	Negative	Positive	No	Rectum	Alive
54	＜65	Male	Yes	Yes	Yes	No	T3&T4	N2	TD-LN+	IIIC	≥12	Positive	Negative	No	Rectum	Alive	28
55	＜65	Female	Yes	Yes	Yes	No	T3&T4	N2	TD+LN+	IIIC	≥12	Positive	Negative	Yes	Left colon	Dead	30
56	＜65	Female	Yes	Yes	Yes	No	T3&T4	N2	TD+LN+	IIIC	≥12	Negative	Positive	Yes	Rectum	Alive
57	＜65	Male	Yes	Yes	Yes	No	T3&T4	N1	TD-LN+	IIIC	≥12	Negative	Positive	Yes	Left colon	Alive	6
58	≥65	Male	Yes	Yes	Yes	No	T3&T4	N2	TD-LN+	IIIC	≥12	Positive	Positive	No	Right colon	Alive
59	＜65	Female	Yes	Yes	Yes	No	T3&T4	N2	TD-LN+	IIIC	≥12	Negative	Unknown	Yes	Left colon	Alive
60	＜65	Male	Yes	Yes	Yes	Yes	T3&T4	N2	TD-LN+	IIIC	≥12	Positive	Negative	Yes	Right colon	Alive
61	≥65	Female	Yes	Yes	Yes	No	T3&T4	N2	TD-LN+	IIIC	≥12	Negative	Positive	No	Right colon	Dead	17
62	＜65	Female	Yes	Yes	Yes	No	T3&T4	N1	TD+LN+	IIIC	≥12	Positive	Positive	Yes	Right colon	Alive	25
63	≥65	Male	Yes	Yes	Yes	No	T3&T4	N2	TD-LN+	IIIC	≥12	Positive	Unknown	Yes	Rectum	Alive	25
64	＜65	Female	Yes	Yes	Yes	No	T3&T4	N2	TD-LN+	IIIC	≥12	Negative	Unknown	Yes	Rectum	Dead	66
65	≥65	Female	Yes	Yes	Yes	No	T3&T4	N1	TD+LN+	IIIC	≥12	Negative	Unknown	No	Right colon	Alive	25
66	＜65	Male	Yes	Yes	No	No	T3&T4	N2	TD-LN+	IIIC	≥12	Negative	Negative	Yes	Rectum	Alive
67	＜65	Male	Yes	Yes	Yes	No	T3&T4	N2	TD+LN+	IIIC	≥12	Positive	Negative	Yes	Rectum	Dead	95
68	≥65	Female	Yes	Yes	Yes	No	T3&T4	N1	TD-LN+	IIIC	≥12	Negative	Negative	No	Rectum	Alive	24
69	＜65	Female	Yes	Yes	Yes	No	T3&T4	N2	TD-LN+	IIIC	≥12	Positive	Positive	Yes	Rectum	Dead	39
70	＜65	Male	Yes	Yes	Yes	Yes	T3&T4	N2	TD+LN+	IIIC	≥12	Positive	Negative	Yes	Rectum	Alive	23
71	≥65	Female	Yes	Yes	Yes	No	T3&T4	N2	TD-LN+	IIIC	≥12	Positive	Negative	No	Right colon	Alive	17
72	≥65	Female	Yes	Yes	Yes	No	T3&T4	N2	TD-LN+	IIIC	≥12	Positive	Positive	No	Rectum	Alive	24
73	＜65	Male	Yes	Yes	Yes	Yes	T3&T4	N2	TD+LN+	IIIC	≥12	Negative	Positive	Yes	Right colon	Alive	55
74	＜65	Female	Yes	Yes	Yes	No	T3&T4	N2	TD+LN+	IIIC	≤11	Positive	Positive	Yes	Rectum	Alive
75	＜65	Female	Yes	Yes	Yes	No	T3&T4	N2	TD-LN+	IIIC	≥12	Negative	Negative	No	Rectum	Alive	39
76	＜65	Male	Yes	Yes	Yes	No	T3&T4	N2	TD-LN+	IIIC	≥12	Positive	Positive	No	Left colon	Dead	15
77	＜65	Female	Yes	Yes	Yes	No	T3&T4	N2	TD-LN+	IIIC	≥12	Negative	Negative	Yes	Rectum	Alive	23
78	＜65	Male	Yes	Yes	Yes	No	T3&T4	N2	TD-LN+	IIIC	≥12	Positive	Positive	Yes	Right colon	Alive
79	＜65	Male	Yes	Yes	Yes	No	T3&T4	N2	TD+LN+	IIIC	≥12	Positive	Unknown	No	Left colon	Alive
80	≥65	Female	Yes	Yes	Yes	Yes	T3&T4	N2	TD+LN+	IIIC	≥12	Positive	Positive	No	Right colon	Alive
81	＜65	Female	Yes	Yes	Yes	Yes	T3&T4	N1	TD+LN+	IIIC	≥12	Negative	Negative	Yes	Left colon	Alive
82	≥65	Female	No	Yes	Yes	No	T3&T4	N2	TD-LN+	IIIC	≥12	Negative	Unknown	No	Right colon	Alive
83	＜65	Male	Yes	Yes	Yes	No	T3&T4	N2	TD-LN+	IIIC	≥12	Negative	Negative	Yes	Rectum	Alive	23
84	≥65	Female	Yes	Yes	Yes	No	T3&T4	N2	TD+LN+	IIIC	≥12	Positive	Positive	No	Rectum	Alive
85	＜65	Male	Yes	Yes	Yes	No	T3&T4	N2	TD+LN+	IIIC	≤11	Positive	Positive	Yes	Rectum	Alive	22
86	＜65	Male	Yes	Yes	Yes	No	T3&T4	N2	TD+LN+	IIIC	≥12	Negative	Unknown	No	Rectum	Dead	8
87	≥65	Male	Yes	Yes	Yes	No	T3&T4	N2	TD-LN+	IIIC	≥12	Positive	Negative	No	Rectum	Alive	4
88	≥65	Male	Yes	Yes	Yes	Yes	T3&T4	N2	TD-LN+	IIIC	≥12	Positive	Positive	Yes	Rectum	Alive	21
89	≥65	Male	Yes	Yes	Yes	No	T3&T4	N2	TD+LN+	IIIC	≥12	Positive	Positive	No	Rectum	Dead	2
90	＜65	Female	Yes	Yes	No	Yes	T3&T4	N1	TD+LN+	IIIC	≥12	Negative	Positive	Yes	Right colon	Alive	21
91	＜65	Male	Yes	Yes	Yes	No	T3&T4	N2	TD+LN+	IIIC	≥12	Negative	Negative	Yes	Rectum	Alive	15
92	＜65	Male	Yes	Yes	Yes	Yes	T3&T4	N2	TD-LN+	IIIC	≥12	Negative	Positive	No	Rectum	Dead	17
93	＜65	Female	Yes	Yes	Yes	No	T3&T4	N2	TD+LN+	IIIC	≥12	Positive	Negative	Yes	Rectum	Dead	41
94	＜65	Female	Yes	Yes	Yes	No	T3&T4	N2	TD+LN+	IIIC	≥12	Negative	Positive	Yes	Right colon	Alive
95	＜65	Female	Yes	Yes	Yes	No	T3&T4	N2	TD+LN+	IIIC	≥12	Negative	Unknown	Yes	Rectum	Alive	21
96	≥65	Female	Yes	Yes	Yes	No	T3&T4	N2	TD-LN+	IIIC	≥12	Negative	Positive	Yes	Right colon	Dead	19
97	＜65	Male	Yes	Yes	Yes	No	T3&T4	N2	TD-LN+	IIIC	≥12	Positive	Negative	Yes	Rectum	Alive	46
98	＜65	Male	Yes	Yes	Yes	No	T3&T4	N2	TD+LN+	IIIC	≤11	Negative	Positive	No	Rectum	Alive	19
99	≥65	Male	Yes	Yes	Yes	No	T3&T4	N2	TD+LN+	IIIC	≥12	Negative	Negative	Yes	Left colon	Dead	6
100	＜65	Male	Yes	Yes	Yes	No	T3&T4	N2	TD-LN+	IIIC	≥12	Negative	Negative	Yes	Right colon	Dead	8
101	≥65	Male	Yes	Yes	Yes	No	T3&T4	N2	TD+LN+	IIIC	≥12	Negative	Positive	No	Rectum	Alive	18
102	＜65	Male	Yes	Yes	Yes	No	T3&T4	N2	TD-LN+	IIIC	≥12	Negative	Positive	Yes	Left colon	Dead	14
103	＜65	Female	Yes	Yes	Yes	Yes	T3&T4	N2	TD-LN+	IIIC	≥12	Positive	Negative	Yes	Left colon	Alive
104	≥65	Male	Yes	Yes	No	No	T3&T4	N2	TD+LN+	IIIC	≥12	Negative	Positive	Yes	Rectum	Dead	81
105	＜65	Male	Yes	Yes	Yes	No	T3&T4	N2	TD-LN+	IIIC	≥12	Positive	Positive	No	Rectum	Dead	3
106	＜65	Female	Yes	Yes	Yes	No	T3&T4	N2	TD-LN+	IIIC	≥12	Positive	Negative	Yes	Rectum	Dead	28
107	＜65	Female	Yes	Yes	Yes	No	T3&T4	N2	TD-LN+	IIIC	≥12	Positive	Positive	No	Rectum	Dead	19
108	≥65	Male	Yes	Yes	Yes	No	T3&T4	N2	TD-LN+	IIIC	≥12	Positive	Negative	No	Rectum	Alive	9
109	≥65	Female	Yes	Yes	Yes	No	T3&T4	N2	TD+LN+	IIIC	≥12	Negative	Positive	No	Right colon	Dead	7
110	＜65	Male	Yes	Yes	Yes	No	T3&T4	N2	TD+LN+	IIIC	≥12	Positive	Positive	Yes	Left colon	Alive
111	＜65	Female	Yes	Yes	Yes	No	T3&T4	N2	TD-LN+	IIIC	≥12	Positive	Unknown	No	Rectum	Dead	82
112	＜65	Male	Yes	Yes	Yes	No	T3&T4	N2	TD-LN+	IIIC	≥12	Positive	Negative	No	Rectum	Alive	62
113	＜65	Male	Yes	Yes	Yes	No	T3&T4	N2	TD-LN+	IIIC	≥12	Negative	Negative	No	Rectum	Alive
114	≥65	Male	Yes	Yes	Yes	No	T3&T4	N2	TD-LN+	IIIC	≥12	Negative	Negative	No	Rectum	Alive	9
115	＜65	Male	Yes	Yes	Yes	No	T3&T4	N2	TD-LN+	IIIC	≥12	Positive	Negative	Yes	Rectum	Alive	96
116	＜65	Female	Yes	Yes	Yes	No	T3&T4	N1	TD-LN+	IIIC	≥12	Positive	Negative	Yes	Right colon	Alive	17
117	＜65	Male	Yes	Yes	Yes	No	T3&T4	N2	TD-LN+	IIIC	≥12	Negative	Negative	Yes	Rectum	Alive	59
118	≥65	Male	Yes	Yes	Yes	No	T3&T4	N2	TD-LN+	IIIC	≥12	Positive	Unknown	Yes	Right colon	Alive
119	＜65	Female	Yes	Yes	Yes	No	T3&T4	N1	TD-LN+	IIIC	≥12	Negative	Negative	Yes	Rectum	Alive	60
120	＜65	Male	Yes	Yes	Yes	No	T3&T4	N2	TD-LN+	IIIC	≥12	Positive	Negative	Yes	Left colon	Alive	9
121	≥65	Female	Yes	Yes	Yes	No	T3&T4	N2	TD+LN+	IIIC	≤11	Negative	Positive	Yes	Rectum	Dead	25
122	＜65	Male	Yes	Yes	Yes	No	T3&T4	N2	TD-LN+	IIIC	≥12	Negative	Negative	Yes	Left colon	Dead	12
123	＜65	Male	Yes	Yes	Yes	No	T3&T4	N2	TD-LN+	IIIC	≥12	Positive	Negative	No	Rectum	Alive
124	＜65	Male	Yes	Yes	Yes	No	T3&T4	N2	TD-LN+	IIIC	≥12	Positive	Negative	Yes	Rectum	Dead	13
125	＜65	Male	Yes	Yes	Yes	No	T3&T4	N2	TD-LN+	IIIC	≥12	Negative	Negative	Yes	Rectum	Alive	76
126	≥65	Female	Yes	Yes	Yes	No	T3&T4	N2	TD-LN+	IIIC	≥12	Negative	Positive	No	Right colon	Dead	25
127	＜65	Male	Yes	Yes	Yes	No	T3&T4	N2	TD+LN+	IIIC	≥12	Negative	Positive	Yes	Rectum	Alive	25
128	≥65	Male	Yes	Yes	Yes	No	T3&T4	N2	TD+LN+	IIIC	≤11	Positive	Negative	No	Rectum	Dead	24
129	＜65	Female	Yes	Yes	Yes	No	T3&T4	N2	TD+LN+	IIIC	≥12	Positive	Negative	Yes	Rectum	Dead	17
130	＜65	Male	Yes	Yes	Yes	No	T3&T4	N2	TD-LN+	IIIC	≥12	Negative	Negative	Yes	Rectum	Dead	30
131	＜65	Female	Yes	Yes	Yes	No	T3&T4	N2	TD-LN+	IIIC	≤11	Negative	Unknown	Yes	Rectum	Dead	61
132	＜65	Male	Yes	Yes	Yes	No	T3&T4	N2	TD+LN+	IIIC	≥12	Negative	Unknown	Yes	Rectum	Dead	11
133	≥65	Male	Yes	Yes	Yes	No	T3&T4	N1	TD-LN+	IIIB	≥12	Positive	Negative	Yes	Right colon	Alive	20
134	≥65	Female	Yes	Yes	Yes	No	T3&T4	N2	TD+LN+	IIIC	≥12	Negative	Positive	No	Rectum	Dead	71
135	＜65	Male	Yes	Yes	Yes	No	T3&T4	N1	TD+LN+	IIIC	≥12	Positive	Negative	Yes	Right colon	Alive
136	＜65	Female	Yes	Yes	Yes	No	T3&T4	N2	TD-LN+	IIIC	≥12	Negative	Negative	Yes	Left colon	Alive	4
137	≥65	Male	Yes	Yes	Yes	Yes	T3&T4	N1	TD+LN-	IIIB	≥12	Negative	Negative	Yes	Rectum	Alive	53
138	＜65	Male	Yes	Yes	Yes	No	T3&T4	N1	TD-LN+	IIIB	≥12	Positive	Positive	Yes	Rectum	Dead	70
139	＜65	Male	Yes	Yes	Yes	No	T3&T4	N1	TD-LN+	IIIB	≥12	Negative	Negative	Yes	Rectum	Alive	35
140	＜65	Male	Yes	Yes	Yes	No	T3&T4	N2	TD+LN+	IIIC	≥12	Positive	Positive	Yes	Left colon	Alive	64
141	≥65	Female	Yes	Yes	Yes	No	T3&T4	N2	TD-LN+	IIIC	≥12	Negative	Positive	No	Right colon	Alive
142	＜65	Male	Yes	Yes	Yes	No	T3&T4	N1	TD-LN+	IIIB	≥12	Positive	Negative	Yes	Rectum	Alive	39
143	＜65	Female	Yes	Yes	Yes	No	T3&T4	N1	TD-LN+	IIIB	≥12	Negative	Positive	Yes	Left colon	Alive	51
144	＜65	Male	Yes	Yes	Yes	No	T3&T4	N2	TD-LN+	IIIC	≥12	Negative	Negative	Yes	Rectum	Alive
145	＜65	Female	Yes	Yes	Yes	No	T3&T4	N1	TD+LN+	IIIB	≥12	Positive	Negative	Yes	Rectum	Dead	32
146	＜65	Female	Yes	Yes	Yes	No	T1&T2	N1	TD-LN+	IIIA	≥12	Negative	Negative	Yes	Rectum	Alive	6
147	≥65	Male	Yes	Yes	Yes	No	T3&T4	N2	TD-LN+	IIIC	≥12	Positive	Positive	No	Rectum	Dead	24
148	≥65	Male	Yes	Yes	Yes	Yes	T3&T4	N2	TD+LN+	IIIC	≥12	Positive	Positive	No	Rectum	Alive
149	＜65	Male	Yes	Yes	Yes	No	T3&T4	N2	TD-LN+	IIIC	≥12	Negative	Negative	Yes	Rectum	Alive
150	＜65	Female	Yes	Yes	Yes	No	T3&T4	N2	TD-LN+	IIIC	≤11	Negative	Unknown	Yes	Rectum	Alive	50
151	＜65	Female	Yes	Yes	Yes	No	T3&T4	N1	TD-LN+	IIIC	≥12	Positive	Positive	Yes	Right colon	Alive	23
152	＜65	Male	Yes	Yes	Yes	No	T3&T4	N2	TD+LN+	IIIC	≥12	Negative	Negative	Yes	Rectum	Alive
153	＜65	Male	Yes	Yes	Yes	No	T3&T4	N1	TD+LN-	IIIB	≥12	Positive	Negative	Yes	Left colon	Alive	5
154	≥65	Male	Yes	Yes	Yes	No	T3&T4	N1	TD-LN+	IIIB	≤11	Positive	Positive	Yes	Rectum	Alive	10
155	＜65	Female	Yes	Yes	Yes	No	T3&T4	N1	TD-LN+	IIIB	≥12	Negative	Positive	Yes	Rectum	Alive	26
156	≥65	Female	Yes	Yes	No	No	T3&T4	N1	TD-LN+	IIIC	≤11	Negative	Unknown	Yes	Left colon	Dead	29
157	≥65	Male	Yes	Yes	Yes	No	T3&T4	N1	TD+LN+	IIIB	≥12	Negative	Unknown	Yes	Rectum	Alive	44
158	≥65	Female	Yes	Yes	Yes	No	T3&T4	N1	TD+LN-	IIIB	≥12	Negative	Positive	Yes	Rectum	Alive
159	≥65	Male	Yes	Yes	Yes	Yes	T3&T4	N1	TD-LN+	IIIB	≥12	Negative	Negative	Yes	Rectum	Alive	20
160	＜65	Male	Yes	Yes	Yes	No	T3&T4	N1	TD-LN+	IIIB	≥12	Negative	Positive	No	Rectum	Alive	13
161	＜65	Male	Yes	Yes	Yes	Yes	T3&T4	N2	TD+LN+	IIIC	≥12	Negative	Negative	Yes	Right colon	Alive	56
162	＜65	Female	Yes	Yes	Yes	No	T3&T4	N2	TD+LN+	IIIC	≥12	Negative	Unknown	Yes	Rectum	Alive	17
163	＜65	Male	No	Yes	Yes	No	T3&T4	N1	TD+LN+	IIIB	≥12	Positive	Negative	Yes	Rectum	Alive	14
164	＜65	Female	Yes	Yes	Yes	No	T3&T4	N1	TD-LN+	IIIB	≥12	Negative	Negative	Yes	Rectum	Alive	3
165	＜65	Male	Yes	Yes	Yes	No	T1&T2	N1	TD-LN+	IIIA	≥12	Negative	Positive	Yes	Rectum	Alive	32
166	＜65	Male	Yes	Yes	Yes	No	T1&T2	N1	TD-LN+	IIIA	≥12	Negative	Negative	Yes	Right colon	Dead	55
167	＜65	Male	Yes	Yes	Yes	No	T3&T4	N1	TD+LN+	IIIB	≥12	Negative	Positive	Yes	Rectum	Alive	3
168	≥65	Male	Yes	Yes	Yes	No	T3&T4	N2	TD+LN+	IIIC	≥12	Negative	Negative	Yes	Rectum	Alive	15
169	＜65	Male	Yes	Yes	Yes	No	T3&T4	N2	TD-LN+	IIIC	≥12	Positive	Unknown	Yes	Rectum	Alive
170	≥65	Male	Yes	Yes	Yes	No	T3&T4	N1	TD+LN-	IIIB	≥12	Negative	Negative	No	Rectum	Alive
171	≥65	Male	Yes	Yes	Yes	Yes	T3&T4	N2	TD-LN+	IIIC	≥12	Negative	Negative	Yes	Rectum	Alive
172	＜65	Male	Yes	Yes	Yes	No	T3&T4	N2	TD+LN+	IIIC	≥12	Negative	Positive	Yes	Rectum	Dead	23
173	≥65	Male	Yes	Yes	No	No	T3&T4	N1	TD+LN-	IIIB	≥12	Positive	Negative	Yes	Right colon	Alive	43
174	＜65	Female	Yes	Yes	Yes	Yes	T3&T4	N1	TD+LN+	IIIB	≥12	Positive	Positive	Yes	Rectum	Alive	42
175	≥65	Male	Yes	Yes	Yes	No	T3&T4	N2	TD-LN+	IIIC	≥12	Negative	Negative	Yes	Rectum	Alive	65
176	＜65	Male	Yes	Yes	No	No	T3&T4	N1	TD+LN-	IIIC	≥12	Negative	Positive	Yes	Right colon	Alive
177	＜65	Male	Yes	Yes	Yes	No	T3&T4	N2	TD-LN+	IIIC	≥12	Negative	Positive	Yes	Rectum	Dead	52
178	＜65	Male	Yes	Yes	Yes	No	T3&T4	N1	TD-LN+	IIIB	≥12	Negative	Negative	No	Rectum	Alive	3
179	＜65	Female	Yes	Yes	Yes	Yes	T3&T4	N2	TD+LN+	IIIC	≥12	Positive	Negative	Yes	Rectum	Alive	11
180	≥65	Male	Yes	Yes	No	No	T3&T4	N1	TD+LN+	IIIB	≥12	Negative	Positive	Yes	Rectum	Alive	8
181	＜65	Male	Yes	Yes	Yes	No	T3&T4	N1	TD-LN+	IIIB	≥12	Negative	Negative	Yes	Rectum	Alive
182	≥65	Female	Yes	Yes	Yes	No	T3&T4	N2	TD-LN+	IIIC	≤11	Negative	Negative	No	Rectum	Alive
183	＜65	Female	Yes	Yes	Yes	No	T3&T4	N1	TD-LN+	IIIB	≥12	Positive	Negative	Yes	Right colon	Alive	38
184	＜65	Male	Yes	Yes	Yes	No	T3&T4	N1	TD-LN+	IIIB	≥12	Negative	Positive	Yes	Left colon	Alive	95
185	＜65	Female	Yes	Yes	Yes	No	T3&T4	N2	TD-LN+	IIIC	≥12	Positive	Negative	Yes	Rectum	Alive	24
186	＜65	Female	Yes	Yes	Yes	No	T3&T4	N1	TD-LN+	IIIB	≥12	Negative	Negative	Yes	Right colon	Alive
187	＜65	Male	Yes	Yes	Yes	Yes	T3&T4	N2	TD-LN+	IIIC	≥12	Positive	Negative	Yes	Right colon	Dead	87
188	＜65	Male	Yes	Yes	No	No	T3&T4	N1	TD+LN-	IIIB	≥12	Negative	Negative	Yes	Right colon	Alive	32
189	＜65	Male	Yes	Yes	Yes	No	T3&T4	N1	TD-LN+	IIIB	≥12	Positive	Positive	Yes	Rectum	Dead	30
190	＜65	Female	Yes	Yes	No	No	T3&T4	N2	TD-LN+	IIIC	≥12	Negative	Negative	Yes	Right colon	Alive	60
191	≥65	Male	Yes	Yes	Yes	Yes	T3&T4	N2	TD-LN+	IIIC	≥12	Negative	Positive	No	Rectum	Alive
192	＜65	Female	Yes	Yes	Yes	Yes	T3&T4	N1	TD+LN-	IIIB	≥12	Positive	Negative	Yes	Rectum	Alive	7
193	＜65	Female	Yes	Yes	Yes	Yes	T3&T4	N1	TD+LN+	IIIB	≥12	Positive	Negative	Yes	Rectum	Alive	55
194	＜65	Female	Yes	Yes	Yes	No	T3&T4	N1	TD-LN+	IIIB	≥12	Negative	Positive	Yes	Rectum	Alive	60
195	≥65	Female	Yes	Yes	Yes	No	T3&T4	N2	TD+LN+	IIIC	≥12	Negative	Negative	No	Left colon	Alive
196	≥65	Male	Yes	Yes	No	No	T3&T4	N1	TD-LN+	IIIB	≥12	Negative	Negative	Yes	Rectum	Alive
197	≥65	Female	Yes	No	Yes	No	T3&T4	N2	TD-LN+	IIIC	≥12	Positive	Positive	No	Right colon	Alive
198	≥65	Male	Yes	Yes	Yes	No	T3&T4	N1	TD-LN+	IIIB	≥12	Positive	Negative	Yes	Rectum	Alive	49
199	＜65	Male	Yes	Yes	Yes	No	T3&T4	N1	TD-LN+	IIIB	≥12	Negative	Negative	Yes	Left colon	Alive	35
200	＜65	Male	Yes	Yes	Yes	No	T3&T4	N2	TD+LN+	IIIC	≥12	Positive	Negative	No	Rectum	Dead	25
201	＜65	Female	Yes	Yes	Yes	No	T3&T4	N1	TD-LN+	IIIB	≥12	Negative	Positive	Yes	Rectum	Alive	7
202	≥65	Female	Yes	Yes	Yes	No	T3&T4	N1	TD-LN+	IIIB	≥12	Positive	Negative	Yes	Rectum	Alive	88
203	≥65	Female	Yes	Yes	Yes	Yes	T3&T4	N1	TD+LN-	IIIB	≥12	Positive	Positive	No	Rectum	Alive	32
204	≥65	Male	Yes	Yes	Yes	Yes	T3&T4	N2	TD-LN+	IIIC	≥12	Negative	Negative	Yes	Rectum	Alive	39
205	≥65	Male	Yes	Yes	Yes	No	T3&T4	N2	TD+LN+	IIIC	≥12	Positive	Negative	Yes	Right colon	Alive
206	≥65	Female	Yes	Yes	Yes	Yes	T3&T4	N1	TD-LN+	IIIB	≥12	Positive	Negative	No	Rectum	Alive
207	＜65	Male	Yes	Yes	Yes	No	T3&T4	N2	TD+LN+	IIIC	≤11	Negative	Positive	Yes	Rectum	Dead	34
208	≥65	Female	Yes	Yes	Yes	No	T3&T4	N1	TD-LN+	IIIB	≥12	Positive	Positive	No	Rectum	Alive	25
209	＜65	Female	Yes	Yes	Yes	No	T3&T4	N2	TD-LN+	IIIC	≥12	Negative	Positive	Yes	Rectum	Alive	40
210	＜65	Male	Yes	Yes	Yes	Yes	T3&T4	N1	TD+LN-	IIIB	≥12	Positive	Negative	Yes	Rectum	Alive	42
211	＜65	Male	Yes	Yes	Yes	No	T3&T4	N1	TD-LN+	IIIB	≥12	Negative	Positive	Yes	Left colon	Alive	60
212	＜65	Male	Yes	Yes	Yes	No	T3&T4	N1	TD+LN-	IIIB	≥12	Negative	Negative	Yes	Rectum	Alive	93
213	≥65	Male	Yes	Yes	Yes	No	T3&T4	N1	TD+LN+	IIIB	≥12	Positive	Positive	Yes	Right colon	Alive	78
214	＜65	Female	Yes	Yes	Yes	No	T3&T4	N1	TD+LN-	IIIB	≥12	Negative	Negative	No	Rectum	Alive	65
215	＜65	Female	Yes	Yes	Yes	No	T3&T4	N1	TD-LN+	IIIB	≥12	Negative	Negative	Yes	Right colon	Alive	6
216	≥65	Male	Yes	Yes	Yes	No	T3&T4	N1	TD-LN+	IIIB	≥12	Positive	Negative	No	Left colon	Alive
217	＜65	Female	Yes	Yes	Yes	No	T3&T4	N2	TD+LN+	IIIC	≥12	Negative	Positive	Yes	Rectum	Dead	61
218	≥65	Male	Yes	Yes	No	Yes	T3&T4	N1	TD+LN+	IIIB	≥12	Negative	Positive	Yes	Rectum	Dead	18
219	＜65	Male	Yes	Yes	Yes	No	T3&T4	N2	TD-LN+	IIIC	≥12	Positive	Positive	No	Rectum	Alive
220	≥65	Female	Yes	Yes	No	No	T3&T4	N2	TD+LN+	IIIC	≥12	Positive	Negative	No	Right colon	Alive	8
221	≥65	Male	Yes	Yes	Yes	No	T3&T4	N1	TD-LN+	IIIB	≥12	Negative	Positive	No	Rectum	Alive
222	＜65	Male	Yes	Yes	Yes	No	T3&T4	N1	TD+LN+	IIIB	≥12	Positive	Positive	Yes	Rectum	Alive	22
223	＜65	Female	Yes	Yes	No	No	T3&T4	N1	TD+LN+	IIIB	≥12	Negative	Positive	Yes	Right colon	Alive	12
224	＜65	Male	Yes	Yes	Yes	No	T3&T4	N2	TD-LN+	IIIC	≥12	Positive	Negative	Yes	Rectum	Dead	46
225	＜65	Female	Yes	Yes	Yes	No	T3&T4	N1	TD-LN+	IIIB	≥12	Negative	Negative	Yes	Right colon	Alive	48
226	≥65	Male	Yes	Yes	Yes	No	T3&T4	N1	TD+LN+	IIIB	≤11	Positive	Positive	Yes	Left colon	Alive
227	＜65	Female	Yes	Yes	Yes	No	T3&T4	N2	TD-LN+	IIIC	≥12	Positive	Positive	Yes	Rectum	Dead	23
228	＜65	Female	Yes	Yes	Yes	No	T3&T4	N1	TD+LN-	IIIB	≥12	Negative	Negative	No	Rectum	Alive
229	＜65	Male	Yes	Yes	Yes	No	T3&T4	N2	TD+LN+	IIIC	≥12	Positive	Positive	Yes	Rectum	Alive	56
230	＜65	Male	Yes	Yes	Yes	No	T3&T4	N1	TD-LN+	IIIB	≥12	Negative	Negative	Yes	Rectum	Alive	61
231	＜65	Male	Yes	Yes	Yes	No	T3&T4	N1	TD-LN+	IIIB	≥12	Negative	Negative	Yes	Left colon	Alive	22
232	＜65	Male	Yes	Yes	Yes	No	T3&T4	N1	TD+LN+	IIIB	≤11	Positive	Positive	Yes	Rectum	Alive
233	＜65	Male	Yes	Yes	Yes	No	T3&T4	N2	TD+LN+	IIIC	≥12	Positive	Negative	Yes	Rectum	Alive	32
234	≥65	Female	Yes	Yes	Yes	Yes	T3&T4	N1	TD+LN+	IIIB	≤11	Negative	Positive	No	Rectum	Alive
235	＜65	Male	Yes	Yes	Yes	No	T3&T4	N1	TD-LN+	IIIB	≥12	Negative	Positive	Yes	Right colon	Alive	30
236	≥65	Female	Yes	Yes	Yes	Yes	T3&T4	N1	TD-LN+	IIIB	≤11	Positive	Positive	No	Rectum	Alive	12
237	＜65	Male	Yes	Yes	Yes	No	T3&T4	N2	TD-LN+	IIIC	≥12	Positive	Positive	Yes	Rectum	Alive	26
238	＜65	Male	Yes	Yes	Yes	No	T3&T4	N1	TD-LN+	IIIB	≥12	Positive	Negative	Yes	Left colon	Alive	29
239	＜65	Female	Yes	Yes	Yes	No	T3&T4	N1	TD+LN+	IIIB	≥12	Negative	Negative	Yes	Rectum	Dead	94
240	＜65	Male	Yes	Yes	Yes	No	T1&T2	N1	TD-LN+	IIIA	≥12	Negative	Negative	Yes	Rectum	Alive	10
241	＜65	Female	Yes	Yes	Yes	No	T3&T4	N1	TD+LN-	IIIB	≥12	Negative	Unknown	Yes	Rectum	Alive	6
242	＜65	Male	Yes	Yes	Yes	Yes	T3&T4	N1	TD-LN+	IIIB	≥12	Negative	Negative	Yes	Right colon	Dead	22
243	＜65	Female	Yes	Yes	Yes	No	T3&T4	N2	TD-LN+	IIIC	≥12	Negative	Negative	Yes	Left colon	Alive	48
244	≥65	Male	Yes	Yes	Yes	No	T3&T4	N1	TD-LN+	IIIB	≥12	Positive	Negative	Yes	Rectum	Alive	34
245	＜65	Male	Yes	Yes	Yes	No	T3&T4	N2	TD-LN+	IIIB	≥12	Negative	Positive	Yes	Rectum	Alive	18
246	＜65	Female	Yes	Yes	Yes	No	T3&T4	N1	TD-LN+	IIIB	≥12	Negative	Positive	Yes	Left colon	Alive	3
247	＜65	Male	Yes	Yes	Yes	No	T3&T4	N2	TD+LN+	IIIC	≥12	Positive	Negative	Yes	Rectum	Alive	80
248	≥65	Female	Yes	Yes	Yes	Yes	T3&T4	N2	TD-LN+	IIIC	≥12	Negative	Positive	Yes	Left colon	Alive	4
249	＜65	Male	Yes	Yes	Yes	No	T3&T4	N2	TD+LN+	IIIC	≥12	Positive	Positive	Yes	Right colon	Alive	19
250	＜65	Male	Yes	Yes	Yes	No	T3&T4	N2	TD+LN+	IIIC	≥12	Positive	Negative	Yes	Rectum	Alive
251	≥65	Male	Yes	Yes	Yes	Yes	T3&T4	N2	TD+LN+	IIIC	≥12	Positive	Positive	No	Rectum	Alive
252	≥65	Female	Yes	Yes	Yes	No	T3&T4	N2	TD-LN+	IIIC	≥12	Positive	Negative	Yes	Right colon	Alive	4
253	＜65	Male	Yes	Yes	Yes	No	T3&T4	N1	TD+LN+	IIIB	≥12	Negative	Positive	Yes	Rectum	Alive	48
254	＜65	Male	Yes	Yes	Yes	No	T3&T4	N2	TD-LN+	IIIC	≥12	Positive	Negative	Yes	Rectum	Alive	6
255	≥65	Male	Yes	Yes	Yes	No	T3&T4	N2	TD+LN+	IIIC	≥12	Negative	Positive	Yes	Rectum	Alive	29
256	＜65	Male	Yes	Yes	No	No	T3&T4	N2	TD-LN+	IIIC	≥12	Negative	Negative	Yes	Rectum	Alive	52
257	＜65	Male	Yes	Yes	Yes	No	T3&T4	N1	TD+LN-	IIIB	≥12	Positive	Negative	Yes	Rectum	Alive	17
258	≥65	Male	Yes	Yes	Yes	Yes	T3&T4	N1	TD+LN-	IIIB	≥12	Negative	Positive	Yes	Left colon	Alive
259	＜65	Male	Yes	Yes	Yes	No	T3&T4	N1	TD-LN+	IIIB	≥12	Positive	Positive	No	Rectum	Alive
260	＜65	Female	Yes	Yes	Yes	No	T3&T4	N1	TD+LN+	IIIB	≥12	Negative	Positive	Yes	Rectum	Alive	66
261	≥65	Female	Yes	Yes	Yes	No	T3&T4	N1	TD+LN-	IIIB	≥12	Positive	Negative	No	Rectum	Alive	43
262	＜65	Female	Yes	Yes	Yes	No	T3&T4	N2	TD+LN+	IIIB	≤11	Negative	Negative	Yes	Rectum	Alive	57
263	＜65	Male	Yes	Yes	Yes	No	T3&T4	N1	TD-LN+	IIIB	≥12	Negative	Negative	Yes	Left colon	Alive	24
264	＜65	Male	Yes	Yes	Yes	No	T3&T4	N1	TD+LN+	IIIC	≥12	Positive	Positive	No	Right colon	Dead	28
265	＜65	Male	Yes	Yes	Yes	No	T3&T4	N2	TD-LN+	IIIC	≥12	Negative	Positive	No	Rectum	Alive
266	≥65	Male	Yes	Yes	Yes	No	T3&T4	N2	TD+LN+	IIIC	≥12	Negative	Positive	No	Rectum	Alive
267	＜65	Female	Yes	Yes	Yes	No	T3&T4	N1	TD-LN+	IIIB	≥12	Negative	Negative	Yes	Rectum	Alive
268	＜65	Female	Yes	Yes	Yes	Yes	T3&T4	N1	TD+LN+	IIIC	≥12	Negative	Positive	No	Left colon	Dead	26
269	＜65	Female	Yes	Yes	Yes	No	T3&T4	N1	TD+LN-	IIIB	≥12	Negative	Negative	Yes	Right colon	Alive	18
270	＜65	Male	Yes	Yes	Yes	No	T1&T2	N1	TD-LN+	IIIA	≥12	Negative	Negative	Yes	Rectum	Dead	92
271	≥65	Female	Yes	Yes	Yes	No	T3&T4	N1	TD+LN+	IIIB	≥12	Positive	Positive	Yes	Rectum	Alive	4
272	＜65	Female	Yes	Yes	Yes	No	T3&T4	N1	TD+LN+	IIIB	≤11	Positive	Negative	Yes	Rectum	Alive	47
273	＜65	Male	Yes	Yes	Yes	No	T3&T4	N1	TD-LN+	IIIB	≥12	Negative	Negative	Yes	Rectum	Alive	66
274	＜65	Male	Yes	Yes	Yes	No	T3&T4	N2	TD-LN+	IIIC	≥12	Positive	Negative	Yes	Right colon	Dead	10
275	＜65	Female	Yes	Yes	Yes	No	T3&T4	N2	TD+LN+	IIIC	≥12	Negative	Negative	Yes	Rectum	Alive	5
276	＜65	Male	Yes	Yes	Yes	No	T3&T4	N1	TD-LN+	IIIB	≥12	Negative	Negative	Yes	Left colon	Alive	9
277	＜65	Male	Yes	Yes	Yes	No	T3&T4	N1	TD+LN-	IIIB	≥12	Positive	Negative	No	Rectum	Dead	49
278	≥65	Male	Yes	Yes	Yes	No	T3&T4	N1	TD+LN+	IIIB	≥12	Negative	Positive	Yes	Rectum	Dead	45
279	≥65	Female	Yes	Yes	Yes	Yes	T3&T4	N2	TD-LN+	IIIC	≥12	Negative	Positive	Yes	Rectum	Alive	21
280	＜65	Male	Yes	Yes	Yes	No	T3&T4	N2	TD-LN+	IIIC	≥12	Negative	Unknown	Yes	Rectum	Alive	60
281	＜65	Male	Yes	Yes	Yes	No	T3&T4	N1	TD-LN+	IIIB	≤11	Negative	Negative	Yes	Rectum	Alive	94
282	≥65	Male	Yes	Yes	Yes	No	T3&T4	N2	TD+LN+	IIIC	≥12	Positive	Positive	Yes	Rectum	Dead	33
283	＜65	Male	Yes	Yes	Yes	No	T3&T4	N2	TD+LN+	IIIC	≥12	Positive	Unknown	Yes	Right colon	Dead	39
284	＜65	Male	Yes	Yes	Yes	No	T3&T4	N1	TD-LN+	IIIC	≥12	Negative	Positive	Yes	Right colon	Alive	10
285	＜65	Female	Yes	Yes	Yes	No	T3&T4	N1	TD-LN+	IIIB	≥12	Positive	Positive	Yes	Rectum	Alive	83
286	＜65	Female	Yes	Yes	Yes	No	T3&T4	N1	TD-LN+	IIIB	≥12	Negative	Negative	Yes	Right colon	Alive	40
287	＜65	Male	Yes	Yes	Yes	No	T3&T4	N2	TD-LN+	IIIC	≥12	Negative	Negative	Yes	Right colon	Alive	70
288	＜65	Male	Yes	Yes	Yes	No	T1&T2	N1	TD-LN+	IIIA	≥12	Negative	Negative	Yes	Rectum	Alive
289	≥65	Male	Yes	Yes	Yes	No	T3&T4	N1	TD-LN+	IIIB	≥12	Negative	Unknown	No	Rectum	Alive
290	＜65	Female	Yes	Yes	Yes	No	T3&T4	N2	TD+LN+	IIIC	≥12	Negative	Positive	Yes	Rectum	Dead	44
291	≥65	Male	Yes	Yes	Yes	No	T3&T4	N2	TD-LN+	IIIC	≥12	Positive	Positive	No	Rectum	Alive
292	≥65	Male	Yes	Yes	No	No	T3&T4	N1	TD-LN+	IIIC	≥12	Negative	Positive	No	Rectum	Alive
293	≥65	Male	Yes	Yes	Yes	Yes	T3&T4	N1	TD-LN+	IIIB	≥12	Positive	Negative	Yes	Rectum	Alive	12
294	≥65	Female	Yes	Yes	No	No	T3&T4	N1	TD+LN+	IIIB	≥12	Negative	Positive	Yes	Rectum	Dead	83
295	＜65	Male	Yes	Yes	Yes	No	T3&T4	N1	TD-LN+	IIIB	≥12	Negative	Positive	Yes	Rectum	Alive	52
296	≥65	Female	Yes	Yes	Yes	Yes	T1&T2	N1	TD-LN+	IIIA	≥12	Negative	Negative	Yes	Rectum	Dead	55
297	≥65	Male	Yes	Yes	Yes	No	T3&T4	N1	TD-LN+	IIIB	≤11	Negative	Negative	Yes	Rectum	Alive	3
298	＜65	Female	Yes	Yes	Yes	No	T3&T4	N1	TD+LN-	IIIB	≥12	Positive	Negative	Yes	Rectum	Alive	25
299	＜65	Male	Yes	Yes	Yes	No	T3&T4	N1	TD-LN+	IIIB	≥12	Negative	Negative	Yes	Rectum	Dead	16
300	≥65	Male	Yes	Yes	Yes	No	T3&T4	N2	TD+LN+	IIIC	≥12	Negative	Negative	No	Rectum	Alive
301	＜65	Male	Yes	Yes	Yes	No	T3&T4	N2	TD-LN+	IIIC	≥12	Positive	Negative	Yes	Rectum	Alive	17
302	≥65	Female	Yes	Yes	Yes	No	T3&T4	N1	TD+LN-	IIIB	≥12	Negative	Negative	Yes	Rectum	Alive	53
303	≥65	Male	Yes	Yes	Yes	Yes	T3&T4	N2	TD+LN+	IIIC	≥12	Positive	Negative	Yes	Rectum	Dead	37
304	≥65	Male	Yes	Yes	Yes	No	T3&T4	N2	TD-LN+	IIIB	≥12	Negative	Positive	Yes	Rectum	Alive	16
305	＜65	Male	Yes	Yes	Yes	No	T3&T4	N1	TD-LN+	IIIB	≥12	Positive	Negative	Yes	Rectum	Alive	46
306	≥65	Male	Yes	Yes	Yes	Yes	T3&T4	N1	TD+LN+	IIIB	≤11	Positive	Positive	No	Rectum	Alive
307	＜65	Male	Yes	Yes	Yes	No	T3&T4	N2	TD+LN+	IIIC	≥12	Negative	Positive	Yes	Rectum	Alive	4
308	＜65	Female	Yes	Yes	Yes	No	T3&T4	N1	TD+LN-	IIIB	≤11	Positive	Positive	Yes	Rectum	Dead	28
309	≥65	Male	Yes	Yes	Yes	Yes	T3&T4	N1	TD-LN+	IIIB	≤11	Positive	Positive	No	Rectum	Dead	35
310	≥65	Female	Yes	Yes	Yes	Yes	T3&T4	N2	TD-LN+	IIIC	≥12	Negative	Positive	No	Rectum	Alive
311	≥65	Male	Yes	Yes	Yes	Yes	T3&T4	N2	TD-LN+	IIIC	≥12	Negative	Positive	No	Rectum	Dead	48
312	＜65	Male	Yes	Yes	Yes	No	T3&T4	N1	TD-LN+	IIIB	≥12	Negative	Negative	Yes	Right colon	Alive	35
313	＜65	Male	Yes	Yes	Yes	No	T3&T4	N1	TD+LN+	IIIB	≥12	Positive	Negative	Yes	Rectum	Dead	70
314	＜65	Male	Yes	Yes	Yes	No	T3&T4	N1	TD-LN+	IIIB	≤11	Negative	Negative	Yes	Left colon	Alive	6
315	＜65	Male	Yes	Yes	Yes	Yes	T3&T4	N1	TD-LN+	IIIB	≥12	Negative	Negative	Yes	Right colon	Alive	43
316	＜65	Female	Yes	Yes	Yes	No	T3&T4	N2	TD-LN+	IIIC	≥12	Negative	Positive	Yes	Rectum	Alive	69
317	≥65	Male	Yes	Yes	Yes	No	T3&T4	N1	TD+LN-	IIIB	≥12	Negative	Negative	Yes	Rectum	Dead	42
318	＜65	Female	Yes	Yes	Yes	No	T1&T2	N1	TD-LN+	IIIA	≥12	Negative	Negative	Yes	Rectum	Alive	50
319	＜65	Male	Yes	Yes	No	No	T3&T4	N2	TD+LN+	IIIC	≥12	Positive	Negative	Yes	Left colon	Alive	25
320	≥65	Male	Yes	Yes	Yes	No	T3&T4	N2	TD-LN+	IIIC	≥12	Positive	Positive	No	Rectum	Alive
321	＜65	Male	Yes	Yes	Yes	No	T3&T4	N1	TD+LN+	IIIB	≥12	Negative	Negative	Yes	Rectum	Alive	35
322	＜65	Male	Yes	Yes	Yes	No	T3&T4	N1	TD-LN+	IIIB	≥12	Negative	Positive	Yes	Right colon	Alive	20
323	＜65	Female	Yes	Yes	Yes	No	T3&T4	N2	TD-LN+	IIIC	≥12	Positive	Negative	No	Right colon	Dead	76
324	＜65	Male	Yes	Yes	Yes	No	T3&T4	N1	TD-LN+	IIIB	≥12	Positive	Positive	Yes	Rectum	Dead	42
325	＜65	Female	Yes	Yes	Yes	No	T3&T4	N2	TD+LN+	IIIC	≥12	Negative	Negative	Yes	Rectum	Alive
326	＜65	Male	Yes	Yes	Yes	No	T3&T4	N2	TD-LN+	IIIC	≥12	Negative	Negative	Yes	Left colon	Alive	28
327	＜65	Female	Yes	Yes	Yes	Yes	T3&T4	N1	TD+LN-	IIIB	≥12	Positive	Unknown	Yes	Rectum	Alive	56
328	＜65	Female	Yes	Yes	Yes	No	T3&T4	N1	TD+LN+	IIIB	≥12	Negative	Positive	Yes	Rectum	Alive	34
329	＜65	Male	Yes	Yes	Yes	Yes	T1&T2	N1	TD-LN+	IIIA	≥12	Negative	Negative	Yes	Rectum	Alive
330	＜65	Male	Yes	Yes	No	No	T3&T4	N1	TD+LN+	IIIB	≥12	Negative	Positive	Yes	Rectum	Dead	80
331	≥65	Female	Yes	Yes	Yes	No	T3&T4	N2	TD+LN+	IIIC	≥12	Negative	Positive	No	Rectum	Alive
332	≥65	Female	Yes	Yes	No	No	T3&T4	N1	TD+LN+	IIIB	≥12	Negative	Positive	Yes	Left colon	Alive
333	＜65	Female	Yes	Yes	Yes	No	T1&T2	N1	TD-LN+	IIIA	≥12	Negative	Negative	Yes	Rectum	Alive	59
334	＜65	Female	Yes	Yes	Yes	No	T3&T4	N1	TD-LN+	IIIB	≤11	Negative	Positive	Yes	Rectum	Alive	35
335	＜65	Female	Yes	Yes	Yes	No	T3&T4	N2	TD+LN+	IIIC	≥12	Positive	Negative	No	Right colon	Alive	2
336	≥65	Male	Yes	Yes	Yes	Yes	T3&T4	N1	TD-LN+	IIIB	≥12	Negative	Negative	Yes	Rectum	Dead	48
337	≥65	Male	Yes	Yes	Yes	No	T3&T4	N1	TD-LN+	IIIB	≥12	Positive	Negative	No	Right colon	Dead	4
338	≥65	Male	Yes	Yes	Yes	Yes	T3&T4	N1	TD+LN+	IIIB	≥12	Negative	Positive	Yes	Left colon	Alive	26
339	≥65	Female	Yes	Yes	Yes	No	T1&T2	N1	TD-LN+	IIIA	≥12	Negative	Positive	Yes	Rectum	Alive	19
340	≥65	Female	Yes	Yes	No	No	T3&T4	N2	TD-LN+	IIIC	≥12	Negative	Negative	No	Rectum	Alive
341	≥65	Female	Yes	Yes	Yes	Yes	T3&T4	N1	TD-LN+	IIIB	≥12	Negative	Negative	No	Rectum	Dead	39
342	≥65	Male	Yes	Yes	Yes	No	T3&T4	N2	TD-LN+	IIIC	≥12	Negative	Positive	No	Right colon	Alive	12
343	＜65	Male	Yes	Yes	Yes	No	T3&T4	N1	TD+LN+	IIIB	≤11	Positive	Negative	Yes	Rectum	Dead	33
344	＜65	Female	Yes	Yes	No	No	T3&T4	N1	TD+LN+	IIIB	≥12	Positive	Positive	Yes	Rectum	Dead	48
345	＜65	Male	Yes	Yes	Yes	No	T3&T4	N2	TD+LN+	IIIC	≥12	Negative	Positive	Yes	Rectum	Alive	77
346	＜65	Female	Yes	Yes	Yes	Yes	T3&T4	N2	TD+LN+	IIIC	≥12	Negative	Negative	Yes	Rectum	Dead	16
347	＜65	Female	Yes	Yes	Yes	No	T3&T4	N1	TD-LN+	IIIB	≥12	Negative	Negative	Yes	Rectum	Alive	18
348	＜65	Male	Yes	Yes	Yes	No	T3&T4	N2	TD+LN+	IIIC	≥12	Positive	Negative	No	Rectum	Alive
349	＜65	Male	Yes	Yes	Yes	No	T3&T4	N1	TD-LN+	IIIB	≥12	Negative	Negative	No	Right colon	Alive	6
350	≥65	Female	Yes	Yes	Yes	Yes	T1&T2	N1	TD-LN+	IIIA	≥12	Negative	Negative	No	Rectum	Alive	59
351	＜65	Male	Yes	Yes	Yes	No	T3&T4	N1	TD+LN-	IIIB	≥12	Negative	Positive	Yes	Rectum	Alive	13
352	≥65	Male	Yes	Yes	Yes	No	T3&T4	N1	TD-LN+	IIIB	≥12	Negative	Negative	Yes	Right colon	Alive	87
353	＜65	Female	Yes	Yes	Yes	No	T3&T4	N1	TD+LN+	IIIB	≤11	Negative	Positive	Yes	Rectum	Alive
354	＜65	Female	Yes	Yes	Yes	No	T3&T4	N1	TD-LN+	IIIB	≥12	Positive	Negative	Yes	Right colon	Alive	17
355	＜65	Female	Yes	Yes	Yes	No	T3&T4	N1	TD-LN+	IIIB	≥12	Positive	Positive	Yes	Rectum	Alive	14
356	≥65	Male	Yes	Yes	Yes	No	T3&T4	N1	TD-LN+	IIIB	≥12	Negative	Negative	Yes	Right colon	Alive	50
357	＜65	Female	Yes	Yes	Yes	No	T3&T4	N1	TD-LN+	IIIB	≥12	Negative	Negative	No	Rectum	Alive	49
358	≥65	Female	Yes	Yes	Yes	Yes	T3&T4	N2	TD-LN+	IIIC	≥12	Negative	Positive	No	Right colon	Dead
359	＜65	Male	Yes	Yes	Yes	No	T3&T4	N1	TD+LN-	IIIB	≥12	Negative	Positive	Yes	Rectum	Alive	42
360	＜65	Male	Yes	Yes	Yes	Yes	T3&T4	N1	TD-LN+	IIIB	≥12	Positive	Positive	No	Rectum	Alive	33
361	＜65	Female	Yes	Yes	Yes	No	T3&T4	N2	TD+LN+	IIIC	≥12	Positive	Positive	Yes	Rectum	Dead	31
362	＜65	Female	Yes	Yes	Yes	No	T3&T4	N2	TD+LN+	IIIC	≥12	Positive	Negative	Yes	Rectum	Alive	12
363	≥65	Female	Yes	Yes	Yes	Yes	T3&T4	N1	TD-LN+	IIIB	≥12	Negative	Positive	Yes	Rectum	Alive	84
364	＜65	Male	Yes	Yes	Yes	No	T3&T4	N1	TD-LN+	IIIB	≥12	Negative	Negative	Yes	Rectum	Alive	37
365	＜65	Male	Yes	Yes	Yes	No	T3&T4	N1	TD-LN+	IIIB	≥12	Negative	Negative	Yes	Rectum	Alive	58
366	＜65	Male	Yes	Yes	Yes	Yes	T3&T4	N1	TD-LN+	IIIB	≥12	Negative	Negative	Yes	Rectum	Alive	73
367	＜65	Female	Yes	Yes	Yes	No	T3&T4	N2	TD-LN+	IIIC	≥12	Positive	Positive	No	Rectum	Dead	80
368	＜65	Male	Yes	Yes	Yes	No	T3&T4	N1	TD-LN+	IIIB	≥12	Negative	Negative	Yes	Left colon	Alive	34
369	＜65	Male	Yes	Yes	Yes	No	T3&T4	N1	TD+LN-	IIIB	≥12	Negative	Negative	Yes	Rectum	Alive	63
370	＜65	Male	Yes	Yes	Yes	No	T3&T4	N1	TD+LN-	IIIB	≥12	Negative	Negative	Yes	Left colon	Alive	3
371	＜65	Female	Yes	Yes	Yes	No	T3&T4	N1	TD+LN+	IIIB	≥12	Negative	Positive	No	Rectum	Alive
372	＜65	Male	Yes	Yes	Yes	No	T3&T4	N1	TD-LN+	IIIB	≥12	Positive	Negative	Yes	Left colon	Alive	16
373	＜65	Female	Yes	Yes	Yes	No	T1&T2	N1	TD+LN-	IIIA	≥12	Negative	Positive	Yes	Rectum	Alive	50
374	＜65	Female	Yes	Yes	Yes	No	T3&T4	N1	TD-LN+	IIIB	≥12	Positive	Negative	Yes	Rectum	Alive	50
375	＜65	Female	Yes	Yes	No	No	T3&T4	N2	TD+LN+	IIIC	≥12	Negative	Negative	Yes	Left colon	Alive	35
376	＜65	Male	Yes	Yes	Yes	No	T3&T4	N2	TD-LN+	IIIC	≥12	Positive	Negative	No	Right colon	Alive	59
377	＜65	Male	Yes	Yes	Yes	No	T3&T4	N1	TD+LN-	IIIB	≥12	Negative	Positive	Yes	Rectum	Alive	32
378	＜65	Male	Yes	Yes	Yes	No	T3&T4	N2	TD-LN+	IIIC	≥12	Positive	Negative	No	Rectum	Dead	70
379	＜65	Female	Yes	Yes	Yes	Yes	T3&T4	N2	TD+LN+	IIIC	≥12	Positive	Negative	No	Rectum	Alive	5
380	＜65	Male	Yes	Yes	Yes	Yes	T3&T4	N1	TD-LN+	IIIB	≥12	Negative	Negative	Yes	Rectum	Dead	82
381	＜65	Male	Yes	Yes	Yes	Yes	T3&T4	N1	TD-LN+	IIIB	≥12	Negative	Negative	Yes	Rectum	Alive	23
382	＜65	Male	Yes	Yes	Yes	No	T3&T4	N1	TD-LN+	IIIB	≥12	Negative	Positive	Yes	Right colon	Alive	26
383	＜65	Male	Yes	Yes	No	Yes	T3&T4	N2	TD-LN+	IIIC	≥12	Positive	Negative	Yes	Rectum	Dead	23
384	＜65	Male	Yes	Yes	Yes	No	T1&T2	N1	TD-LN+	IIIA	≥12	Positive	Negative	No	Rectum	Alive	23
385	≥65	Female	Yes	Yes	Yes	No	T3&T4	N1	TD-LN+	IIIB	≥12	Negative	Negative	No	Left colon	Alive
386	≥65	Male	Yes	Yes	Yes	Yes	T3&T4	N1	TD+LN+	IIIC	≥12	Negative	Positive	No	Right colon	Alive	25
387	＜65	Male	Yes	Yes	No	No	T3&T4	N1	TD-LN+	IIIC	≥12	Negative	Positive	No	Left colon	Alive	45
388	＜65	Male	Yes	Yes	Yes	No	T3&T4	N2	TD-LN+	IIIC	≥12	Negative	Positive	Yes	Rectum	Dead	24
389	＜65	Female	Yes	Yes	Yes	No	T3&T4	N1	TD+LN-	IIIB	≥12	Negative	Negative	Yes	Rectum	Alive	41
390	≥65	Male	Yes	Yes	Yes	No	T3&T4	N2	TD-LN+	IIIC	≥12	Negative	Positive	Yes	Right colon	Alive	27
391	≥65	Female	Yes	Yes	Yes	Yes	T1&T2	N1	TD+LN+	IIIA	≥12	Negative	Positive	Yes	Rectum	Dead	31
392	＜65	Female	Yes	Yes	Yes	No	T3&T4	N1	TD-LN+	IIIB	≥12	Negative	Negative	Yes	Rectum	Alive	89
393	＜65	Male	Yes	Yes	Yes	No	T3&T4	N1	TD-LN+	IIIB	≥12	Negative	Negative	Yes	Rectum	Alive	58
394	≥65	Male	Yes	Yes	Yes	No	T3&T4	N1	TD+LN-	IIIB	≥12	Negative	Positive	Yes	Rectum	Alive	25
395	＜65	Male	Yes	Yes	Yes	No	T1&T2	N1	TD-LN+	IIIA	≤11	Negative	Negative	Yes	Rectum	Dead	31
396	＜65	Female	Yes	Yes	Yes	Yes	T3&T4	N1	TD-LN+	IIIB	≤11	Negative	Negative	No	Rectum	Alive	4
397	＜65	Male	Yes	Yes	Yes	No	T3&T4	N1	TD-LN+	IIIB	≥12	Negative	Negative	Yes	Rectum	Alive	23
398	≥65	Female	Yes	Yes	Yes	No	T3&T4	N1	TD+LN+	IIIB	≥12	Positive	Positive	No	Rectum	Alive	71
399	＜65	Female	Yes	Yes	Yes	No	T3&T4	N2	TD-LN+	IIIC	≥12	Negative	Negative	Yes	Right colon	Alive	5
400	＜65	Male	Yes	Yes	Yes	No	T3&T4	N1	TD-LN+	IIIB	≥12	Negative	Positive	Yes	Left colon	Alive	22
401	＜65	Female	Yes	Yes	Yes	No	T3&T4	N1	TD-LN+	IIIB	≥12	Negative	Negative	Yes	Right colon	Alive	94
402	≥65	Female	Yes	Yes	Yes	No	T3&T4	N1	TD-LN+	IIIB	≥12	Negative	Unknown	Yes	Right colon	Alive	86
403	＜65	Male	Yes	Yes	Yes	No	T3&T4	N2	TD+LN+	IIIC	≥12	Negative	Negative	No	Rectum	Alive	54
404	＜65	Male	Yes	Yes	Yes	No	T3&T4	N1	TD+LN+	IIIB	≥12	Negative	Negative	Yes	Rectum	Alive	24
405	＜65	Male	Yes	Yes	Yes	No	T3&T4	N2	TD+LN+	IIIC	≥12	Negative	Unknown	Yes	Rectum	Alive
406	＜65	Male	Yes	Yes	Yes	No	T3&T4	N1	TD+LN+	IIIB	≥12	Negative	Negative	Yes	Rectum	Alive	67
407	＜65	Female	Yes	Yes	Yes	No	T3&T4	N1	TD+LN-	IIIB	≥12	Negative	Negative	Yes	Rectum	Alive	56
408	≥65	Male	Yes	Yes	No	Yes	T3&T4	N1	TD+LN+	IIIB	≤11	Negative	Negative	No	Left colon	Alive	22
409	≥65	Male	Yes	Yes	No	No	T3&T4	N1	TD+LN-	IIIB	≥12	Negative	Positive	No	Rectum	Alive	22
410	≥65	Female	Yes	Yes	No	Yes	T3&T4	N1	TD-LN+	IIIB	≥12	Negative	Positive	No	Right colon	Alive	22
411	＜65	Male	Yes	Yes	Yes	No	T1&T2	N1	TD-LN+	IIIA	≥12	Negative	Negative	Yes	Rectum	Dead	78
412	＜65	Male	Yes	Yes	Yes	No	T3&T4	N1	TD-LN+	IIIB	≥12	Negative	Negative	Yes	Rectum	Alive	64
413	＜65	Male	Yes	Yes	Yes	No	T3&T4	N1	TD-LN+	IIIB	≥12	Negative	Positive	Yes	Left colon	Alive	22
414	＜65	Male	Yes	Yes	Yes	No	T3&T4	N1	TD-LN+	IIIB	≥12	Negative	Positive	Yes	Rectum	Alive	24
415	＜65	Female	Yes	Yes	No	Yes	T3&T4	N2	TD-LN+	IIIC	≥12	Negative	Positive	Yes	Left colon	Alive	27
416	≥65	Male	Yes	Yes	Yes	No	T3&T4	N2	TD-LN+	IIIC	≥12	Positive	Positive	No	Left colon	Dead	12
417	＜65	Female	Yes	Yes	Yes	No	T1&T2	N1	TD+LN-	IIIA	≥12	Negative	Negative	Yes	Rectum	Alive	65
418	≥65	Male	Yes	Yes	Yes	No	T3&T4	N2	TD+LN+	IIIC	≥12	Negative	Negative	No	Rectum	Dead	34
419	＜65	Female	Yes	Yes	Yes	No	T3&T4	N1	TD-LN+	IIIB	≥12	Negative	Positive	Yes	Rectum	Alive	3
420	≥65	Female	Yes	Yes	Yes	No	T3&T4	N1	TD-LN+	IIIB	≥12	Negative	Positive	Yes	Left colon	Alive	23
421	＜65	Male	Yes	Yes	Yes	No	T1&T2	N1	TD-LN+	IIIA	≥12	Negative	Negative	Yes	Rectum	Alive	16
422	＜65	Male	Yes	Yes	Yes	Yes	T3&T4	N2	TD+LN+	IIIC	≥12	Negative	Unknown	Yes	Left colon	Alive	25
423	＜65	Male	Yes	Yes	Yes	No	T3&T4	N2	TD+LN+	IIIC	≥12	Positive	Negative	Yes	Rectum	Alive	54
424	＜65	Male	Yes	Yes	Yes	No	T3&T4	N1	TD-LN+	IIIB	≥12	Negative	Negative	Yes	Right colon	Alive	20
425	＜65	Male	Yes	Yes	Yes	No	T3&T4	N2	TD-LN+	IIIC	≥12	Positive	Negative	Yes	Rectum	Dead	22
426	＜65	Female	Yes	Yes	Yes	No	T3&T4	N1	TD+LN+	IIIB	≤11	Negative	Negative	Yes	Rectum	Dead	53
427	＜65	Male	Yes	Yes	Yes	No	T3&T4	N1	TD-LN+	IIIB	≥12	Negative	Negative	Yes	Rectum	Dead	73
428	＜65	Female	Yes	Yes	No	Yes	T3&T4	N1	TD-LN+	IIIB	≥12	Negative	Negative	Yes	Rectum	Alive	69
429	＜65	Female	Yes	Yes	Yes	No	T3&T4	N1	TD-LN+	IIIB	≥12	Positive	Unknown	Yes	Right colon	Alive	26
430	＜65	Male	Yes	Yes	Yes	No	T3&T4	N2	TD-LN+	IIIC	≥12	Negative	Positive	Yes	Left colon	Alive	15
431	＜65	Male	Yes	Yes	Yes	No	T3&T4	N1	TD-LN+	IIIB	≥12	Negative	Negative	Yes	Rectum	Alive	15
432	＜65	Male	Yes	Yes	Yes	No	T3&T4	N2	TD-LN+	IIIC	≥12	Positive	Positive	Yes	Rectum	Alive	21
433	＜65	Female	Yes	Yes	Yes	No	T3&T4	N1	TD+LN+	IIIC	≥12	Positive	Negative	Yes	Right colon	Alive	27
434	＜65	Female	Yes	Yes	Yes	No	T3&T4	N2	TD-LN+	IIIC	≥12	Negative	Positive	Yes	Right colon	Dead	24
435	≥65	Male	Yes	Yes	Yes	No	T3&T4	N1	TD-LN+	IIIB	≥12	Positive	Positive	No	Right colon	Dead	83
436	＜65	Male	Yes	Yes	Yes	No	T3&T4	N2	TD+LN+	IIIC	≥12	Positive	Positive	Yes	Rectum	Alive	24
437	＜65	Male	Yes	Yes	Yes	Yes	T1&T2	N1	TD-LN+	IIIA	≥12	Negative	Negative	Yes	Rectum	Alive	13
438	≥65	Male	Yes	Yes	Yes	No	T3&T4	N1	TD+LN-	IIIB	≥12	Negative	Positive	No	Rectum	Dead	60
439	≥65	Female	Yes	Yes	Yes	No	T3&T4	N1	TD-LN+	IIIB	≥12	Negative	Negative	Yes	Right colon	Alive	28
440	＜65	Male	Yes	Yes	Yes	No	T3&T4	N1	TD-LN+	IIIB	≥12	Negative	Negative	Yes	Rectum	Alive	29
441	＜65	Female	Yes	Yes	Yes	No	T3&T4	N2	TD-LN+	IIIC	≥12	Negative	Negative	Yes	Left colon	Alive	64
442	≥65	Female	Yes	Yes	No	Yes	T3&T4	N1	TD+LN+	IIIB	≥12	Positive	Positive	Yes	Right colon	Alive	8
443	＜65	Male	Yes	Yes	Yes	No	T1&T2	N1	TD-LN+	IIIA	≥12	Negative	Negative	Yes	Rectum	Alive	27
444	≥65	Female	Yes	Yes	Yes	Yes	T3&T4	N1	TD+LN+	IIIB	≥12	Negative	Positive	No	Rectum	Alive	79
445	＜65	Male	Yes	Yes	Yes	No	T3&T4	N1	TD-LN+	IIIB	≤11	Negative	Positive	Yes	Rectum	Alive	29
446	≥65	Female	Yes	Yes	Yes	Yes	T3&T4	N1	TD-LN+	IIIB	≥12	Negative	Positive	No	Right colon	Alive
447	＜65	Male	Yes	Yes	Yes	No	T3&T4	N1	TD+LN-	IIIB	≥12	Negative	Negative	Yes	Left colon	Alive	23
448	＜65	Male	Yes	Yes	Yes	No	T3&T4	N2	TD-LN+	IIIC	≥12	Positive	Unknown	Yes	Rectum	Alive
449	＜65	Male	Yes	Yes	Yes	No	T3&T4	N1	TD-LN+	IIIB	≥12	Negative	Negative	Yes	Left colon	Alive	92
450	＜65	Female	Yes	Yes	Yes	No	T3&T4	N2	TD-LN+	IIIC	≥12	Positive	Negative	Yes	Rectum	Dead	24
451	≥65	Female	Yes	Yes	Yes	Yes	T3&T4	N1	TD-LN+	IIIB	≥12	Positive	Negative	Yes	Right colon	Alive	48
452	≥65	Male	Yes	Yes	No	No	T3&T4	N1	TD+LN+	IIIB	≥12	Negative	Positive	Yes	Left colon	Alive	33
453	＜65	Male	Yes	Yes	Yes	Yes	T3&T4	N2	TD+LN+	IIIC	≥12	Negative	Negative	Yes	Right colon	Alive	34
454	≥65	Male	Yes	Yes	Yes	No	T3&T4	N2	TD+LN+	IIIB	≥12	Negative	Positive	Yes	Rectum	Alive	39
455	＜65	Male	Yes	Yes	Yes	No	T3&T4	N2	TD-LN+	IIIC	≥12	Positive	Negative	Yes	Rectum	Dead	93
456	≥65	Male	Yes	Yes	Yes	Yes	T3&T4	N2	TD+LN+	IIIC	≥12	Positive	Positive	No	Rectum	Dead	7
457	＜65	Male	Yes	Yes	Yes	No	T3&T4	N1	TD-LN+	IIIB	≥12	Positive	Negative	Yes	Right colon	Dead	18
458	≥65	Male	Yes	Yes	Yes	No	T3&T4	N1	TD-LN+	IIIB	≥12	Positive	Positive	Yes	Rectum	Dead	81
459	＜65	Male	Yes	Yes	Yes	No	T1&T2	N1	TD-LN+	IIIA	≥12	Negative	Negative	Yes	Rectum	Alive	95
460	＜65	Female	Yes	Yes	Yes	No	T3&T4	N1	TD-LN+	IIIB	≥12	Negative	Negative	Yes	Rectum	Alive	93
461	≥65	Female	Yes	Yes	Yes	Yes	T1&T2	N1	TD-LN+	IIIA	≥12	Positive	Negative	Yes	Rectum	Dead	38
462	≥65	Male	Yes	Yes	Yes	No	T3&T4	N1	TD+LN+	IIIB	≥12	Positive	Positive	No	Rectum	Dead	40
463	＜65	Male	Yes	Yes	Yes	No	T3&T4	N2	TD+LN+	IIIC	≥12	Positive	Negative	Yes	Rectum	Dead	32
464	≥65	Male	Yes	Yes	Yes	No	T3&T4	N1	TD-LN+	IIIB	≥12	Negative	Negative	Yes	Right colon	Alive	55
465	＜65	Male	Yes	Yes	Yes	No	T3&T4	N1	TD-LN+	IIIB	≥12	Negative	Negative	Yes	Right colon	Alive	20
466	＜65	Male	Yes	Yes	Yes	No	T3&T4	N1	TD-LN+	IIIB	≥12	Negative	Negative	Yes	Rectum	Alive	5
467	≥65	Male	Yes	Yes	No	No	T3&T4	N1	TD-LN+	IIIB	≥12	Negative	Positive	Yes	Right colon	Alive	16
468	≥65	Male	Yes	Yes	Yes	No	T3&T4	N1	TD+LN+	IIIB	≥12	Negative	Negative	No	Rectum	Alive	22
469	≥65	Male	Yes	Yes	Yes	No	T3&T4	N2	TD-LN+	IIIC	≥12	Positive	Positive	Yes	Rectum	Dead	8
470	＜65	Female	Yes	Yes	Yes	No	T3&T4	N2	TD+LN+	IIIC	≥12	Negative	Positive	Yes	Rectum	Alive	25
471	＜65	Female	Yes	Yes	Yes	No	T3&T4	N1	TD-LN+	IIIB	≥12	Positive	Positive	Yes	Rectum	Dead	15
472	＜65	Female	Yes	Yes	Yes	No	T3&T4	N1	TD+LN+	IIIB	≥12	Negative	Positive	Yes	Rectum	Alive	43
473	≥65	Female	Yes	Yes	Yes	No	T3&T4	N1	TD-LN+	IIIC	≥12	Negative	Positive	Yes	Right colon	Alive	19
474	＜65	Male	Yes	Yes	Yes	No	T3&T4	N2	TD-LN+	IIIB	≥12	Positive	Positive	No	Rectum	Alive	19
475	≥65	Male	Yes	Yes	Yes	No	T3&T4	N2	TD-LN+	IIIC	≥12	Positive	Negative	Yes	Rectum	Alive	8
476	＜65	Female	Yes	Yes	Yes	No	T1&T2	N1	TD+LN-	IIIA	≤11	Negative	Negative	Yes	Rectum	Alive	43
477	≥65	Male	Yes	Yes	Yes	No	T3&T4	N1	TD-LN+	IIIB	≤11	Negative	Positive	Yes	Rectum	Alive	18
478	≥65	Male	Yes	Yes	Yes	No	T3&T4	N2	TD-LN+	IIIC	≥12	Negative	Negative	No	Rectum	Alive
479	＜65	Male	Yes	Yes	Yes	No	T3&T4	N2	TD+LN+	IIIC	≥12	Positive	Negative	Yes	Rectum	Alive
480	＜65	Male	Yes	Yes	Yes	Yes	T1&T2	N1	TD-LN+	IIIA	≥12	Negative	Positive	No	Rectum	Alive
481	＜65	Male	Yes	Yes	Yes	No	T3&T4	N2	TD+LN+	IIIC	≥12	Positive	Unknown	Yes	Rectum	Alive
482	＜65	Female	Yes	Yes	Yes	No	T3&T4	N1	TD-LN+	IIIB	≥12	Negative	Negative	Yes	Rectum	Alive	18
483	≥65	Female	Yes	Yes	Yes	Yes	T1&T2	N1	TD-LN+	IIIA	≥12	Negative	Negative	Yes	Rectum	Alive	21
484	＜65	Female	Yes	Yes	Yes	No	T3&T4	N1	TD-LN+	IIIB	≥12	Negative	Negative	Yes	Rectum	Alive	10
485	＜65	Female	Yes	Yes	No	No	T3&T4	N2	TD+LN+	IIIC	≥12	Positive	Positive	No	Rectum	Dead	18
486	≥65	Male	Yes	Yes	Yes	No	T3&T4	N1	TD+LN+	IIIB	≥12	Negative	Negative	Yes	Rectum	Alive	52
487	≥65	Male	Yes	Yes	Yes	Yes	T3&T4	N1	TD-LN+	IIIB	≥12	Positive	Negative	No	Rectum	Alive	20
488	＜65	Female	Yes	Yes	Yes	No	T3&T4	N2	TD+LN+	IIIC	≥12	Positive	Negative	Yes	Rectum	Dead	97
489	＜65	Male	Yes	Yes	Yes	No	T3&T4	N2	TD-LN+	IIIC	≥12	Positive	Negative	Yes	Right colon	Alive	4
490	≥65	Male	Yes	Yes	Yes	No	T3&T4	N2	TD+LN+	IIIC	≥12	Negative	Positive	Yes	Rectum	Alive	20
491	＜65	Male	Yes	Yes	Yes	No	T3&T4	N1	TD-LN+	IIIB	≥12	Negative	Negative	No	Left colon	Alive	96
492	＜65	Male	Yes	Yes	No	No	T3&T4	N1	TD+LN-	IIIB	≥12	Negative	Positive	Yes	Rectum	Alive	27
493	＜65	Female	Yes	Yes	Yes	No	T3&T4	N1	TD+LN-	IIIB	≥12	Negative	Positive	Yes	Right colon	Alive	22
494	＜65	Male	Yes	Yes	Yes	Yes	T3&T4	N2	TD+LN+	IIIC	≥12	Positive	Positive	No	Rectum	Dead	14
495	≥65	Male	Yes	Yes	Yes	No	T3&T4	N2	TD+LN+	IIIC	≥12	Positive	Positive	No	Rectum	Alive	18
496	≥65	Female	Yes	Yes	Yes	No	T3&T4	N2	TD-LN+	IIIB	≥12	Negative	Negative	Yes	Rectum	Alive
497	≥65	Male	Yes	Yes	Yes	Yes	T3&T4	N1	TD-LN+	IIIB	≥12	Negative	Negative	Yes	Rectum	Alive	18
498	＜65	Male	Yes	Yes	Yes	No	T3&T4	N2	TD-LN+	IIIC	≥12	Negative	Negative	Yes	Rectum	Alive	89
499	≥65	Male	Yes	Yes	Yes	No	T3&T4	N2	TD-LN+	IIIC	≥12	Negative	Negative	Yes	Right colon	Alive	19
500	＜65	Male	Yes	Yes	Yes	No	T3&T4	N1	TD-LN+	IIIB	≥12	Positive	Positive	Yes	Rectum	Dead	48
501	≥65	Male	Yes	Yes	No	Yes	T3&T4	N1	TD+LN-	IIIB	≤11	Negative	Negative	No	Rectum	Alive	20
502	＜65	Male	Yes	Yes	Yes	No	T3&T4	N1	TD-LN+	IIIB	≥12	Positive	Negative	Yes	Rectum	Alive	58
503	≥65	Female	Yes	Yes	Yes	Yes	T3&T4	N1	TD-LN+	IIIB	≥12	Negative	Positive	No	Rectum	Alive
504	≥65	Male	Yes	Yes	Yes	No	T3&T4	N1	TD-LN+	IIIB	≥12	Positive	Positive	Yes	Right colon	Dead	17
505	＜65	Female	Yes	Yes	No	No	T1&T2	N1	TD-LN+	IIIA	≥12	Negative	Negative	Yes	Rectum	Alive	75
506	≥65	Male	Yes	Yes	Yes	Yes	T3&T4	N1	TD-LN+	IIIB	≥12	Positive	Negative	Yes	Rectum	Alive	40
507	≥65	Male	Yes	Yes	No	No	T3&T4	N1	TD+LN+	IIIB	≥12	Positive	Positive	Yes	Rectum	Alive	16
508	≥65	Male	Yes	Yes	Yes	No	T3&T4	N1	TD-LN+	IIIB	≥12	Negative	Positive	Yes	Right colon	Alive	13
509	≥65	Female	Yes	Yes	No	Yes	T3&T4	N1	TD+LN+	IIIB	≥12	Negative	Negative	Yes	Rectum	Alive	34
510	≥65	Male	Yes	Yes	Yes	Yes	T3&T4	N1	TD-LN+	IIIB	≥12	Negative	Negative	Yes	Left colon	Alive	19
511	＜65	Male	Yes	Yes	Yes	No	T3&T4	N1	TD-LN+	IIIB	≥12	Negative	Positive	Yes	Right colon	Alive	75
512	＜65	Male	Yes	Yes	Yes	No	T3&T4	N2	TD-LN+	IIIC	≥12	Positive	Positive	Yes	Right colon	Alive	23
513	＜65	Female	Yes	Yes	Yes	Yes	T3&T4	N1	TD+LN-	IIIB	≤11	Negative	Positive	Yes	Rectum	Alive	27
514	＜65	Female	Yes	Yes	Yes	Yes	T3&T4	N1	TD-LN+	IIIB	≥12	Negative	Negative	No	Right colon	Alive	16
515	＜65	Male	Yes	Yes	Yes	No	T3&T4	N2	TD+LN+	IIIC	≥12	Negative	Negative	Yes	Rectum	Alive	16
516	＜65	Male	Yes	Yes	Yes	No	T3&T4	N1	TD-LN+	IIIB	≥12	Negative	Negative	Yes	Rectum	Alive	18
517	＜65	Male	Yes	Yes	Yes	No	T3&T4	N2	TD+LN+	IIIC	≥12	Positive	Positive	Yes	Left colon	Alive	45
518	＜65	Female	Yes	Yes	Yes	No	T3&T4	N2	TD-LN+	IIIC	≥12	Negative	Positive	Yes	Rectum	Alive	93
519	＜65	Female	Yes	Yes	Yes	No	T3&T4	N1	TD-LN+	IIIB	≥12	Positive	Negative	Yes	Rectum	Dead	15
520	＜65	Male	Yes	Yes	Yes	No	T3&T4	N1	TD+LN+	IIIB	≥12	Positive	Positive	Yes	Rectum	Dead	23
521	≥65	Male	Yes	Yes	No	No	T3&T4	N1	TD-LN+	IIIB	≥12	Positive	Positive	Yes	Rectum	Alive	3
522	＜65	Male	Yes	Yes	Yes	No	T3&T4	N1	TD+LN+	IIIB	≥12	Positive	Positive	Yes	Rectum	Alive	3
523	≥65	Male	Yes	Yes	No	No	T3&T4	N2	TD-LN+	IIIC	≤11	Negative	Positive	No	Left colon	Alive	37
524	≥65	Male	Yes	Yes	No	No	T3&T4	N1	TD-LN+	IIIB	≥12	Negative	Negative	Yes	Left colon	Alive	15
525	＜65	Male	Yes	Yes	Yes	No	T3&T4	N1	TD-LN+	IIIB	≥12	Negative	Negative	Yes	Right colon	Alive	71
526	＜65	Female	Yes	Yes	Yes	No	T3&T4	N1	TD+LN+	IIIB	≥12	Positive	Negative	Yes	Rectum	Alive	26
527	＜65	Male	Yes	Yes	Yes	No	T3&T4	N2	TD-LN+	IIIB	≥12	Positive	Positive	Yes	Rectum	Dead	9
528	＜65	Female	Yes	Yes	Yes	No	T1&T2	N1	TD-LN+	IIIA	≥12	Negative	Negative	Yes	Rectum	Alive	8
529	＜65	Male	Yes	Yes	Yes	No	T3&T4	N1	TD+LN-	IIIB	≤11	Negative	Negative	Yes	Rectum	Alive	15
530	＜65	Male	Yes	Yes	Yes	Yes	T3&T4	N1	TD-LN+	IIIB	≥12	Negative	Negative	Yes	Right colon	Alive	36
531	≥65	Female	Yes	Yes	Yes	No	T3&T4	N1	TD+LN+	IIIB	≥12	Negative	Positive	No	Rectum	Alive	12
532	＜65	Female	Yes	Yes	No	No	T3&T4	N1	TD-LN+	IIIB	≥12	Positive	Positive	Yes	Rectum	Alive	51
533	＜65	Male	Yes	Yes	Yes	Yes	T1&T2	N1	TD+LN+	IIIA	≤11	Negative	Negative	Yes	Rectum	Alive	15
534	≥65	Male	Yes	Yes	Yes	No	T3&T4	N1	TD+LN+	IIIB	≥12	Negative	Positive	No	Rectum	Alive	17
535	＜65	Male	Yes	Yes	Yes	Yes	T3&T4	N1	TD-LN+	IIIB	≥12	Negative	Positive	Yes	Left colon	Alive	20
536	＜65	Male	Yes	Yes	Yes	No	T3&T4	N1	TD+LN+	IIIB	≥12	Positive	Negative	Yes	Left colon	Alive	15
537	≥65	Female	Yes	Yes	No	No	T3&T4	N1	TD-LN+	IIIB	≥12	Negative	Positive	No	Rectum	Alive
538	＜65	Female	Yes	Yes	Yes	No	T3&T4	N2	TD+LN+	IIIC	≥12	Positive	Positive	Yes	Rectum	Alive	57
539	≥65	Male	Yes	Yes	Yes	No	T3&T4	N1	TD+LN-	IIIB	≥12	Negative	Negative	No	Rectum	Dead	43
540	＜65	Female	Yes	Yes	Yes	No	T3&T4	N2	TD+LN+	IIIC	≥12	Positive	Negative	Yes	Rectum	Alive	53
541	＜65	Female	Yes	Yes	Yes	No	T3&T4	N1	TD-LN+	IIIB	≥12	Negative	Negative	Yes	Left colon	Alive	15
542	＜65	Male	Yes	Yes	Yes	No	T3&T4	N1	TD-LN+	IIIB	≥12	Positive	Negative	Yes	Right colon	Alive	36
543	＜65	Male	Yes	Yes	Yes	Yes	T3&T4	N1	TD+LN-	IIIB	≥12	Negative	Negative	Yes	Right colon	Alive	17
544	≥65	Male	Yes	Yes	Yes	No	T3&T4	N1	TD-LN+	IIIB	≥12	Negative	Positive	No	Rectum	Dead	80
545	＜65	Male	Yes	Yes	Yes	No	T3&T4	N2	TD-LN+	IIIC	≥12	Negative	Positive	Yes	Rectum	Alive	8
546	＜65	Male	Yes	Yes	Yes	No	T3&T4	N1	TD-LN+	IIIB	≥12	Positive	Negative	Yes	Right colon	Alive	23
547	＜65	Male	Yes	Yes	Yes	No	T3&T4	N1	TD-LN+	IIIB	≥12	Negative	Negative	Yes	Left colon	Alive	31
548	≥65	Female	Yes	Yes	Yes	Yes	T3&T4	N1	TD-LN+	IIIB	≥12	Negative	Negative	No	Right colon	Alive	13
549	＜65	Male	Yes	Yes	Yes	No	T3&T4	N1	TD-LN+	IIIB	≥12	Negative	Negative	Yes	Left colon	Alive	11
550	＜65	Male	Yes	Yes	Yes	No	T3&T4	N1	TD+LN-	IIIB	≥12	Negative	Positive	Yes	Right colon	Alive	16
551	＜65	Male	Yes	Yes	Yes	No	T1&T2	N1	TD-LN+	IIIA	≥12	Negative	Negative	Yes	Rectum	Alive	14
552	＜65	Female	Yes	Yes	Yes	No	T1&T2	N1	TD-LN+	IIIA	≤11	Positive	Positive	Yes	Rectum	Alive	7
553	≥65	Male	Yes	Yes	Yes	Yes	T3&T4	N1	TD+LN-	IIIB	≥12	Negative	Negative	Yes	Rectum	Alive	15
554	＜65	Male	Yes	Yes	Yes	No	T3&T4	N1	TD-LN+	IIIB	≥12	Negative	Positive	Yes	Rectum	Alive	83
555	＜65	Female	Yes	Yes	Yes	Yes	T3&T4	N1	TD-LN+	IIIB	≥12	Negative	Negative	Yes	Rectum	Alive	65
556	＜65	Male	Yes	Yes	Yes	No	T3&T4	N1	TD-LN+	IIIB	≥12	Negative	Positive	Yes	Left colon	Alive	6
557	＜65	Male	Yes	Yes	Yes	No	T3&T4	N2	TD+LN+	IIIC	≥12	Positive	Positive	Yes	Rectum	Alive	15
558	≥65	Male	Yes	Yes	Yes	Yes	T3&T4	N1	TD+LN+	IIIB	≤11	Negative	Negative	Yes	Rectum	Alive	6
559	≥65	Female	Yes	Yes	Yes	Yes	T3&T4	N1	TD-LN+	IIIB	≥12	Negative	Negative	Yes	Left colon	Alive	36
560	≥65	Male	Yes	Yes	Yes	Yes	T3&T4	N2	TD-LN+	IIIC	≤11	Positive	Unknown	Yes	Left colon	Alive	6
561	＜65	Male	Yes	Yes	Yes	No	T3&T4	N2	TD+LN+	IIIC	≥12	Positive	Positive	Yes	Rectum	Dead	73
562	≥65	Male	Yes	Yes	Yes	No	T3&T4	N2	TD+LN+	IIIC	≥12	Positive	Negative	Yes	Rectum	Dead	18
563	＜65	Female	Yes	Yes	Yes	No	T3&T4	N1	TD-LN+	IIIB	≤11	Negative	Negative	No	Rectum	Alive	13
564	＜65	Female	Yes	Yes	Yes	No	T3&T4	N1	TD-LN+	IIIB	≥12	Negative	Negative	Yes	Rectum	Alive
565	＜65	Male	Yes	Yes	Yes	No	T3&T4	N1	TD-LN+	IIIC	≥12	Negative	Unknown	Yes	Left colon	Alive	53
566	＜65	Male	Yes	Yes	Yes	Yes	T3&T4	N1	TD+LN+	IIIB	≤11	Negative	Negative	No	Rectum	Alive	16
567	＜65	Male	Yes	Yes	Yes	No	T3&T4	N2	TD+LN+	IIIC	≥12	Negative	Negative	Yes	Rectum	Dead	53
568	＜65	Male	Yes	Yes	Yes	No	T3&T4	N1	TD-LN+	IIIB	≥12	Negative	Positive	Yes	Left colon	Alive	14
569	≥65	Male	Yes	Yes	Yes	Yes	T3&T4	N1	TD-LN+	IIIB	≥12	Negative	Negative	Yes	Rectum	Alive	14
570	≥65	Male	Yes	Yes	Yes	Yes	T3&T4	N1	TD-LN+	IIIB	≥12	Negative	Positive	Yes	Rectum	Alive
571	＜65	Male	Yes	Yes	Yes	No	T3&T4	N2	TD-LN+	IIIC	≥12	Negative	Negative	No	Right colon	Dead	67
572	≥65	Male	Yes	Yes	No	No	T3&T4	N2	TD+LN+	IIIC	≥12	Positive	Unknown	No	Left colon	Alive	15
573	＜65	Female	Yes	Yes	Yes	No	T3&T4	N1	TD+LN+	IIIB	≥12	Negative	Negative	No	Rectum	Alive	27
574	＜65	Female	Yes	Yes	Yes	No	T3&T4	N1	TD+LN-	IIIB	≥12	Positive	Negative	Yes	Rectum	Alive	68
575	＜65	Male	Yes	Yes	Yes	No	T3&T4	N1	TD+LN-	IIIB	≥12	Negative	Negative	Yes	Left colon	Alive	34
576	＜65	Male	Yes	Yes	Yes	No	T3&T4	N1	TD+LN+	IIIB	≥12	Negative	Positive	Yes	Rectum	Alive	83
577	＜65	Female	Yes	Yes	Yes	No	T3&T4	N1	TD+LN-	IIIB	≥12	Positive	Negative	Yes	Right colon	Alive	49
578	≥65	Male	Yes	Yes	Yes	No	T3&T4	N1	TD+LN+	IIIB	≥12	Negative	Positive	Yes	Rectum	Dead	62
579	≥65	Female	Yes	Yes	Yes	Yes	T3&T4	N1	TD+LN+	IIIB	≥12	Positive	Negative	No	Rectum	Dead	20
580	＜65	Male	Yes	Yes	Yes	No	T3&T4	N1	TD+LN+	IIIB	≥12	Positive	Negative	Yes	Left colon	Dead	34
581	≥65	Female	Yes	Yes	Yes	Yes	T3&T4	N1	TD-LN+	IIIB	≥12	Negative	Positive	No	Rectum	Dead	34
582	≥65	Male	Yes	Yes	Yes	No	T3&T4	N2	TD-LN+	IIIC	≥12	Negative	Positive	Yes	Rectum	Alive	13
583	＜65	Female	Yes	Yes	Yes	No	T3&T4	N2	TD+LN+	IIIC	≥12	Positive	Negative	Yes	Left colon	Alive	23
584	≥65	Male	Yes	Yes	Yes	No	T3&T4	N1	TD-LN+	IIIB	≥12	Positive	Unknown	Yes	Left colon	Alive	58
585	≥65	Male	Yes	Yes	Yes	No	T3&T4	N1	TD+LN-	IIIB	≤11	Negative	Negative	Yes	Right colon	Alive	15
586	＜65	Female	Yes	Yes	Yes	No	T3&T4	N1	TD-LN+	IIIB	≥12	Negative	Positive	Yes	Rectum	Alive	17
587	＜65	Female	Yes	Yes	Yes	No	T3&T4	N1	TD+LN+	IIIB	≥12	Positive	Positive	Yes	Rectum	Dead	69
588	≥65	Female	Yes	Yes	Yes	No	T3&T4	N1	TD-LN+	IIIB	≥12	Negative	Negative	Yes	Right colon	Alive	13
589	＜65	Female	Yes	Yes	Yes	No	T3&T4	N2	TD-LN+	IIIC	≥12	Negative	Positive	No	Rectum	Alive	37
590	＜65	Male	Yes	Yes	Yes	No	T3&T4	N2	TD+LN+	IIIC	≥12	Positive	Positive	Yes	Rectum	Dead	31
591	≥65	Female	Yes	Yes	Yes	No	T3&T4	N1	TD+LN+	IIIC	≥12	Negative	Negative	No	Right colon	Alive	39
592	≥65	Female	Yes	Yes	Yes	Yes	T3&T4	N1	TD+LN+	IIIB	≥12	Positive	Positive	No	Rectum	Alive	26
593	≥65	Female	Yes	Yes	Yes	No	T3&T4	N1	TD-LN+	IIIB	≥12	Negative	Negative	No	Rectum	Dead	54
594	≥65	Male	Yes	Yes	Yes	No	T3&T4	N2	TD-LN+	IIIC	≥12	Negative	Negative	No	Rectum	Dead	73
595	＜65	Male	Yes	Yes	Yes	No	T3&T4	N1	TD-LN+	IIIB	≥12	Negative	Positive	Yes	Rectum	Dead	39
596	≥65	Male	Yes	Yes	Yes	No	T3&T4	N1	TD-LN+	IIIB	≥12	Negative	Positive	Yes	Left colon	Alive	3
597	＜65	Female	Yes	Yes	Yes	No	T3&T4	N1	TD-LN+	IIIB	≥12	Negative	Positive	Yes	Rectum	Alive	32
598	≥65	Male	Yes	Yes	No	Yes	T3&T4	N1	TD-LN+	IIIB	≥12	Negative	Negative	No	Right colon	Alive	14
599	＜65	Male	Yes	Yes	Yes	No	T3&T4	N1	TD-LN+	IIIB	≥12	Negative	Positive	Yes	Left colon	Alive	14
600	＜65	Male	Yes	Yes	Yes	No	T3&T4	N2	TD+LN+	IIIC	≥12	Positive	Negative	No	Right colon	Dead	46
601	＜65	Female	Yes	Yes	No	No	T1&T2	N2	TD-LN+	IIIB	≥12	Negative	Negative	Yes	Rectum	Dead	65
602	＜65	Female	Yes	Yes	Yes	No	T3&T4	N1	TD+LN-	IIIB	≥12	Negative	Negative	Yes	Rectum	Alive	89
603	＜65	Male	Yes	Yes	Yes	No	T3&T4	N1	TD+LN+	IIIB	≥12	Positive	Negative	Yes	Rectum	Alive	30
604	＜65	Female	Yes	Yes	Yes	No	T3&T4	N2	TD-LN+	IIIC	≥12	Negative	Positive	Yes	Rectum	Alive	12
605	≥65	Female	Yes	Yes	Yes	Yes	T3&T4	N1	TD+LN+	IIIB	≥12	Negative	Positive	Yes	Rectum	Alive	15
606	＜65	Male	Yes	Yes	Yes	No	T3&T4	N1	TD-LN+	IIIB	≤11	Negative	Positive	Yes	Left colon	Alive	72
607	≥65	Male	Yes	Yes	Yes	Yes	T3&T4	N1	TD-LN+	IIIB	≥12	Negative	Positive	Yes	Rectum	Alive	24
608	≥65	Male	Yes	Yes	Yes	No	T3&T4	N1	TD+LN+	IIIB	≥12	Negative	Negative	Yes	Rectum	Dead	20
609	＜65	Female	Yes	Yes	Yes	No	T3&T4	N1	TD-LN+	IIIB	≥12	Positive	Positive	Yes	Left colon	Alive	22
610	≥65	Male	Yes	Yes	Yes	No	T3&T4	N2	TD-LN+	IIIC	≥12	Negative	Negative	No	Rectum	Dead	59
611	＜65	Male	Yes	Yes	Yes	No	T3&T4	N2	TD+LN+	IIIC	≥12	Positive	Positive	Yes	Left colon	Alive	12
612	＜65	Male	Yes	Yes	Yes	No	T3&T4	N1	TD+LN-	IIIB	≥12	Negative	Negative	Yes	Rectum	Alive	13
613	≥65	Female	Yes	Yes	Yes	No	T3&T4	N1	TD+LN+	IIIB	≥12	Negative	Positive	Yes	Right colon	Alive	7
614	≥65	Male	Yes	Yes	Yes	Yes	T3&T4	N1	TD+LN+	IIIB	≥12	Negative	Positive	No	Rectum	Alive	13
615	≥65	Male	Yes	Yes	Yes	No	T3&T4	N2	TD-LN+	IIIC	≥12	Positive	Positive	No	Rectum	Dead	7
616	≥65	Male	Yes	Yes	Yes	No	T3&T4	N2	TD-LN+	IIIC	≥12	Negative	Positive	No	Rectum	Alive	13
617	≥65	Male	Yes	Yes	Yes	No	T3&T4	N1	TD+LN-	IIIC	≥12	Negative	Positive	No	Left colon	Alive
618	≥65	Male	Yes	Yes	Yes	No	T3&T4	N1	TD-LN+	IIIB	≥12	Negative	Negative	Yes	Rectum	Dead	15
619	≥65	Male	Yes	Yes	Yes	No	T3&T4	N1	TD-LN+	IIIB	≥12	Positive	Positive	Yes	Left colon	Alive	5
620	＜65	Male	Yes	Yes	Yes	No	T3&T4	N2	TD-LN+	IIIC	≥12	Positive	Negative	Yes	Rectum	Alive	13
621	＜65	Female	Yes	Yes	Yes	No	T3&T4	N1	TD-LN+	IIIB	≥12	Negative	Negative	Yes	Rectum	Alive	11
622	≥65	Male	Yes	Yes	Yes	Yes	T3&T4	N1	TD+LN+	IIIB	≤11	Negative	Positive	Yes	Right colon	Alive	6
623	＜65	Male	Yes	Yes	Yes	No	T3&T4	N1	TD+LN+	IIIB	≥12	Negative	Negative	Yes	Rectum	Dead	77
624	≥65	Female	Yes	Yes	Yes	Yes	T3&T4	N1	TD-LN+	IIIB	≥12	Positive	Positive	No	Rectum	Dead	16
625	＜65	Male	Yes	Yes	Yes	No	T3&T4	N1	TD-LN+	IIIB	≥12	Negative	Negative	Yes	Right colon	Alive	11
626	＜65	Female	Yes	Yes	Yes	No	T3&T4	N2	TD-LN+	IIIC	≥12	Negative	Negative	Yes	Right colon	Alive	13
627	＜65	Female	Yes	Yes	Yes	No	T3&T4	N1	TD+LN+	IIIC	≥12	Negative	Unknown	No	Right colon	Alive	28
628	＜65	Female	Yes	Yes	Yes	No	T3&T4	N1	TD+LN+	IIIB	≥12	Negative	Unknown	Yes	Right colon	Alive	28
629	＜65	Male	Yes	Yes	Yes	No	T3&T4	N2	TD-LN+	IIIB	≥12	Negative	Negative	Yes	Right colon	Alive	68
630	＜65	Female	Yes	Yes	Yes	No	T3&T4	N1	TD-LN+	IIIB	≥12	Negative	Negative	Yes	Left colon	Alive	43
631	＜65	Female	Yes	Yes	Yes	No	T3&T4	N2	TD-LN+	IIIC	≥12	Negative	Negative	Yes	Rectum	Alive	11
632	≥65	Male	Yes	Yes	Yes	No	T3&T4	N2	TD+LN+	IIIC	≥12	Positive	Negative	Yes	Rectum	Dead	23
633	≥65	Female	Yes	Yes	Yes	Yes	T3&T4	N1	TD-LN+	IIIB	≥12	Negative	Negative	No	Right colon	Dead	48
634	≥65	Male	Yes	Yes	Yes	No	T3&T4	N2	TD-LN+	IIIB	≥12	Positive	Negative	Yes	Rectum	Dead	20
635	＜65	Male	Yes	Yes	Yes	No	T3&T4	N1	TD+LN+	IIIB	≥12	Negative	Positive	Yes	Rectum	Alive	21
636	≥65	Female	Yes	Yes	Yes	No	T3&T4	N2	TD+LN+	IIIC	≥12	Negative	Negative	No	Rectum	Dead	18
637	＜65	Male	Yes	Yes	Yes	No	T3&T4	N1	TD+LN+	IIIB	≤11	Positive	Negative	No	Rectum	Alive	11
638	≥65	Male	Yes	Yes	Yes	Yes	T3&T4	N1	TD-LN+	IIIB	≥12	Negative	Unknown	Yes	Right colon	Alive	95
639	≥65	Male	Yes	Yes	Yes	No	T3&T4	N1	TD-LN+	IIIB	≥12	Negative	Positive	Yes	Left colon	Alive	23
640	＜65	Male	Yes	Yes	Yes	No	T3&T4	N2	TD-LN+	IIIC	≥12	Positive	Negative	Yes	Rectum	Alive	11
641	≥65	Male	Yes	Yes	Yes	Yes	T3&T4	N1	TD+LN+	IIIB	≥12	Negative	Positive	Yes	Rectum	Dead	25
642	＜65	Female	Yes	Yes	Yes	No	T3&T4	N2	TD+LN+	IIIC	≥12	Positive	Negative	Yes	Rectum	Dead	28
643	＜65	Female	Yes	Yes	Yes	No	T3&T4	N1	TD+LN+	IIIB	≥12	Positive	Negative	Yes	Right colon	Alive	21
644	＜65	Male	Yes	Yes	Yes	No	T3&T4	N1	TD-LN+	IIIB	≥12	Negative	Negative	Yes	Rectum	Alive	31
645	≥65	Male	Yes	Yes	Yes	Yes	T3&T4	N2	TD-LN+	IIIC	≥12	Positive	Positive	No	Rectum	Alive	12
646	＜65	Female	Yes	Yes	Yes	No	T3&T4	N1	TD-LN+	IIIB	≥12	Positive	Positive	No	Rectum	Alive	47
647	＜65	Female	Yes	Yes	Yes	Yes	T3&T4	N1	TD+LN-	IIIB	≥12	Negative	Positive	Yes	Right colon	Alive	59
648	＜65	Female	Yes	Yes	Yes	No	T3&T4	N2	TD-LN+	IIIC	≥12	Negative	Negative	Yes	Rectum	Dead	65
649	＜65	Female	Yes	Yes	Yes	No	T3&T4	N2	TD-LN+	IIIC	≥12	Positive	Positive	Yes	Right colon	Dead	10
650	＜65	Male	Yes	Yes	Yes	No	T1&T2	N1	TD-LN+	IIIA	≥12	Negative	Negative	Yes	Right colon	Alive	10
651	≥65	Female	Yes	Yes	Yes	No	T3&T4	N1	TD+LN-	IIIB	≥12	Negative	Negative	Yes	Rectum	Alive	57
652	＜65	Male	Yes	Yes	Yes	No	T3&T4	N2	TD-LN+	IIIC	≥12	Negative	Negative	Yes	Rectum	Dead	99
653	＜65	Male	Yes	Yes	Yes	No	T3&T4	N2	TD+LN+	IIIC	≥12	Positive	Negative	Yes	Rectum	Dead	8
654	＜65	Female	Yes	Yes	Yes	No	T1&T2	N2	TD-LN+	IIIB	≥12	Negative	Negative	Yes	Rectum	Alive	26
655	＜65	Male	Yes	Yes	Yes	No	T3&T4	N2	TD-LN+	IIIC	≥12	Negative	Negative	No	Left colon	Alive	10
656	＜65	Female	Yes	Yes	Yes	No	T3&T4	N1	TD+LN-	IIIB	≥12	Negative	Positive	Yes	Right colon	Alive	12
657	＜65	Male	Yes	Yes	Yes	No	T3&T4	N2	TD-LN+	IIIC	≥12	Negative	Negative	Yes	Rectum	Alive
658	＜65	Male	Yes	Yes	Yes	No	T3&T4	N1	TD+LN+	IIIB	≥12	Negative	Positive	Yes	Rectum	Alive	24
659	＜65	Male	Yes	Yes	Yes	No	T3&T4	N1	TD-LN+	IIIB	≥12	Positive	Negative	Yes	Rectum	Dead	17
660	＜65	Male	Yes	Yes	Yes	Yes	T3&T4	N2	TD-LN+	IIIC	≥12	Negative	Positive	Yes	Rectum	Alive	24
661	≥65	Male	Yes	Yes	Yes	No	T3&T4	N1	TD-LN+	IIIB	≥12	Negative	Positive	Yes	Rectum	Alive	10
662	＜65	Male	Yes	Yes	Yes	Yes	T3&T4	N1	TD-LN+	IIIB	≤11	Negative	Negative	Yes	Left colon	Dead	24
663	＜65	Female	Yes	Yes	Yes	Yes	T3&T4	N2	TD-LN+	IIIC	≥12	Negative	Unknown	Yes	Left colon	Dead	53
664	≥65	Female	Yes	Yes	Yes	No	T3&T4	N1	TD+LN+	IIIB	≤11	Positive	Negative	Yes	Rectum	Dead	70
665	≥65	Female	Yes	Yes	Yes	No	T3&T4	N1	TD-LN+	IIIB	≥12	Negative	Positive	No	Right colon	Dead	9
666	＜65	Female	Yes	Yes	Yes	Yes	T3&T4	N1	TD-LN+	IIIB	≥12	Negative	Positive	Yes	Left colon	Alive	38
667	≥65	Male	Yes	Yes	Yes	No	T3&T4	N1	TD+LN+	IIIB	≥12	Negative	Negative	Yes	Rectum	Alive	94
668	＜65	Male	Yes	Yes	Yes	No	T3&T4	N1	TD-LN+	IIIB	≥12	Positive	Positive	Yes	Rectum	Dead	68
669	≥65	Female	Yes	Yes	Yes	No	T3&T4	N1	TD+LN+	IIIB	≥12	Positive	Negative	Yes	Rectum	Alive	22
670	＜65	Female	Yes	Yes	Yes	No	T3&T4	N2	TD-LN+	IIIC	≥12	Positive	Positive	Yes	Rectum	Alive	29
671	＜65	Female	Yes	Yes	Yes	No	T3&T4	N1	TD+LN+	IIIB	≤11	Positive	Positive	Yes	Rectum	Dead	48
672	＜65	Male	Yes	Yes	Yes	No	T3&T4	N1	TD-LN+	IIIB	≥12	Negative	Positive	Yes	Rectum	Alive	26
673	＜65	Male	Yes	Yes	Yes	No	T3&T4	N1	TD-LN+	IIIB	≥12	Negative	Positive	Yes	Rectum	Alive	11
674	≥65	Male	Yes	Yes	No	No	T3&T4	N2	TD+LN+	IIIC	≤11	Positive	Unknown	Yes	Rectum	Alive
675	＜65	Female	Yes	Yes	Yes	No	T3&T4	N1	TD-LN+	IIIB	≥12	Negative	Negative	Yes	Rectum	Alive	5
676	≥65	Female	Yes	Yes	Yes	No	T3&T4	N1	TD-LN+	IIIB	≥12	Negative	Positive	No	Rectum	Dead	46
677	＜65	Female	Yes	Yes	Yes	No	T3&T4	N2	TD-LN+	IIIC	≥12	Negative	Negative	No	Right colon	Alive
678	＜65	Female	Yes	Yes	Yes	No	T3&T4	N2	TD-LN+	IIIC	≥12	Positive	Positive	Yes	Left colon	Alive	28
679	≥65	Male	Yes	Yes	Yes	No	T3&T4	N2	TD-LN+	IIIC	≥12	Negative	Positive	Yes	Rectum	Dead	71
680	＜65	Male	Yes	Yes	Yes	No	T3&T4	N2	TD-LN+	IIIC	≥12	Positive	Positive	Yes	Rectum	Alive	36
681	＜65	Male	Yes	Yes	Yes	No	T3&T4	N1	TD-LN+	IIIB	≤11	Negative	Negative	No	Rectum	Alive
682	≥65	Male	Yes	Yes	No	Yes	T3&T4	N1	TD+LN-	IIIB	≥12	Negative	Negative	Yes	Left colon	Alive	20
683	＜65	Female	Yes	Yes	Yes	Yes	T1&T2	N1	TD-LN+	IIIA	≥12	Negative	Negative	Yes	Rectum	Dead	76
684	＜65	Male	Yes	Yes	Yes	No	T3&T4	N1	TD-LN+	IIIB	≥12	Positive	Positive	Yes	Rectum	Dead	45
685	＜65	Male	Yes	Yes	Yes	No	T3&T4	N2	TD+LN+	IIIC	≥12	Positive	Positive	Yes	Rectum	Dead	47
686	＜65	Female	Yes	Yes	Yes	No	T3&T4	N1	TD-LN+	IIIB	≥12	Negative	Negative	Yes	Right colon	Alive
687	≥65	Female	Yes	Yes	Yes	Yes	T1&T2	N1	TD-LN+	IIIA	≥12	Negative	Positive	Yes	Rectum	Alive	8
688	＜65	Male	Yes	Yes	Yes	No	T3&T4	N2	TD+LN+	IIIC	≥12	Positive	Negative	Yes	Left colon	Dead	27
689	≥65	Male	Yes	Yes	Yes	No	T1&T2	N2	TD+LN+	IIIA	≤11	Negative	Positive	Yes	Rectum	Alive	17
690	＜65	Female	Yes	Yes	Yes	No	T3&T4	N2	TD+LN+	IIIC	≥12	Positive	Negative	Yes	Left colon	Alive	12
691	＜65	Male	Yes	Yes	No	No	T3&T4	N2	TD+LN+	IIIC	≥12	Positive	Negative	Yes	Rectum	Dead	24
692	＜65	Female	Yes	Yes	Yes	No	T3&T4	N1	TD+LN+	IIIB	≥12	Negative	Positive	Yes	Rectum	Alive	10
693	≥65	Female	Yes	Yes	Yes	No	T1&T2	N1	TD-LN+	IIIA	≤11	Negative	Negative	No	Rectum	Alive	9
694	≥65	Female	Yes	Yes	Yes	No	T3&T4	N2	TD-LN+	IIIB	≥12	Negative	Positive	Yes	Left colon	Dead	45
695	≥65	Male	Yes	Yes	Yes	No	T3&T4	N1	TD+LN+	IIIB	≤11	Positive	Negative	Yes	Rectum	Alive	9
696	≥65	Female	Yes	Yes	Yes	Yes	T3&T4	N1	TD-LN+	IIIB	≤11	Positive	Positive	Yes	Rectum	Dead	76
697	＜65	Male	Yes	Yes	Yes	No	T3&T4	N2	TD+LN+	IIIC	Unknown	Positive	Unknown	Yes	Rectum	Dead	49
698	＜65	Female	Yes	Yes	Yes	No	T1&T2	N1	TD-LN+	IIIA	≥12	Positive	Negative	Yes	Rectum	Alive	83
699	≥65	Male	Yes	Yes	Yes	No	T3&T4	N1	TD-LN+	IIIB	≥12	Negative	Negative	Yes	Rectum	Alive	70
700	＜65	Male	Yes	Yes	Yes	No	T3&T4	N1	TD+LN-	IIIB	≥12	Positive	Positive	Yes	Rectum	Dead	45
701	＜65	Male	Yes	Yes	Yes	No	T3&T4	N1	TD-LN+	IIIB	≥12	Positive	Negative	Yes	Right colon	Alive	20
702	＜65	Female	Yes	Yes	Yes	No	T3&T4	N2	TD+LN+	IIIC	≥12	Negative	Positive	Yes	Left colon	Alive	13
703	＜65	Male	Yes	Yes	Yes	No	T3&T4	N1	TD+LN+	IIIB	≥12	Negative	Negative	Yes	Rectum	Alive	11
704	＜65	Male	Yes	Yes	Yes	No	T3&T4	N1	TD+LN+	IIIC	≥12	Positive	Negative	No	Rectum	Alive	84
705	＜65	Female	Yes	Yes	Yes	No	T3&T4	N2	TD-LN+	IIIC	≥12	Positive	Negative	Yes	Rectum	Alive
706	≥65	Female	Yes	Yes	Yes	No	T3&T4	N1	TD+LN-	IIIB	≥12	Positive	Negative	Yes	Rectum	Dead	12
707	＜65	Female	Yes	Yes	Yes	No	T3&T4	N1	TD-LN+	IIIB	≥12	Positive	Negative	Yes	Left colon	Dead	54
708	＜65	Male	Yes	Yes	Yes	No	T3&T4	N1	TD+LN-	IIIB	≤11	Negative	Positive	Yes	Rectum	Alive	9
709	≥65	Female	Yes	Yes	Yes	No	T3&T4	N2	TD+LN+	IIIB	≥12	Negative	Negative	No	Rectum	Dead	29
710	＜65	Male	Yes	Yes	Yes	No	T1&T2	N1	TD-LN+	IIIA	≥12	Negative	Negative	Yes	Rectum	Alive	37
711	≥65	Female	Yes	Yes	Yes	No	T3&T4	N2	TD-LN+	IIIC	≥12	Positive	Negative	No	Right colon	Alive
712	＜65	Male	Yes	Yes	Yes	No	T3&T4	N1	TD-LN+	IIIB	≥12	Positive	Negative	Yes	Left colon	Alive	8
713	＜65	Female	Yes	Yes	Yes	No	T3&T4	N1	TD-LN+	IIIB	≥12	Negative	Negative	Yes	Right colon	Alive	42
714	≥65	Male	Yes	Yes	Yes	No	T1&T2	N1	TD-LN+	IIIA	≤11	Negative	Positive	No	Rectum	Alive	8
715	＜65	Male	Yes	Yes	Yes	No	T3&T4	N1	TD-LN+	IIIC	≥12	Negative	Positive	No	Right colon	Alive	16
716	＜65	Female	Yes	Yes	Yes	No	T3&T4	N2	TD+LN+	IIIC	≥12	Positive	Unknown	Yes	Rectum	Dead	25
717	＜65	Male	Yes	Yes	Yes	No	T3&T4	N1	TD-LN+	IIIB	≤11	Negative	Negative	Yes	Rectum	Alive	23
718	≥65	Female	Yes	Yes	Yes	No	T1&T2	N2	TD+LN+	IIIB	≥12	Positive	Negative	Yes	Rectum	Dead	8
719	≥65	Female	Yes	Yes	Yes	Yes	T1&T2	N2	TD+LN+	IIIB	≥12	Negative	Positive	No	Rectum	Alive	8
720	≥65	Male	Yes	Yes	Yes	No	T3&T4	N2	TD-LN+	IIIC	≥12	Positive	Negative	No	Rectum	Alive	13
721	≥65	Female	Yes	Yes	Yes	Yes	T3&T4	N1	TD-LN+	IIIB	≥12	Positive	Positive	Yes	Right colon	Dead	59
722	＜65	Female	Yes	Yes	Yes	No	T3&T4	N2	TD+LN+	IIIC	≥12	Negative	Negative	No	Right colon	Dead	2
723	＜65	Male	Yes	Yes	Yes	No	T3&T4	N2	TD-LN+	IIIB	≥12	Negative	Positive	Yes	Rectum	Alive	22
724	≥65	Male	Yes	Yes	Yes	No	T3&T4	N1	TD+LN+	IIIB	≥12	Positive	Negative	Yes	Rectum	Dead	24
725	＜65	Male	Yes	Yes	Yes	No	T3&T4	N2	TD-LN+	IIIC	≥12	Positive	Negative	No	Rectum	Alive	12
726	≥65	Female	Yes	Yes	Yes	No	T1&T2	N1	TD-LN+	IIIA	≤11	Negative	Negative	No	Rectum	Alive
727	≥65	Female	Yes	Yes	Yes	No	T3&T4	N1	TD-LN+	IIIB	≥12	Positive	Positive	No	Right colon	Alive
728	＜65	Female	Yes	Yes	No	Yes	T3&T4	N1	TD-LN+	IIIB	≥12	Negative	Negative	No	Right colon	Alive	8
729	≥65	Female	Yes	Yes	Yes	No	T3&T4	N2	TD-LN+	IIIC	≥12	Positive	Positive	Yes	Left colon	Alive	27
730	≥65	Female	Yes	Yes	Yes	No	T3&T4	N1	TD-LN+	IIIB	≥12	Positive	Negative	No	Rectum	Dead	30
731	＜65	Male	Yes	Yes	Yes	No	T3&T4	N1	TD-LN+	IIIB	≥12	Positive	Positive	Yes	Right colon	Alive	6
732	≥65	Male	Yes	Yes	Yes	No	T3&T4	N1	TD+LN-	IIIB	≥12	Positive	Negative	Yes	Right colon	Alive	5
733	≥65	Male	Yes	Yes	No	No	T3&T4	N2	TD+LN+	IIIC	≥12	Positive	Positive	Yes	Rectum	Dead	14
734	≥65	Male	Yes	Yes	Yes	Yes	T3&T4	N1	TD-LN+	IIIB	≥12	Negative	Negative	No	Rectum	Alive	41
735	＜65	Male	Yes	Yes	Yes	No	T3&T4	N1	TD-LN+	IIIB	≥12	Positive	Negative	Yes	Left colon	Alive	80
736	≥65	Female	Yes	Yes	Yes	No	T1&T2	N1	TD-LN+	IIIA	≥12	Negative	Negative	Yes	Rectum	Alive	4
737	＜65	Female	Yes	Yes	Yes	No	T3&T4	N1	TD-LN+	IIIC	≥12	Positive	Positive	No	Rectum	Dead	27
738	≥65	Male	Yes	Yes	Yes	No	T3&T4	N1	TD+LN+	IIIB	≤11	Positive	Negative	Yes	Rectum	Alive	7
739	≥65	Male	Yes	Yes	Yes	No	T3&T4	N1	TD-LN+	IIIB	≥12	Negative	Positive	No	Rectum	Alive	4
740	＜65	Female	Yes	Yes	Yes	No	T3&T4	N1	TD+LN+	IIIB	≤11	Positive	Positive	No	Rectum	Alive	6
741	≥65	Male	Yes	Yes	No	Yes	T3&T4	N1	TD-LN+	IIIB	≥12	Negative	Negative	No	Rectum	Alive	6
742	＜65	Female	Yes	Yes	Yes	No	T3&T4	N2	TD-LN+	IIIC	≥12	Negative	Negative	No	Right colon	Dead	9
743	＜65	Male	Yes	Yes	Yes	No	T3&T4	N1	TD-LN+	IIIB	≥12	Positive	Negative	Yes	Rectum	Alive	22
744	＜65	Female	Yes	Yes	Yes	No	T3&T4	N1	TD+LN-	IIIB	≤11	Positive	Negative	Yes	Rectum	Dead	76
745	＜65	Male	Yes	Yes	Yes	No	T3&T4	N2	TD-LN+	IIIC	≥12	Negative	Negative	Yes	Rectum	Alive
746	＜65	Male	Yes	Yes	Yes	Yes	T3&T4	N2	TD+LN+	IIIC	≥12	Positive	Positive	Yes	Left colon	Alive	4
747	≥65	Male	Yes	Yes	Yes	Yes	T3&T4	N1	TD-LN+	IIIB	≥12	Negative	Negative	Yes	Right colon	Alive	4
748	≥65	Female	Yes	Yes	Yes	No	T3&T4	N1	TD-LN+	IIIB	≥12	Negative	Positive	Yes	Right colon	Dead	90
749	＜65	Female	Yes	Yes	Yes	No	T3&T4	N2	TD-LN+	IIIC	≥12	Negative	Negative	Yes	Right colon	Alive
750	＜65	Female	Yes	Yes	Yes	No	T3&T4	N2	TD-LN+	IIIC	≥12	Negative	Negative	No	Rectum	Dead	0
751	＜65	Female	Yes	Yes	Yes	No	T3&T4	N1	TD-LN+	IIIB	≥12	Positive	Positive	Yes	Left colon	Dead	4
752	＜65	Male	Yes	Yes	Yes	No	T3&T4	N1	TD-LN+	IIIB	≥12	Negative	Positive	Yes	Rectum	Dead	97
753	＜65	Female	Yes	Yes	Yes	No	T3&T4	N1	TD-LN+	IIIB	≥12	Negative	Negative	Yes	Rectum	Dead	63
754	＜65	Male	Yes	Yes	Yes	No	T3&T4	N1	TD+LN+	IIIB	≥12	Positive	Positive	Yes	Rectum	Dead	34
755	≥65	Male	Yes	Yes	Yes	No	T3&T4	N1	TD-LN+	IIIB	≥12	Negative	Negative	Yes	Rectum	Dead	44
756	≥65	Female	Yes	Yes	No	Yes	T3&T4	N2	TD-LN+	IIIC	≥12	Negative	Positive	No	Right colon	Alive	6
757	＜65	Male	Yes	Yes	Yes	No	T3&T4	N1	TD+LN-	IIIB	≥12	Negative	Positive	Yes	Rectum	Alive
758	＜65	Male	Yes	Yes	Yes	No	T3&T4	N2	TD+LN+	IIIC	≥12	Negative	Negative	No	Rectum	Dead	31
759	≥65	Male	Yes	Yes	Yes	No	T3&T4	N1	TD-LN+	IIIB	≤11	Positive	Negative	No	Rectum	Alive
760	＜65	Female	Yes	Yes	Yes	No	T3&T4	N2	TD-LN+	IIIC	≥12	Negative	Negative	No	Rectum	Dead
761	＜65	Male	Yes	Yes	Yes	No	T3&T4	N1	TD+LN-	IIIB	≥12	Negative	Negative	No	Right colon	Alive
762	≥65	Female	Yes	Yes	Yes	No	T3&T4	N1	TD+LN+	IIIB	≤11	Negative	Positive	No	Rectum	Dead	44
763	＜65	Female	No	Yes	Yes	No	T3&T4	N1	TD-LN+	IIIB	≥12	Negative	Negative	Yes	Rectum	Alive	24
764	＜65	Female	Yes	Yes	Yes	No	T3&T4	N1	TD+LN+	IIIB	≤11	Positive	Negative	Yes	Rectum	Dead	20
765	≥65	Male	Yes	Yes	Yes	Yes	T3&T4	N2	TD+LN+	IIIC	≥12	Positive	Negative	Yes	Rectum	Dead	27
766	＜65	Male	Yes	Yes	Yes	No	T3&T4	N1	TD-LN+	IIIB	≥12	Negative	Positive	Yes	Rectum	Alive
767	＜65	Male	Yes	Yes	Yes	No	T3&T4	N2	TD+LN+	IIIC	≥12	Positive	Negative	Yes	Rectum	Dead	18
768	≥65	Female	Yes	Yes	Yes	No	T3&T4	N1	TD+LN+	IIIB	≥12	Positive	Positive	Yes	Right colon	Dead	18
769	≥65	Male	Yes	Yes	Yes	Yes	T3&T4	N2	TD+LN+	IIIC	≤11	Negative	Unknown	Yes	Rectum	Dead	39
770	≥65	Male	No	Yes	Yes	No	T3&T4	N1	TD-LN+	IIIB	≥12	Negative	Negative	Yes	Right colon	Alive	5
771	＜65	Male	Yes	Yes	Yes	No	T3&T4	N2	TD+LN+	IIIC	≥12	Positive	Negative	Yes	Left colon	Dead	19
772	＜65	Male	Yes	Yes	Yes	No	T3&T4	N1	TD-LN+	IIIB	≥12	Negative	Negative	Yes	Rectum	Alive	12
773	＜65	Female	Yes	Yes	Yes	No	T3&T4	N1	TD-LN+	IIIB	≥12	Negative	Negative	Yes	Rectum	Dead	45
774	≥65	Male	Yes	Yes	Yes	No	T3&T4	N2	TD-LN+	IIIC	≥12	Negative	Negative	Yes	Left colon	Dead	50
775	＜65	Male	Yes	Yes	Yes	No	T3&T4	N1	TD-LN+	IIIB	≤11	Negative	Negative	Yes	Left colon	Dead	10
776	≥65	Female	Yes	Yes	Yes	No	T3&T4	N1	TD-LN+	IIIB	≥12	Positive	Positive	Yes	Rectum	Dead	19
777	≥65	Female	Yes	Yes	Yes	No	T3&T4	N1	TD-LN+	IIIB	≤11	Negative	Positive	Yes	Rectum	Dead	58
778	＜65	Female	Yes	Yes	Yes	No	T1&T2	N1	TD-LN+	IIIA	≥12	Negative	Negative	Yes	Rectum	Alive	5
779	≥65	Female	Yes	Yes	No	No	T3&T4	N1	TD-LN+	IIIB	≥12	Negative	Positive	No	Right colon	Alive	81
780	＜65	Female	Yes	Yes	Yes	No	T3&T4	N2	TD+LN+	IIIC	≥12	Positive	Positive	No	Rectum	Alive	40
781	≥65	Male	Yes	Yes	Yes	Yes	T3&T4	N1	TD+LN-	IIIB	≥12	Positive	Positive	No	Rectum	Dead	32
782	≥65	Male	Yes	Yes	Yes	Yes	T3&T4	N1	TD-LN+	IIIB	≤11	Negative	Negative	Yes	Rectum	Dead	60
783	＜65	Male	Yes	Yes	Yes	No	T3&T4	N2	TD+LN+	IIIC	≤11	Positive	Positive	No	Rectum	Dead	24
784	＜65	Male	No	Yes	Yes	No	T3&T4	N1	TD-LN+	IIIB	≤11	Negative	Negative	Yes	Rectum	Alive	100
785	＜65	Female	Yes	Yes	Yes	No	T3&T4	N1	TD+LN-	IIIB	≥12	Positive	Positive	Yes	Rectum	Alive
786	＜65	Male	Yes	Yes	Yes	No	T3&T4	N1	TD-LN+	IIIB	≤11	Positive	Positive	Yes	Left colon	Dead	29
787	≥65	Male	Yes	Yes	Yes	No	T3&T4	N2	TD+LN+	IIIC	≥12	Positive	Negative	No	Right colon	Dead	18
788	＜65	Female	Yes	Yes	Yes	No	T3&T4	N1	TD+LN+	IIIB	≥12	Positive	Negative	Yes	Rectum	Alive	51
789	≥65	Female	Yes	Yes	Yes	No	T3&T4	N1	TD-LN+	IIIB	≥12	Negative	Negative	Yes	Rectum	Alive	96
790	＜65	Male	Yes	Yes	Yes	No	T3&T4	N1	TD-LN+	IIIB	≥12	Positive	Positive	No	Rectum	Alive
791	＜65	Female	Yes	Yes	Yes	No	T3&T4	N2	TD-LN+	IIIC	≥12	Positive	Positive	Yes	Rectum	Dead	33
792	＜65	Male	Yes	Yes	Yes	No	T3&T4	N2	TD-LN+	IIIC	≥12	Positive	Negative	No	Rectum	Dead	42
793	＜65	Female	Yes	Yes	Yes	No	T3&T4	N1	TD-LN+	IIIB	≥12	Negative	Positive	Yes	Right colon	Alive	8
794	＜65	Female	Yes	Yes	Yes	No	T3&T4	N1	TD+LN-	IIIB	≥12	Positive	Positive	Yes	Rectum	Dead	47
795	＜65	Female	Yes	Yes	Yes	Yes	T3&T4	N2	TD-LN+	IIIC	≥12	Negative	Positive	No	Rectum	Dead	20
796	＜65	Male	Yes	Yes	Yes	No	T3&T4	N2	TD+LN+	IIIC	≥12	Negative	Unknown	Yes	Rectum	Dead	43
797	＜65	Male	Yes	Yes	Yes	No	T3&T4	N1	TD+LN-	IIIC	≤11	Negative	Negative	No	Rectum	Dead	24
798	＜65	Male	Yes	Yes	Yes	No	T3&T4	N1	TD-LN+	IIIB	≥12	Positive	Negative	Yes	Rectum	Alive	21
799	≥65	Female	Yes	Yes	Yes	No	T3&T4	N1	TD-LN+	IIIB	≥12	Positive	Positive	No	Rectum	Dead	14
800	≥65	Female	No	Yes	Yes	Yes	T3&T4	N1	TD-LN+	IIIB	≥12	Negative	Positive	No	Left colon	Alive
801	＜65	Female	Yes	Yes	Yes	Yes	T3&T4	N1	TD-LN+	IIIB	≥12	Negative	Negative	Yes	Rectum	Alive	97
802	≥65	Female	Yes	Yes	Yes	No	T3&T4	N1	TD-LN+	IIIB	≥12	Positive	Positive	No	Rectum	Dead	92
803	≥65	Female	Yes	Yes	No	No	T3&T4	N2	TD-LN+	IIIC	≥12	Positive	Negative	Yes	Rectum	Alive	99
804	＜65	Male	Yes	Yes	Yes	No	T3&T4	N1	TD-LN+	IIIB	≥12	Positive	Positive	Yes	Rectum	Dead	44
805	≥65	Female	Yes	Yes	Yes	Yes	T3&T4	N2	TD-LN+	IIIC	≥12	Negative	Negative	No	Rectum	Dead
806	＜65	Male	Yes	Yes	Yes	No	T3&T4	N1	TD-LN+	IIIB	≥12	Negative	Positive	Yes	Rectum	Alive	99
807	＜65	Male	Yes	Yes	Yes	No	T1&T2	N1	TD-LN+	IIIA	≤11	Negative	Negative	No	Rectum	Dead	77
808	＜65	Male	Yes	Yes	Yes	No	T3&T4	N1	TD+LN-	IIIB	≥12	Positive	Negative	Yes	Rectum	Dead	41
809	＜65	Male	Yes	Yes	Yes	No	T3&T4	N1	TD-LN+	IIIB	≥12	Negative	Negative	Yes	Right colon	Alive	4
810	＜65	Female	Yes	Yes	Yes	No	T3&T4	N1	TD+LN+	IIIC	≥12	Positive	Positive	Yes	Left colon	Alive	21
811	≥65	Male	Yes	Yes	Yes	No	T3&T4	N1	TD-LN+	IIIB	≥12	Negative	Positive	Yes	Rectum	Alive	99
812	≥65	Male	Yes	Yes	Yes	No	T3&T4	N1	TD+LN+	IIIB	≤11	Positive	Positive	Yes	Rectum	Alive	11
813	≥65	Female	Yes	Yes	Yes	Yes	T3&T4	N2	TD-LN+	IIIC	≥12	Negative	Positive	Yes	Right colon	Dead	18
814	＜65	Male	Yes	Yes	Yes	No	T3&T4	N2	TD-LN+	IIIC	≥12	Negative	Positive	Yes	Right colon	Alive
815	＜65	Male	Yes	Yes	Yes	Yes	T3&T4	N1	TD-LN+	IIIB	≥12	Negative	Negative	Yes	Rectum	Alive	100
816	≥65	Male	Yes	Yes	Yes	No	T3&T4	N2	TD-LN+	IIIB	≥12	Negative	Negative	Yes	Rectum	Alive	99
817	＜65	Male	Yes	Yes	Yes	No	T3&T4	N2	TD-LN+	IIIC	≥12	Negative	Positive	Yes	Rectum	Dead	40
818	＜65	Male	Yes	Yes	Yes	No	T3&T4	N1	TD-LN+	IIIB	≥12	Positive	Positive	Yes	Left colon	Dead	32
819	≥65	Female	Yes	Yes	Yes	No	T3&T4	N1	TD+LN-	IIIB	≥12	Negative	Positive	No	Right colon	Alive
820	＜65	Female	Yes	Yes	Yes	Yes	T3&T4	N1	TD-LN+	IIIC	≥12	Negative	Negative	Yes	Left colon	Dead	41
821	＜65	Male	Yes	Yes	Yes	No	T3&T4	N1	TD+LN+	IIIB	≤11	Positive	Negative	Yes	Rectum	Dead	26
822	＜65	Male	Yes	Yes	Yes	No	T3&T4	N2	TD-LN+	IIIC	≥12	Negative	Positive	No	Left colon	Dead	25
823	≥65	Male	Yes	Yes	No	Yes	T3&T4	N2	TD-LN+	IIIB	≤11	Negative	Positive	No	Rectum	Dead	75
824	＜65	Male	Yes	Yes	Yes	No	T3&T4	N1	TD+LN+	IIIB	≥12	Negative	Positive	Yes	Left colon	Alive	100
825	＜65	Male	Yes	Yes	Yes	No	T3&T4	N2	TD-LN+	IIIC	≥12	Positive	Positive	Yes	Rectum	Dead	16
826	＜65	Female	Yes	Yes	Yes	No	T3&T4	N1	TD-LN+	IIIB	≥12	Negative	Positive	Yes	Rectum	Alive	98
827	＜65	Female	Yes	Yes	Yes	No	T3&T4	N1	TD-LN+	IIIC	≥12	Positive	Negative	Yes	Right colon	Alive	100
828	＜65	Male	Yes	Yes	Yes	No	T3&T4	N1	TD-LN+	IIIB	≥12	Negative	Negative	Yes	Left colon	Alive	95
829	≥65	Female	Yes	Yes	Yes	No	T3&T4	N1	TD-LN+	IIIC	≥12	Negative	Negative	No	Right colon	Alive	100
830	＜65	Female	Yes	Yes	Yes	No	T3&T4	N2	TD+LN+	IIIB	≥12	Positive	Negative	Yes	Rectum	Dead	17
831	≥65	Male	Yes	Yes	Yes	Yes	T3&T4	N1	TD-LN+	IIIB	≥12	Negative	Negative	Yes	Left colon	Alive	16
832	＜65	Male	Yes	Yes	Yes	No	T3&T4	N1	TD+LN-	IIIB	≥12	Negative	Negative	Yes	Rectum	Dead	51
833	＜65	Male	Yes	Yes	Yes	Yes	T3&T4	N1	TD+LN+	IIIB	≥12	Negative	Negative	Yes	Rectum	Alive	98
834	＜65	Male	Yes	Yes	Yes	No	T3&T4	N1	TD-LN+	IIIB	≤11	Positive	Positive	Yes	Rectum	Alive	99
835	≥65	Male	Yes	Yes	Yes	No	T3&T4	N2	TD-LN+	IIIC	≥12	Positive	Unknown	No	Right colon	Alive	5
836	＜65	Male	No	Yes	Yes	No	T3&T4	N2	TD-LN+	IIIC	Unknown	Positive	Unknown	Yes	Right colon	Alive	3
837	＜65	Female	Yes	Yes	No	No	T1&T2	N1	TD+LN-	IIIA	≥12	Negative	Negative	Yes	Rectum	Alive	97
838	＜65	Female	Yes	Yes	Yes	No	T1&T2	N1	TD-LN+	IIIA	≥12	Negative	Negative	Yes	Rectum	Alive	97
839	＜65	Female	Yes	Yes	Yes	No	T3&T4	N1	TD+LN-	IIIB	≥12	Negative	Negative	Yes	Rectum	Alive	99
840	＜65	Male	Yes	Yes	No	No	T3&T4	N1	TD-LN+	IIIB	≤11	Negative	Negative	Yes	Rectum	Dead	58
841	≥65	Male	Yes	Yes	Yes	No	T3&T4	N1	TD+LN+	IIIB	≥12	Positive	Negative	Yes	Left colon	Alive	32
842	＜65	Male	Yes	Yes	Yes	No	T3&T4	N1	TD+LN+	IIIB	≥12	Negative	Negative	No	Rectum	Alive
843	＜65	Male	Yes	Yes	No	Yes	T3&T4	N1	TD-LN+	IIIB	≥12	Positive	Positive	Yes	Rectum	Alive	97
844	＜65	Male	Yes	Yes	Yes	No	T3&T4	N1	TD-LN+	IIIB	≥12	Positive	Positive	Yes	Rectum	Alive	33
845	＜65	Female	Yes	Yes	Yes	No	T3&T4	N1	TD-LN+	IIIB	≥12	Negative	Unknown	Yes	Left colon	Alive	20
846	＜65	Male	Yes	Yes	Yes	No	T3&T4	N1	TD-LN+	IIIB	≥12	Positive	Unknown	Yes	Rectum	Alive	98
847	≥65	Female	Yes	Yes	Yes	No	T3&T4	N1	TD+LN-	IIIB	≥12	Negative	Negative	No	Rectum	Alive
848	＜65	Female	Yes	Yes	Yes	No	T3&T4	N1	TD+LN+	IIIC	≤11	Positive	Positive	Yes	Rectum	Dead	25
849	＜65	Female	Yes	Yes	Yes	No	T3&T4	N1	TD-LN+	IIIB	≥12	Negative	Negative	Yes	Right colon	Alive	98
850	≥65	Female	Yes	Yes	No	No	T3&T4	N1	TD-LN+	IIIB	≥12	Negative	Positive	No	Rectum	Alive	98
851	≥65	Male	Yes	Yes	Yes	No	T1&T2	N1	TD-LN+	IIIA	≥12	Negative	Negative	Yes	Rectum	Alive	96
852	≥65	Female	Yes	Yes	Yes	No	T3&T4	N1	TD+LN+	IIIB	≥12	Positive	Negative	No	Right colon	Alive
853	≥65	Female	Yes	Yes	Yes	No	T3&T4	N1	TD-LN+	IIIC	≥12	Negative	Negative	No	Rectum	Dead	51
854	＜65	Male	Yes	Yes	Yes	No	T3&T4	N1	TD+LN-	IIIB	≥12	Negative	Negative	Yes	Rectum	Dead	52
855	＜65	Male	Yes	Yes	Yes	No	T3&T4	N2	TD-LN+	IIIC	≥12	Positive	Positive	Yes	Left colon	Alive	79
856	≥65	Female	Yes	Yes	Yes	No	T3&T4	N1	TD+LN+	IIIB	≥12	Negative	Positive	Yes	Rectum	Alive	96
857	＜65	Male	Yes	Yes	Yes	No	T3&T4	N1	TD-LN+	IIIC	≥12	Negative	Positive	No	Right colon	Alive	96
858	≥65	Male	Yes	Yes	Yes	No	T3&T4	N1	TD-LN+	IIIB	≥12	Negative	Positive	Yes	Rectum	Dead	30
859	＜65	Male	Yes	Yes	Yes	No	T3&T4	N1	TD+LN-	IIIB	≥12	Negative	Positive	Yes	Left colon	Alive	98
860	＜65	Female	Yes	Yes	Yes	Yes	T3&T4	N1	TD-LN+	IIIB	≤11	Negative	Negative	Yes	Rectum	Alive	97
861	≥65	Male	Yes	Yes	Yes	No	T3&T4	N1	TD+LN+	IIIB	≤11	Negative	Positive	Yes	Rectum	Alive	5
862	＜65	Male	Yes	Yes	Yes	No	T3&T4	N1	TD+LN+	IIIB	≥12	Negative	Positive	Yes	Rectum	Alive	6
863	＜65	Male	Yes	Yes	Yes	No	T3&T4	N2	TD-LN+	IIIC	≥12	Negative	Positive	Yes	Rectum	Dead	88
864	＜65	Male	Yes	Yes	No	No	T3&T4	N1	TD+LN-	IIIB	≤11	Positive	Positive	Yes	Rectum	Dead	31
865	≥65	Male	Yes	Yes	Yes	No	T3&T4	N2	TD+LN+	IIIC	≤11	Positive	Negative	Yes	Rectum	Dead	20
866	＜65	Male	Yes	Yes	Yes	No	T3&T4	N1	TD-LN+	IIIB	≥12	Negative	Negative	Yes	Rectum	Alive	95
867	＜65	Female	Yes	Yes	Yes	No	T3&T4	N2	TD+LN+	IIIC	≥12	Positive	Negative	Yes	Rectum	Alive	97
868	≥65	Male	Yes	Yes	No	No	T3&T4	N2	TD+LN+	IIIC	≥12	Negative	Positive	Yes	Rectum	Alive	97
869	＜65	Male	Yes	Yes	Yes	No	T3&T4	N1	TD-LN+	IIIB	≥12	Negative	Negative	Yes	Rectum	Alive	96
870	＜65	Female	Yes	Yes	Yes	No	T3&T4	N2	TD-LN+	IIIC	≥12	Negative	Negative	Yes	Rectum	Alive	95
871	＜65	Female	Yes	Yes	Yes	No	T3&T4	N1	TD+LN-	IIIB	≥12	Positive	Positive	Yes	Rectum	Dead	31
872	≥65	Male	Yes	Yes	Yes	No	T1&T2	N1	TD-LN+	IIIA	≤11	Negative	Negative	No	Rectum	Alive	97
873	＜65	Male	Yes	Yes	Yes	No	T3&T4	N1	TD+LN+	IIIB	≥12	Positive	Positive	No	Rectum	Dead	24
874	≥65	Male	Yes	Yes	Yes	No	T3&T4	N1	TD+LN-	IIIB	≤11	Negative	Negative	No	Rectum	Alive	97
875	＜65	Female	Yes	Yes	Yes	No	T3&T4	N2	TD+LN+	IIIC	≤11	Negative	Negative	Yes	Left colon	Dead	15
876	≥65	Male	Yes	Yes	Yes	No	T3&T4	N1	TD-LN+	IIIB	≥12	Negative	Negative	Yes	Rectum	Alive	95
877	＜65	Female	Yes	Yes	Yes	No	T1&T2	N2	TD-LN+	IIIB	≤11	Negative	Negative	Yes	Rectum	Dead	51
878	＜65	Male	Yes	Yes	Yes	Yes	T3&T4	N1	TD-LN+	IIIB	≤11	Negative	Negative	Yes	Rectum	Alive	95
879	＜65	Male	Yes	Yes	Yes	No	T3&T4	N2	TD-LN+	IIIB	≥12	Negative	Negative	Yes	Right colon	Alive	97
880	≥65	Male	Yes	Yes	No	Yes	T3&T4	N1	TD-LN+	IIIB	≥12	Negative	Negative	Yes	Left colon	Alive	25
881	＜65	Male	Yes	Yes	Yes	No	T3&T4	N2	TD-LN+	IIIC	≥12	Positive	Positive	Yes	Rectum	Alive	95
882	≥65	Male	Yes	Yes	Yes	No	T3&T4	N1	TD-LN+	IIIB	≥12	Positive	Negative	Yes	Left colon	Alive	97
883	＜65	Female	Yes	Yes	Yes	No	T3&T4	N1	TD-LN+	IIIB	≥12	Negative	Negative	Yes	Rectum	Alive	96
884	＜65	Female	Yes	Yes	Yes	No	T3&T4	N1	TD-LN+	IIIB	≥12	Negative	Negative	Yes	Right colon	Alive	96
885	≥65	Female	Yes	Yes	Yes	No	T3&T4	N1	TD-LN+	IIIB	≥12	Negative	Positive	No	Right colon	Dead	24
886	＜65	Female	Yes	Yes	Yes	No	T3&T4	N1	TD-LN+	IIIB	≥12	Negative	Negative	Yes	Right colon	Alive	97
887	＜65	Male	Yes	Yes	Yes	No	T3&T4	N1	TD-LN+	IIIB	≥12	Negative	Negative	Yes	Right colon	Alive	95
888	＜65	Male	Yes	Yes	Yes	No	T3&T4	N1	TD-LN+	IIIB	≥12	Negative	Negative	Yes	Rectum	Dead	41
889	≥65	Female	Yes	Yes	Yes	Yes	T3&T4	N1	TD+LN+	IIIB	≤11	Positive	Unknown	No	Rectum	Dead	22
890	＜65	Female	Yes	Yes	No	No	T3&T4	N2	TD-LN+	IIIC	≥12	Negative	Positive	Yes	Right colon	Dead	95
891	＜65	Female	Yes	Yes	Yes	No	T1&T2	N1	TD-LN+	IIIA	≥12	Negative	Positive	Yes	Rectum	Alive	94
892	＜65	Male	Yes	Yes	Yes	No	T3&T4	N1	TD-LN+	IIIB	≥12	Negative	Negative	Yes	Rectum	Alive	94
893	≥65	Male	Yes	Yes	Yes	Yes	T3&T4	N1	TD+LN+	IIIB	≤11	Positive	Negative	No	Left colon	Dead	54
894	＜65	Male	Yes	Yes	Yes	Yes	T3&T4	N1	TD-LN+	IIIB	≥12	Negative	Negative	Yes	Rectum	Dead	57
895	＜65	Female	Yes	Yes	Yes	No	T3&T4	N1	TD-LN+	IIIB	≥12	Negative	Positive	Yes	Rectum	Alive	94
896	＜65	Female	Yes	Yes	Yes	No	T3&T4	N1	TD-LN+	IIIB	≥12	Negative	Positive	Yes	Right colon	Alive	7
897	≥65	Male	Yes	Yes	Yes	No	T3&T4	N2	TD+LN+	IIIC	≥12	Negative	Negative	Yes	Right colon	Alive	3
898	＜65	Female	Yes	Yes	Yes	No	T3&T4	N1	TD-LN+	IIIB	≥12	Negative	Positive	Yes	Rectum	Alive	94
899	＜65	Female	Yes	Yes	Yes	No	T3&T4	N1	TD+LN+	IIIB	≤11	Positive	Positive	Yes	Rectum	Dead	31
900	≥65	Male	Yes	Yes	Yes	No	T1&T2	N1	TD-LN+	IIIA	≤11	Negative	Negative	Yes	Rectum	Alive	94
901	≥65	Male	Yes	Yes	Yes	No	T3&T4	N1	TD+LN-	IIIB	≥12	Negative	Positive	Yes	Rectum	Dead	50
902	＜65	Female	Yes	Yes	Yes	No	T3&T4	N1	TD-LN+	IIIB	≥12	Negative	Positive	Yes	Rectum	Alive	94
903	≥65	Male	Yes	Yes	Yes	No	T3&T4	N1	TD-LN+	IIIB	≥12	Positive	Positive	Yes	Left colon	Alive	24
904	≥65	Male	Yes	Yes	Yes	No	T3&T4	N2	TD+LN+	IIIC	≤11	Negative	Negative	Yes	Rectum	Dead	19
905	≥65	Female	Yes	Yes	Yes	No	T3&T4	N2	TD-LN+	IIIC	≥12	Negative	Negative	No	Rectum	Alive	94
906	≥65	Male	Yes	Yes	Yes	No	T3&T4	N1	TD-LN+	IIIB	≥12	Negative	Negative	Yes	Right colon	Alive
907	≥65	Female	Yes	Yes	Yes	Yes	T1&T2	N1	TD+LN+	IIIA	≥12	Negative	Positive	No	Rectum	Dead	14
908	≥65	Male	Yes	Yes	Yes	No	T3&T4	N2	TD+LN+	IIIC	≥12	Negative	Positive	No	Rectum	Dead	12
909	＜65	Male	Yes	Yes	Yes	No	T1&T2	N1	TD-LN+	IIIA	≤11	Negative	Positive	Yes	Left colon	Alive	5
910	≥65	Male	Yes	Yes	Yes	No	T3&T4	N1	TD-LN+	IIIB	≥12	Negative	Negative	Yes	Right colon	Alive	100
911	＜65	Male	Yes	Yes	Yes	No	T3&T4	N2	TD-LN+	IIIC	Unknown	Negative	Unknown	Yes	Rectum	Dead	72
912	＜65	Male	Yes	Yes	Yes	No	T3&T4	N1	TD+LN-	IIIB	≥12	Negative	Negative	Yes	Rectum	Alive	94
913	＜65	Female	Yes	Yes	Yes	Yes	T3&T4	N2	TD+LN+	IIIC	≥12	Negative	Negative	Yes	Rectum	Dead	36
914	＜65	Female	Yes	Yes	No	No	T3&T4	N2	TD-LN+	IIIC	≥12	Negative	Negative	No	Rectum	Dead	51
915	＜65	Male	Yes	Yes	Yes	No	T3&T4	N2	TD+LN+	IIIC	≥12	Positive	Negative	Yes	Rectum	Dead	19
916	≥65	Male	Yes	Yes	Yes	No	T3&T4	N1	TD-LN+	IIIB	≥12	Negative	Positive	No	Rectum	Dead	71
917	＜65	Female	Yes	Yes	Yes	No	T3&T4	N2	TD-LN+	IIIC	≥12	Negative	Negative	No	Rectum	Dead	22
918	＜65	Male	Yes	Yes	Yes	No	T3&T4	N1	TD-LN+	IIIB	≥12	Negative	Negative	Yes	Rectum	Alive	93
919	＜65	Female	Yes	Yes	Yes	No	T3&T4	N1	TD-LN+	IIIB	≤11	Negative	Negative	Yes	Rectum	Alive	93
920	＜65	Male	Yes	Yes	Yes	No	T3&T4	N1	TD+LN-	IIIB	≥12	Negative	Positive	Yes	Right colon	Alive	93
921	＜65	Female	Yes	Yes	Yes	Yes	T3&T4	N1	TD-LN+	IIIB	≥12	Negative	Positive	Yes	Left colon	Alive	93
922	≥65	Male	Yes	Yes	Yes	No	T3&T4	N1	TD-LN+	IIIB	≥12	Positive	Positive	No	Left colon	Dead	6
923	＜65	Male	Yes	Yes	Yes	No	T3&T4	N1	TD-LN+	IIIB	≥12	Negative	Negative	Yes	Rectum	Alive	93
924	＜65	Male	Yes	Yes	Yes	Yes	T3&T4	N1	TD+LN+	IIIB	≥12	Positive	Negative	Yes	Left colon	Alive	11
925	≥65	Male	Yes	Yes	No	Yes	T3&T4	N1	TD+LN+	IIIB	≤11	Negative	Positive	Yes	Left colon	Alive	87
926	＜65	Female	Yes	Yes	Yes	No	T3&T4	N2	TD+LN+	IIIC	≥12	Positive	Negative	Yes	Rectum	Dead	64
927	＜65	Male	Yes	Yes	Yes	No	T3&T4	N2	TD+LN+	IIIC	≥12	Positive	Positive	No	Rectum	Dead	14
928	＜65	Male	Yes	Yes	Yes	No	T3&T4	N1	TD+LN+	IIIB	≥12	Negative	Positive	Yes	Left colon	Alive	93
929	≥65	Male	Yes	Yes	Yes	No	T3&T4	N1	TD+LN+	IIIB	≥12	Positive	Positive	Yes	Right colon	Alive	5
930	＜65	Male	Yes	Yes	Yes	No	T3&T4	N1	TD-LN+	IIIB	≥12	Positive	Negative	Yes	Right colon	Dead	66
931	≥65	Female	Yes	Yes	Yes	No	T3&T4	N1	TD+LN-	IIIB	≥12	Positive	Negative	No	Rectum	Dead	16
932	＜65	Female	Yes	Yes	Yes	No	T3&T4	N1	TD-LN+	IIIC	≥12	Negative	Positive	Yes	Rectum	Alive	92
933	＜65	Female	Yes	Yes	Yes	No	T3&T4	N1	TD-LN+	IIIB	≥12	Positive	Negative	Yes	Right colon	Alive	92
934	＜65	Male	Yes	Yes	Yes	No	T3&T4	N1	TD-LN+	IIIB	≥12	Negative	Negative	Yes	Left colon	Alive	29
935	＜65	Male	Yes	Yes	Yes	No	T3&T4	N2	TD-LN+	IIIC	Unknown	Negative	Unknown	Yes	Rectum	Alive	94
936	≥65	Male	Yes	Yes	Yes	Yes	T3&T4	N2	TD-LN+	IIIC	≥12	Negative	Negative	No	Rectum	Alive	91
937	＜65	Male	Yes	Yes	Yes	No	T3&T4	N1	TD+LN-	IIIB	≤11	Negative	Negative	Yes	Rectum	Alive	89
938	＜65	Female	Yes	Yes	Yes	No	T3&T4	N2	TD+LN+	IIIC	≤11	Positive	Negative	No	Left colon	Dead	18
939	＜65	Female	Yes	Yes	Yes	No	T3&T4	N2	TD+LN+	IIIC	≥12	Negative	Negative	Yes	Rectum	Alive	88
940	＜65	Female	Yes	Yes	Yes	Yes	T3&T4	N2	TD+LN+	IIIC	≥12	Positive	Negative	No	Left colon	Alive
941	≥65	Female	Yes	Yes	Yes	No	T3&T4	N1	TD+LN+	IIIB	≥12	Positive	Negative	No	Rectum	Dead	19
942	＜65	Male	Yes	Yes	Yes	Yes	T3&T4	N1	TD-LN+	IIIB	≥12	Positive	Positive	Yes	Rectum	Alive	92
943	≥65	Male	Yes	Yes	Yes	Yes	T1&T2	N1	TD-LN+	IIIA	≥12	Negative	Negative	Yes	Rectum	Alive	91
944	＜65	Male	Yes	Yes	Yes	No	T3&T4	N1	TD-LN+	IIIB	≥12	Positive	Positive	Yes	Rectum	Alive	91
945	≥65	Male	Yes	Yes	Yes	No	T3&T4	N1	TD-LN+	IIIB	≥12	Negative	Positive	Yes	Rectum	Alive	91
946	＜65	Female	Yes	Yes	Yes	Yes	T3&T4	N2	TD+LN+	IIIC	≥12	Positive	Negative	Yes	Rectum	Alive	92
947	＜65	Male	Yes	Yes	Yes	No	T3&T4	N1	TD-LN+	IIIB	≥12	Negative	Negative	Yes	Rectum	Alive	84
948	＜65	Female	Yes	Yes	Yes	No	T3&T4	N2	TD-LN+	IIIC	≥12	Negative	Negative	Yes	Rectum	Alive	89
949	≥65	Male	Yes	Yes	Yes	No	T3&T4	N1	TD-LN+	IIIB	≥12	Negative	Negative	No	Right colon	Dead	8
950	≥65	Male	Yes	Yes	Yes	No	T3&T4	N1	TD-LN+	IIIB	≥12	Negative	Positive	Yes	Right colon	Alive	78
951	＜65	Female	Yes	Yes	Yes	Yes	T1&T2	N1	TD-LN+	IIIA	≥12	Negative	Negative	No	Rectum	Alive	91
952	＜65	Female	Yes	Yes	Yes	No	T1&T2	N1	TD-LN+	IIIA	≥12	Negative	Negative	Yes	Rectum	Alive	98
953	＜65	Female	Yes	Yes	Yes	No	T3&T4	N1	TD-LN+	IIIB	≥12	Negative	Negative	Yes	Right colon	Alive	11
954	＜65	Male	Yes	Yes	Yes	No	T3&T4	N1	TD-LN+	IIIB	≥12	Negative	Negative	Yes	Rectum	Dead	49
955	≥65	Male	Yes	Yes	Yes	No	T3&T4	N2	TD-LN+	IIIC	≥12	Positive	Positive	No	Rectum	Dead	42
956	＜65	Female	Yes	Yes	Yes	No	T3&T4	N1	TD-LN+	IIIB	≥12	Positive	Positive	Yes	Left colon	Alive	91
957	＜65	Female	Yes	Yes	Yes	No	T1&T2	N1	TD-LN+	IIIA	≤11	Negative	Negative	Yes	Rectum	Alive	92
958	≥65	Female	Yes	Yes	Yes	No	T3&T4	N1	TD+LN+	IIIB	≥12	Negative	Negative	Yes	Rectum	Alive	24
959	＜65	Female	Yes	Yes	Yes	No	T3&T4	N1	TD-LN+	IIIB	≥12	Negative	Positive	Yes	Rectum	Alive	91
960	≥65	Female	Yes	Yes	No	Yes	T3&T4	N1	TD+LN-	IIIB	≥12	Positive	Positive	Yes	Right colon	Alive	19
961	＜65	Male	Yes	Yes	No	No	T3&T4	N1	TD-LN+	IIIB	≥12	Negative	Negative	No	Left colon	Alive	91
962	＜65	Male	Yes	Yes	Yes	No	T3&T4	N2	TD+LN+	IIIC	≥12	Positive	Positive	No	Rectum	Dead
963	≥65	Female	Yes	Yes	Yes	No	T3&T4	N1	TD-LN+	IIIB	≥12	Negative	Negative	Yes	Right colon	Alive	18
964	＜65	Male	Yes	Yes	Yes	No	T3&T4	N1	TD-LN+	IIIB	≤11	Negative	Negative	Yes	Left colon	Alive	34
965	≥65	Male	Yes	Yes	Yes	No	T3&T4	N1	TD-LN+	IIIB	≥12	Negative	Negative	Yes	Left colon	Dead	35
966	＜65	Male	Yes	Yes	Yes	No	T1&T2	N2	TD+LN+	IIIB	≥12	Positive	Negative	No	Rectum	Dead	36
967	≥65	Male	Yes	Yes	Yes	Yes	T1&T2	N1	TD-LN+	IIIA	≤11	Negative	Negative	Yes	Rectum	Alive	84
968	＜65	Male	Yes	Yes	Yes	No	T3&T4	N1	TD-LN+	IIIB	≥12	Negative	Negative	No	Rectum	Alive	91
969	＜65	Female	Yes	Yes	Yes	No	T3&T4	N1	TD+LN+	IIIB	≥12	Positive	Negative	Yes	Right colon	Alive	19
970	≥65	Female	Yes	Yes	Yes	Yes	T3&T4	N1	TD-LN+	IIIB	≥12	Negative	Negative	Yes	Rectum	Dead	79
971	≥65	Male	Yes	Yes	Yes	No	T3&T4	N1	TD-LN+	IIIB	≥12	Negative	Negative	Yes	Left colon	Alive	91
972	＜65	Female	Yes	Yes	Yes	Yes	T3&T4	N2	TD+LN+	IIIC	≥12	Negative	Positive	Yes	Rectum	Dead	35
973	＜65	Female	Yes	Yes	Yes	No	T3&T4	N2	TD+LN+	IIIC	≥12	Negative	Positive	Yes	Right colon	Dead	14
974	≥65	Male	Yes	Yes	Yes	No	T3&T4	N1	TD-LN+	IIIB	≥12	Positive	Negative	Yes	Rectum	Dead	39
975	＜65	Male	Yes	Yes	Yes	Yes	T3&T4	N2	TD+LN+	IIIC	≥12	Positive	Positive	Yes	Rectum	Dead	27
976	＜65	Male	Yes	Yes	Yes	No	T3&T4	N2	TD-LN+	IIIC	≥12	Negative	Negative	Yes	Right colon	Alive	91
977	≥65	Female	Yes	Yes	Yes	Yes	T3&T4	N2	TD+LN+	IIIB	≥12	Positive	Negative	No	Rectum	Dead	95
978	≥65	Male	Yes	Yes	Yes	No	T1&T2	N2	TD-LN+	IIIB	≥12	Positive	Negative	No	Left colon	Dead	26
979	＜65	Male	Yes	Yes	Yes	No	T3&T4	N2	TD+LN+	IIIC	≥12	Positive	Negative	Yes	Rectum	Dead	11
980	＜65	Female	No	Yes	No	Yes	T3&T4	N1	TD+LN+	IIIB	≥12	Negative	Positive	Yes	Right colon	Dead	71
981	≥65	Male	Yes	Yes	Yes	No	T3&T4	N1	TD-LN+	IIIB	≥12	Negative	Negative	Yes	Rectum	Alive	90
982	＜65	Male	Yes	Yes	Yes	No	T3&T4	N1	TD-LN+	IIIB	≥12	Negative	Negative	Yes	Rectum	Alive	91
983	≥65	Male	Yes	Yes	Yes	No	T3&T4	N2	TD+LN+	IIIC	≥12	Positive	Negative	Yes	Right colon	Alive
984	＜65	Female	Yes	Yes	Yes	No	T3&T4	N1	TD+LN+	IIIB	≥12	Positive	Positive	Yes	Right colon	Dead	17
985	≥65	Female	Yes	Yes	Yes	Yes	T3&T4	N1	TD-LN+	IIIB	≥12	Negative	Negative	Yes	Rectum	Alive	90
986	≥65	Male	Yes	Yes	No	No	T3&T4	N1	TD-LN+	IIIB	≥12	Negative	Negative	Yes	Right colon	Alive	4
987	＜65	Female	Yes	Yes	Yes	No	T1&T2	N1	TD-LN+	IIIA	≥12	Negative	Negative	Yes	Rectum	Alive	90
988	＜65	Male	Yes	Yes	Yes	No	T3&T4	N2	TD+LN+	IIIC	≥12	Negative	Positive	Yes	Left colon	Dead	5
989	≥65	Male	Yes	Yes	Yes	No	T3&T4	N2	TD-LN+	IIIC	≥12	Negative	Positive	Yes	Rectum	Alive	90
990	＜65	Female	Yes	Yes	Yes	No	T3&T4	N1	TD-LN+	IIIB	≥12	Negative	Positive	Yes	Right colon	Alive	14
991	＜65	Male	Yes	Yes	Yes	No	T3&T4	N1	TD-LN+	IIIB	≤11	Negative	Negative	No	Rectum	Dead	30
992	≥65	Male	Yes	Yes	Yes	No	T3&T4	N1	TD+LN-	IIIB	≤11	Negative	Negative	No	Rectum	Dead	51
993	≥65	Female	Yes	Yes	Yes	No	T1&T2	N1	TD-LN+	IIIA	≥12	Negative	Negative	No	Rectum	Alive
994	＜65	Female	No	Yes	Yes	No	T3&T4	N2	TD+LN+	IIIC	≥12	Positive	Positive	Yes	Rectum	Dead	46
995	＜65	Male	Yes	Yes	Yes	No	T3&T4	N2	TD-LN+	IIIC	≥12	Positive	Negative	Yes	Rectum	Dead	66
996	≥65	Female	Yes	Yes	Yes	Yes	T3&T4	N2	TD-LN+	IIIB	≥12	Positive	Negative	Yes	Rectum	Alive	90
997	＜65	Female	Yes	Yes	Yes	Yes	T3&T4	N2	TD-LN+	IIIC	≥12	Positive	Negative	Yes	Rectum	Alive	88
998	＜65	Female	Yes	Yes	Yes	No	T3&T4	N1	TD-LN+	IIIB	≥12	Negative	Positive	Yes	Right colon	Dead	76
999	≥65	Male	Yes	Yes	Yes	No	T1&T2	N1	TD-LN+	IIIA	≥12	Negative	Negative	No	Rectum	Alive	90
1000	＜65	Male	Yes	Yes	Yes	No	T3&T4	N2	TD-LN+	IIIC	≥12	Negative	Negative	No	Right colon	Alive
1001	≥65	Male	Yes	Yes	Yes	No	T3&T4	N1	TD-LN+	IIIB	≥12	Negative	Negative	Yes	Rectum	Alive	90
1002	≥65	Female	Yes	Yes	Yes	No	T3&T4	N1	TD+LN+	IIIB	≥12	Negative	Negative	Yes	Rectum	Dead	22
1003	≥65	Female	Yes	Yes	Yes	No	T1&T2	N1	TD-LN+	IIIA	≥12	Negative	Positive	No	Rectum	Alive	89
1004	＜65	Male	Yes	Yes	No	No	T3&T4	N1	TD-LN+	IIIB	≤11	Negative	Negative	Yes	Rectum	Alive	90
1005	＜65	Female	Yes	Yes	Yes	No	T3&T4	N1	TD-LN+	IIIB	≤11	Negative	Negative	Yes	Left colon	Alive
1006	＜65	Female	Yes	Yes	Yes	No	T3&T4	N1	TD+LN+	IIIB	≤11	Negative	Positive	Yes	Rectum	Alive	90
1007	＜65	Female	Yes	Yes	Yes	No	T3&T4	N1	TD+LN+	IIIB	≤11	Positive	Negative	Yes	Rectum	Dead	62
1008	＜65	Male	Yes	Yes	Yes	No	T3&T4	N1	TD-LN+	IIIB	≥12	Negative	Negative	Yes	Rectum	Alive	85
1009	＜65	Female	Yes	Yes	Yes	No	T3&T4	N1	TD-LN+	IIIB	≥12	Positive	Positive	No	Rectum	Dead	27
1010	＜65	Male	Yes	Yes	Yes	No	T3&T4	N1	TD-LN+	IIIB	≥12	Negative	Negative	Yes	Rectum	Alive
1011	＜65	Female	Yes	Yes	No	Yes	T1&T2	N1	TD-LN+	IIIA	≥12	Negative	Negative	No	Rectum	Dead	98
1012	＜65	Male	Yes	Yes	Yes	No	T3&T4	N1	TD+LN+	IIIB	≥12	Positive	Negative	Yes	Rectum	Dead	16
1013	≥65	Female	Yes	Yes	Yes	Yes	T3&T4	N1	TD+LN+	IIIB	≥12	Negative	Negative	Yes	Rectum	Alive	89
1014	＜65	Female	Yes	Yes	Yes	No	T3&T4	N1	TD-LN+	IIIB	≥12	Positive	Positive	No	Rectum	Dead	27
1015	≥65	Male	Yes	Yes	Yes	No	T3&T4	N1	TD+LN+	IIIB	≤11	Negative	Positive	Yes	Rectum	Alive	88
1016	＜65	Male	Yes	Yes	Yes	No	T3&T4	N1	TD-LN+	IIIB	≤11	Negative	Negative	Yes	Left colon	Alive	5
1017	＜65	Female	Yes	Yes	Yes	No	T3&T4	N1	TD-LN+	IIIB	≤11	Negative	Negative	Yes	Rectum	Alive	89
1018	＜65	Female	Yes	Yes	Yes	No	T3&T4	N2	TD+LN+	IIIC	≥12	Positive	Negative	Yes	Right colon	Alive
1019	＜65	Female	Yes	Yes	Yes	No	T3&T4	N2	TD+LN+	IIIC	≥12	Negative	Negative	Yes	Right colon	Dead	21
1020	＜65	Male	Yes	Yes	Yes	No	T3&T4	N2	TD+LN+	IIIC	≥12	Positive	Positive	Yes	Rectum	Alive	88
1021	＜65	Male	Yes	Yes	Yes	No	T3&T4	N1	TD+LN+	IIIB	≥12	Negative	Negative	Yes	Rectum	Alive	9
1022	＜65	Male	Yes	Yes	Yes	No	T3&T4	N1	TD-LN+	IIIB	≥12	Positive	Negative	No	Rectum	Alive
1023	＜65	Male	No	Yes	Yes	No	T3&T4	N1	TD-LN+	IIIB	≥12	Negative	Negative	Yes	Left colon	Alive	99
1024	≥65	Female	Yes	Yes	Yes	No	T3&T4	N2	TD-LN+	IIIC	≥12	Positive	Positive	Yes	Rectum	Dead	16
1025	＜65	Male	Yes	Yes	Yes	No	T3&T4	N1	TD-LN+	IIIB	≥12	Positive	Negative	Yes	Rectum	Alive	5
1026	＜65	Female	Yes	Yes	Yes	No	T3&T4	N2	TD+LN+	IIIC	≥12	Positive	Positive	No	Rectum	Dead	3
1027	≥65	Female	Yes	Yes	Yes	Yes	T3&T4	N1	TD-LN+	IIIC	≥12	Negative	Negative	No	Rectum	Dead	6
1028	＜65	Male	Yes	Yes	Yes	No	T3&T4	N2	TD-LN+	IIIC	≥12	Positive	Positive	No	Right colon	Dead	0
1029	＜65	Male	Yes	Yes	Yes	No	T3&T4	N1	TD+LN-	IIIB	≥12	Negative	Negative	Yes	Rectum	Alive	89
1030	＜65	Male	Yes	Yes	Yes	No	T1&T2	N1	TD-LN+	IIIA	≤11	Negative	Negative	Yes	Rectum	Alive	89
1031	≥65	Male	Yes	Yes	Yes	No	T3&T4	N2	TD+LN+	IIIC	≥12	Positive	Positive	No	Rectum	Dead	54
1032	≥65	Male	Yes	Yes	Yes	No	T3&T4	N1	TD-LN+	IIIB	≥12	Positive	Negative	No	Rectum	Dead	23
1033	＜65	Male	Yes	Yes	Yes	No	T3&T4	N1	TD-LN+	IIIB	≥12	Positive	Negative	Yes	Rectum	Alive	89
1034	＜65	Female	Yes	Yes	Yes	No	T3&T4	N2	TD-LN+	IIIC	≥12	Negative	Positive	Yes	Right colon	Alive
1035	＜65	Female	Yes	Yes	Yes	No	T3&T4	N1	TD+LN+	IIIB	≥12	Negative	Negative	Yes	Right colon	Alive	89
1036	＜65	Male	Yes	Yes	Yes	No	T1&T2	N2	TD-LN+	IIIB	≥12	Negative	Positive	Yes	Rectum	Alive	89
1037	≥65	Male	Yes	Yes	Yes	No	T3&T4	N2	TD+LN+	IIIC	≥12	Negative	Negative	No	Rectum	Alive	88
1038	≥65	Female	Yes	Yes	Yes	No	T3&T4	N1	TD-LN+	IIIB	≥12	Negative	Positive	No	Right colon	Alive	88
1039	≥65	Female	Yes	Yes	Yes	No	T3&T4	N1	TD-LN+	IIIB	≥12	Negative	Negative	Yes	Right colon	Alive
1040	≥65	Female	Yes	Yes	Yes	No	T3&T4	N1	TD-LN+	IIIB	≥12	Negative	Negative	Yes	Rectum	Dead	40
1041	≥65	Male	Yes	Yes	No	No	T3&T4	N1	TD-LN+	IIIB	≤11	Negative	Negative	Yes	Left colon	Alive	88
1042	＜65	Male	Yes	Yes	Yes	Yes	T3&T4	N1	TD-LN+	IIIB	≥12	Negative	Negative	Yes	Rectum	Alive	74
1043	＜65	Male	Yes	Yes	No	Yes	T3&T4	N1	TD-LN+	IIIB	≥12	Negative	Positive	Yes	Rectum	Alive	88
1044	＜65	Female	Yes	Yes	Yes	No	T3&T4	N1	TD-LN+	IIIB	≥12	Positive	Negative	No	Rectum	Dead	19
1045	＜65	Female	Yes	Yes	Yes	Yes	T3&T4	N2	TD-LN+	IIIB	≥12	Positive	Negative	Yes	Rectum	Alive	52
1046	≥65	Male	Yes	Yes	No	Yes	T3&T4	N1	TD-LN+	IIIB	≥12	Negative	Positive	No	Right colon	Alive	41
1047	＜65	Male	Yes	Yes	Yes	No	T3&T4	N1	TD+LN+	IIIB	≤11	Positive	Positive	Yes	Rectum	Dead	31
1048	＜65	Female	Yes	Yes	Yes	No	T3&T4	N2	TD-LN+	IIIC	≥12	Negative	Unknown	Yes	Right colon	Dead	5
1049	≥65	Male	Yes	Yes	Yes	No	T3&T4	N1	TD-LN+	IIIB	≥12	Negative	Negative	No	Right colon	Dead	80
1050	≥65	Male	Yes	Yes	Yes	No	T3&T4	N1	TD+LN-	IIIB	≥12	Negative	Positive	Yes	Rectum	Alive	88
1051	＜65	Male	Yes	Yes	Yes	Yes	T3&T4	N1	TD-LN+	IIIB	≥12	Negative	Negative	Yes	Rectum	Alive	88
1052	≥65	Male	Yes	Yes	Yes	No	T3&T4	N1	TD+LN+	IIIB	≤11	Positive	Negative	Yes	Rectum	Alive	83
1053	＜65	Male	Yes	Yes	Yes	No	T3&T4	N1	TD+LN-	IIIB	≤11	Negative	Positive	Yes	Rectum	Alive	83
1054	＜65	Male	Yes	Yes	Yes	No	T3&T4	N1	TD+LN-	IIIB	≥12	Positive	Positive	Yes	Right colon	Dead	56
1055	≥65	Male	Yes	Yes	Yes	No	T3&T4	N2	TD+LN+	IIIC	≤11	Positive	Negative	Yes	Rectum	Dead	20
1056	＜65	Female	Yes	Yes	Yes	No	T3&T4	N1	TD+LN+	IIIB	≥12	Negative	Positive	Yes	Rectum	Dead	22
1057	≥65	Male	Yes	Yes	Yes	No	T3&T4	N2	TD+LN+	IIIC	≥12	Negative	Positive	Yes	Rectum	Alive	5
1058	＜65	Male	Yes	Yes	Yes	No	T3&T4	N1	TD+LN+	IIIB	≥12	Positive	Positive	Yes	Rectum	Alive	88
1059	＜65	Male	Yes	Yes	Yes	No	T3&T4	N2	TD+LN+	IIIC	≥12	Positive	Negative	Yes	Rectum	Dead	41
1060	＜65	Female	Yes	Yes	Yes	No	T3&T4	N2	TD-LN+	IIIC	≥12	Negative	Negative	Yes	Rectum	Alive	94
1061	＜65	Male	Yes	Yes	Yes	No	T3&T4	N1	TD+LN+	IIIB	≤11	Negative	Negative	Yes	Rectum	Alive	88
1062	≥65	Male	Yes	Yes	Yes	No	T3&T4	N2	TD+LN+	IIIC	≥12	Positive	Positive	Yes	Rectum	Dead	31
1063	＜65	Female	Yes	Yes	Yes	No	T3&T4	N1	TD-LN+	IIIB	≤11	Positive	Negative	Yes	Rectum	Dead	59
1064	＜65	Male	Yes	Yes	Yes	No	T3&T4	N1	TD+LN+	IIIB	≥12	Positive	Positive	Yes	Rectum	Dead	37
1065	≥65	Male	Yes	Yes	Yes	No	T3&T4	N2	TD+LN+	IIIC	≥12	Positive	Negative	Yes	Rectum	Dead
1066	＜65	Male	Yes	Yes	Yes	No	T3&T4	N1	TD-LN+	IIIB	≥12	Negative	Positive	Yes	Rectum	Alive	88
1067	＜65	Male	Yes	Yes	Yes	No	T3&T4	N1	TD-LN+	IIIB	≥12	Positive	Negative	Yes	Rectum	Alive	97
1068	＜65	Female	Yes	Yes	Yes	No	T3&T4	N1	TD+LN-	IIIB	≥12	Positive	Positive	Yes	Rectum	Alive	88
1069	＜65	Female	Yes	Yes	Yes	No	T3&T4	N1	TD+LN+	IIIB	≥12	Negative	Negative	Yes	Right colon	Alive	25
1070	＜65	Female	Yes	Yes	Yes	No	T3&T4	N1	TD-LN+	IIIB	≥12	Negative	Positive	No	Rectum	Alive	87
1071	≥65	Female	Yes	Yes	No	Yes	T3&T4	N1	TD+LN-	IIIB	≥12	Positive	Positive	Yes	Left colon	Alive	87
1072	＜65	Male	Yes	Yes	Yes	No	T3&T4	N2	TD+LN+	IIIC	≥12	Positive	Positive	Yes	Rectum	Alive
1073	＜65	Female	Yes	Yes	Yes	No	T3&T4	N1	TD-LN+	IIIB	≥12	Negative	Positive	Yes	Right colon	Alive	87
1074	＜65	Female	Yes	Yes	Yes	No	T3&T4	N2	TD+LN+	IIIC	≥12	Positive	Positive	Yes	Left colon	Dead	20
1075	＜65	Female	Yes	Yes	Yes	No	T3&T4	N1	TD-LN+	IIIB	≥12	Positive	Positive	Yes	Right colon	Alive	35
1076	＜65	Female	Yes	Yes	Yes	No	T3&T4	N1	TD+LN+	IIIB	≥12	Negative	Negative	Yes	Rectum	Alive	87
1077	＜65	Male	Yes	Yes	Yes	Yes	T3&T4	N1	TD+LN-	IIIB	≥12	Negative	Negative	Yes	Rectum	Dead	42
1078	＜65	Male	Yes	Yes	Yes	No	T3&T4	N1	TD-LN+	IIIB	≥12	Positive	Positive	No	Rectum	Alive
1079	≥65	Male	Yes	Yes	Yes	No	T1&T2	N1	TD-LN+	IIIA	≥12	Negative	Negative	Yes	Rectum	Alive	83
1080	≥65	Male	Yes	Yes	Yes	No	T3&T4	N2	TD+LN+	IIIC	≥12	Negative	Positive	Yes	Rectum	Dead	54
1081	≥65	Female	Yes	Yes	Yes	No	T3&T4	N2	TD+LN+	IIIC	≥12	Negative	Negative	Yes	Right colon	Alive	9
1082	＜65	Female	Yes	Yes	Yes	No	T1&T2	N1	TD-LN+	IIIA	≥12	Negative	Negative	Yes	Rectum	Dead	18
1083	＜65	Male	Yes	Yes	Yes	No	T3&T4	N2	TD+LN+	IIIC	≥12	Negative	Negative	Yes	Rectum	Dead	15
1084	＜65	Male	Yes	Yes	Yes	No	T3&T4	N2	TD+LN+	IIIC	≥12	Positive	Negative	Yes	Rectum	Alive	87
1085	≥65	Female	Yes	Yes	Yes	Yes	T3&T4	N1	TD-LN+	IIIB	≤11	Positive	Negative	Yes	Left colon	Alive	31
1086	＜65	Female	Yes	Yes	Yes	No	T1&T2	N1	TD-LN+	IIIA	≥12	Negative	Negative	No	Rectum	Alive	86
1087	＜65	Male	Yes	Yes	Yes	No	T3&T4	N2	TD-LN+	IIIC	≥12	Positive	Negative	No	Rectum	Alive	86
1088	＜65	Female	Yes	Yes	Yes	No	T3&T4	N1	TD-LN+	IIIB	≥12	Negative	Positive	Yes	Rectum	Dead	71
1089	≥65	Male	Yes	Yes	Yes	No	T3&T4	N1	TD+LN-	IIIB	≥12	Negative	Negative	Yes	Rectum	Alive
1090	＜65	Male	Yes	Yes	Yes	No	T3&T4	N2	TD-LN+	IIIC	≥12	Negative	Positive	Yes	Right colon	Alive	6
1091	≥65	Male	Yes	Yes	No	Yes	T3&T4	N1	TD+LN+	IIIB	≥12	Positive	Positive	Yes	Rectum	Dead	81
1092	＜65	Male	Yes	Yes	Yes	No	T1&T2	N1	TD+LN-	IIIA	≥12	Negative	Negative	Yes	Rectum	Alive	87
1093	≥65	Male	Yes	Yes	Yes	No	T3&T4	N2	TD-LN+	IIIC	≥12	Positive	Positive	No	Rectum	Dead	33
1094	≥65	Female	Yes	Yes	Yes	No	T3&T4	N1	TD-LN+	IIIB	≥12	Negative	Positive	Yes	Rectum	Alive	81
1095	＜65	Female	Yes	Yes	Yes	Yes	T3&T4	N1	TD+LN+	IIIB	≥12	Negative	Negative	Yes	Right colon	Alive	83
1096	＜65	Male	Yes	Yes	Yes	No	T3&T4	N2	TD-LN+	IIIC	≥12	Negative	Negative	Yes	Rectum	Dead	12
1097	＜65	Male	Yes	Yes	Yes	No	T3&T4	N1	TD-LN+	IIIB	≥12	Negative	Negative	Yes	Rectum	Alive	86
1098	＜65	Male	Yes	Yes	Yes	No	T3&T4	N2	TD+LN+	IIIC	≥12	Positive	Positive	Yes	Rectum	Dead	14
1099	＜65	Female	Yes	Yes	Yes	No	T3&T4	N1	TD-LN+	IIIB	≥12	Negative	Positive	Yes	Left colon	Alive	6
1100	≥65	Male	Yes	Yes	Yes	No	T3&T4	N2	TD-LN+	IIIC	≥12	Negative	Negative	No	Rectum	Dead	2
1101	≥65	Male	Yes	Yes	Yes	No	T3&T4	N1	TD+LN-	IIIB	≤11	Negative	Negative	Yes	Left colon	Dead	35
1102	＜65	Female	Yes	Yes	Yes	No	T3&T4	N2	TD-LN+	IIIC	≥12	Negative	Positive	Yes	Rectum	Alive	81
1103	≥65	Male	Yes	Yes	Yes	No	T3&T4	N1	TD+LN+	IIIB	≥12	Negative	Positive	Yes	Rectum	Alive	87
1104	＜65	Female	Yes	Yes	Yes	Yes	T3&T4	N2	TD+LN+	IIIC	≥12	Negative	Positive	Yes	Left colon	Dead	10
1105	＜65	Female	Yes	Yes	Yes	No	T1&T2	N1	TD-LN+	IIIA	≥12	Negative	Positive	Yes	Rectum	Alive	86
1106	＜65	Male	Yes	Yes	Yes	No	T3&T4	N2	TD-LN+	IIIC	≥12	Negative	Negative	Yes	Rectum	Alive	81
1107	≥65	Male	Yes	Yes	Yes	No	T3&T4	N1	TD-LN+	IIIB	≥12	Negative	Positive	No	Rectum	Dead	18
1108	≥65	Male	Yes	Yes	Yes	No	T3&T4	N1	TD-LN+	IIIB	≥12	Negative	Negative	Yes	Left colon	Alive	6
1109	＜65	Female	Yes	Yes	Yes	No	T3&T4	N2	TD+LN+	IIIC	≥12	Negative	Positive	Yes	Rectum	Dead	22
1110	＜65	Male	Yes	Yes	Yes	No	T3&T4	N2	TD-LN+	IIIC	≥12	Negative	Negative	Yes	Rectum	Alive	85
1111	≥65	Female	Yes	Yes	No	No	T3&T4	N1	TD-LN+	IIIB	≥12	Negative	Negative	Yes	Right colon	Alive	42
1112	≥65	Female	Yes	Yes	Yes	No	T3&T4	N1	TD-LN+	IIIB	≥12	Positive	Positive	No	Right colon	Alive	21
1113	＜65	Male	Yes	Yes	Yes	No	T3&T4	N1	TD-LN+	IIIB	≥12	Positive	Negative	Yes	Left colon	Alive	94
1114	≥65	Male	Yes	Yes	Yes	No	T3&T4	N2	TD-LN+	IIIC	≥12	Negative	Positive	Yes	Rectum	Alive	85
1115	＜65	Female	Yes	Yes	Yes	No	T3&T4	N1	TD-LN+	IIIB	≥12	Negative	Negative	Yes	Rectum	Alive	3
1116	≥65	Female	Yes	Yes	Yes	Yes	T3&T4	N2	TD-LN+	IIIC	≥12	Positive	Positive	No	Rectum	Alive	85
1117	＜65	Male	Yes	Yes	Yes	No	T3&T4	N1	TD+LN+	IIIC	≥12	Negative	Negative	No	Right colon	Dead	65
1118	＜65	Male	Yes	Yes	Yes	No	T3&T4	N1	TD+LN+	IIIB	≥12	Negative	Negative	No	Right colon	Dead	65
1119	≥65	Male	Yes	Yes	Yes	No	T3&T4	N2	TD+LN+	IIIC	≥12	Negative	Positive	Yes	Left colon	Dead	29
1120	＜65	Male	No	Yes	Yes	No	T3&T4	N1	TD-LN+	IIIB	≥12	Negative	Positive	Yes	Rectum	Alive	85
1121	＜65	Male	Yes	Yes	Yes	No	T3&T4	N1	TD+LN+	IIIB	≥12	Negative	Positive	Yes	Rectum	Alive	85
1122	≥65	Male	Yes	Yes	Yes	No	T3&T4	N2	TD+LN+	IIIC	≥12	Positive	Negative	Yes	Left colon	Alive	18
1123	＜65	Male	Yes	Yes	Yes	No	T1&T2	N1	TD-LN+	IIIA	≥12	Negative	Negative	Yes	Rectum	Alive	17
1124	＜65	Male	Yes	Yes	Yes	No	T3&T4	N1	TD-LN+	IIIB	≥12	Negative	Negative	Yes	Rectum	Alive	85
1125	＜65	Male	Yes	Yes	Yes	No	T3&T4	N1	TD+LN+	IIIB	≤11	Positive	Positive	Yes	Rectum	Dead	48
1126	＜65	Male	Yes	Yes	Yes	No	T3&T4	N1	TD+LN+	IIIB	≥12	Negative	Negative	Yes	Rectum	Alive	97
1127	＜65	Male	Yes	Yes	Yes	No	T3&T4	N2	TD+LN+	IIIC	≤11	Negative	Positive	Yes	Rectum	Dead	13
1128	＜65	Female	Yes	Yes	No	No	T3&T4	N1	TD-LN+	IIIB	≥12	Negative	Positive	No	Left colon	Alive	85
1129	＜65	Male	Yes	Yes	Yes	No	T3&T4	N1	TD+LN-	IIIB	≤11	Positive	Negative	Yes	Rectum	Alive	98
1130	≥65	Male	Yes	Yes	Yes	No	T3&T4	N2	TD+LN+	IIIC	≥12	Positive	Positive	Yes	Rectum	Dead	13
1131	≥65	Female	Yes	Yes	Yes	No	T3&T4	N2	TD+LN+	IIIC	≥12	Positive	Positive	Yes	Rectum	Dead	40
1132	＜65	Male	Yes	Yes	Yes	No	T3&T4	N1	TD+LN-	IIIB	≥12	Positive	Negative	Yes	Rectum	Alive	85
1133	＜65	Female	Yes	Yes	Yes	No	T1&T2	N1	TD-LN+	IIIA	≤11	Negative	Negative	Yes	Right colon	Alive	85
1134	＜65	Male	Yes	Yes	No	Yes	T3&T4	N2	TD-LN+	IIIC	≥12	Negative	Negative	Yes	Rectum	Alive	85
1135	＜65	Male	Yes	Yes	Yes	Yes	T3&T4	N1	TD-LN+	IIIB	≤11	Positive	Positive	Yes	Rectum	Dead	50
1136	＜65	Female	Yes	Yes	Yes	No	T3&T4	N2	TD+LN+	IIIC	≥12	Negative	Negative	Yes	Rectum	Dead	26
1137	＜65	Female	Yes	Yes	Yes	No	T3&T4	N1	TD-LN+	IIIB	≥12	Positive	Negative	Yes	Rectum	Dead	22
1138	＜65	Female	Yes	Yes	Yes	No	T1&T2	N1	TD-LN+	IIIA	≥12	Negative	Negative	Yes	Rectum	Alive	84
1139	≥65	Female	Yes	Yes	Yes	No	T3&T4	N1	TD-LN+	IIIB	≤11	Negative	Negative	Yes	Rectum	Alive	85
1140	≥65	Male	Yes	Yes	Yes	No	T3&T4	N1	TD-LN+	IIIB	≥12	Positive	Negative	No	Rectum	Alive	84
1141	＜65	Male	Yes	Yes	Yes	No	T3&T4	N2	TD-LN+	IIIC	≥12	Negative	Negative	Yes	Rectum	Dead	41
1142	＜65	Male	Yes	Yes	Yes	No	T3&T4	N1	TD-LN+	IIIB	≥12	Negative	Negative	Yes	Right colon	Alive	85
1143	＜65	Male	Yes	Yes	Yes	No	T3&T4	N2	TD-LN+	IIIC	≥12	Negative	Positive	No	Rectum	Dead	55
1144	≥65	Male	Yes	Yes	Yes	No	T3&T4	N1	TD-LN+	IIIB	≥12	Negative	Negative	Yes	Rectum	Alive	84
1145	＜65	Female	Yes	Yes	Yes	No	T1&T2	N1	TD-LN+	IIIA	≥12	Negative	Negative	Yes	Rectum	Alive	84
1146	＜65	Male	Yes	Yes	Yes	No	T3&T4	N2	TD-LN+	IIIC	≥12	Negative	Positive	No	Rectum	Alive	24
1147	＜65	Male	Yes	Yes	Yes	No	T3&T4	N1	TD-LN+	IIIB	≥12	Negative	Negative	Yes	Rectum	Alive	85
1148	≥65	Female	Yes	Yes	Yes	No	T3&T4	N2	TD+LN+	IIIC	≤11	Negative	Positive	No	Rectum	Dead	8
1149	≥65	Male	Yes	Yes	Yes	Yes	T3&T4	N1	TD-LN+	IIIB	≥12	Negative	Negative	No	Rectum	Dead	43
1150	＜65	Male	Yes	Yes	Yes	No	T3&T4	N1	TD-LN+	IIIB	≥12	Negative	Negative	Yes	Rectum	Dead	59
1151	＜65	Female	Yes	Yes	Yes	No	T3&T4	N1	TD+LN+	IIIB	≥12	Negative	Positive	Yes	Rectum	Dead	94
1152	＜65	Male	Yes	Yes	Yes	No	T3&T4	N1	TD-LN+	IIIB	≥12	Negative	Negative	Yes	Right colon	Alive	84
1153	＜65	Male	Yes	Yes	Yes	No	T3&T4	N1	TD-LN+	IIIB	≥12	Negative	Positive	No	Rectum	Alive	84
1154	≥65	Male	Yes	Yes	No	No	T3&T4	N1	TD+LN-	IIIB	≥12	Negative	Negative	Yes	Rectum	Dead	17
1155	≥65	Male	Yes	Yes	Yes	Yes	T3&T4	N1	TD-LN+	IIIB	≤11	Negative	Negative	No	Rectum	Alive	84
1156	≥65	Female	Yes	Yes	Yes	Yes	T3&T4	N1	TD+LN+	IIIB	≥12	Negative	Negative	No	Rectum	Alive	83
1157	≥65	Male	Yes	Yes	Yes	No	T3&T4	N1	TD-LN+	IIIB	≥12	Positive	Negative	Yes	Rectum	Alive	100
1158	＜65	Female	Yes	Yes	Yes	Yes	T3&T4	N1	TD-LN+	IIIB	≥12	Negative	Positive	Yes	Rectum	Alive	84
1159	≥65	Male	Yes	Yes	Yes	No	T3&T4	N1	TD-LN+	IIIB	≥12	Positive	Negative	Yes	Rectum	Alive	84
1160	＜65	Female	Yes	Yes	Yes	No	T3&T4	N1	TD+LN+	IIIB	≥12	Negative	Positive	Yes	Left colon	Dead	28
1161	≥65	Male	Yes	Yes	Yes	Yes	T3&T4	N1	TD+LN-	IIIB	≥12	Positive	Positive	Yes	Right colon	Alive
1162	＜65	Female	Yes	Yes	Yes	No	T3&T4	N1	TD+LN+	IIIB	≥12	Negative	Positive	Yes	Right colon	Dead	57
1163	≥65	Male	Yes	Yes	Yes	No	T3&T4	N1	TD+LN+	IIIB	≥12	Negative	Positive	Yes	Rectum	Dead	15
1164	≥65	Male	Yes	Yes	Yes	No	T3&T4	N1	TD-LN+	IIIB	≥12	Positive	Positive	Yes	Rectum	Dead	63
1165	≥65	Female	Yes	Yes	Yes	Yes	T3&T4	N1	TD-LN+	IIIB	≥12	Positive	Negative	Yes	Right colon	Alive	51
1166	≥65	Male	Yes	Yes	Yes	No	T3&T4	N2	TD-LN+	IIIC	≥12	Negative	Negative	No	Rectum	Alive	83
1167	＜65	Male	Yes	Yes	Yes	No	T3&T4	N2	TD+LN+	IIIC	≥12	Positive	Positive	Yes	Rectum	Alive	45
1168	≥65	Female	Yes	Yes	Yes	Yes	T3&T4	N1	TD+LN+	IIIC	≥12	Negative	Negative	No	Rectum	Dead	47
1169	＜65	Female	Yes	Yes	Yes	No	T3&T4	N1	TD+LN-	IIIB	≥12	Positive	Positive	Yes	Rectum	Alive	93
1170	≥65	Female	Yes	Yes	Yes	Yes	T3&T4	N1	TD-LN+	IIIB	≥12	Negative	Negative	Yes	Right colon	Alive	83
1171	＜65	Male	Yes	Yes	Yes	No	T3&T4	N2	TD+LN+	IIIC	≥12	Negative	Negative	No	Rectum	Dead	39
1172	＜65	Male	Yes	Yes	Yes	No	T3&T4	N1	TD-LN+	IIIB	≥12	Negative	Positive	Yes	Left colon	Dead	96
1173	＜65	Male	Yes	Yes	Yes	No	T3&T4	N2	TD-LN+	IIIC	≥12	Negative	Negative	Yes	Rectum	Alive
1174	≥65	Female	Yes	Yes	Yes	No	T3&T4	N1	TD+LN+	IIIB	≥12	Positive	Positive	No	Rectum	Dead	49
1175	≥65	Male	Yes	Yes	Yes	No	T3&T4	N2	TD-LN+	IIIC	Unknown	Negative	Unknown	Yes	Rectum	Alive
1176	＜65	Male	Yes	Yes	Yes	No	T3&T4	N1	TD+LN+	IIIB	≥12	Positive	Negative	Yes	Rectum	Alive	83
1177	≥65	Female	Yes	Yes	No	Yes	T1&T2	N1	TD-LN+	IIIA	≤11	Negative	Negative	No	Rectum	Alive
1178	＜65	Female	Yes	Yes	Yes	No	T3&T4	N1	TD-LN+	IIIB	≤11	Negative	Positive	Yes	Rectum	Alive	84
1179	＜65	Female	Yes	Yes	Yes	No	T3&T4	N1	TD-LN+	IIIB	≥12	Positive	Positive	No	Rectum	Alive	83
1180	≥65	Male	Yes	Yes	No	Yes	T1&T2	N2	TD-LN+	IIIA	≥12	Negative	Positive	Yes	Rectum	Alive	84
1181	≥65	Female	Yes	Yes	Yes	No	T3&T4	N1	TD+LN+	IIIC	≥12	Negative	Positive	Yes	Right colon	Dead	17
1182	＜65	Male	Yes	Yes	Yes	No	T3&T4	N1	TD+LN-	IIIB	≥12	Negative	Positive	Yes	Rectum	Alive	83
1183	≥65	Female	Yes	Yes	Yes	No	T3&T4	N1	TD-LN+	IIIB	≥12	Negative	Positive	No	Right colon	Alive
1184	＜65	Male	Yes	Yes	Yes	No	T3&T4	N1	TD-LN+	IIIB	≥12	Positive	Negative	Yes	Rectum	Alive	84
1185	＜65	Female	Yes	Yes	Yes	No	T3&T4	N2	TD-LN+	IIIC	≥12	Negative	Unknown	Yes	Left colon	Dead	45
1186	＜65	Female	Yes	Yes	Yes	No	T3&T4	N1	TD-LN+	IIIB	≥12	Positive	Negative	Yes	Right colon	Alive	95
1187	≥65	Male	Yes	Yes	Yes	No	T3&T4	N2	TD-LN+	IIIC	≥12	Positive	Positive	Yes	Rectum	Dead	40
1188	＜65	Male	Yes	Yes	Yes	No	T3&T4	N1	TD-LN+	IIIB	≥12	Negative	Negative	Yes	Right colon	Alive	83
1189	＜65	Female	Yes	Yes	Yes	No	T3&T4	N1	TD-LN+	IIIB	≥12	Negative	Negative	Yes	Right colon	Alive	83
1190	＜65	Male	Yes	Yes	Yes	Yes	T3&T4	N2	TD+LN+	IIIC	≥12	Negative	Positive	Yes	Rectum	Dead
1191	＜65	Male	Yes	Yes	No	Yes	T3&T4	N1	TD-LN+	IIIB	≥12	Negative	Positive	Yes	Left colon	Alive	76
1192	＜65	Male	Yes	Yes	Yes	No	T3&T4	N1	TD+LN-	IIIB	≥12	Positive	Positive	Yes	Rectum	Alive	91
1193	≥65	Male	Yes	Yes	No	Yes	T3&T4	N2	TD-LN+	IIIC	≥12	Positive	Negative	Yes	Rectum	Dead	11
1194	≥65	Female	Yes	Yes	Yes	Yes	T3&T4	N1	TD+LN+	IIIB	≥12	Positive	Positive	Yes	Rectum	Dead	22
1195	＜65	Male	Yes	Yes	Yes	No	T3&T4	N1	TD+LN+	IIIB	≥12	Negative	Negative	Yes	Rectum	Alive	82
1196	＜65	Male	Yes	Yes	Yes	No	T3&T4	N2	TD-LN+	IIIC	≥12	Negative	Positive	No	Right colon	Alive	83
1197	＜65	Male	Yes	Yes	Yes	No	T3&T4	N2	TD+LN+	IIIC	≥12	Positive	Negative	Yes	Right colon	Dead	33
1198	＜65	Male	Yes	Yes	Yes	No	T3&T4	N1	TD-LN+	IIIB	≥12	Positive	Positive	Yes	Rectum	Alive	79
1199	＜65	Female	Yes	Yes	Yes	No	T3&T4	N1	TD+LN+	IIIC	≥12	Positive	Negative	Yes	Left colon	Dead	6
1200	＜65	Male	Yes	Yes	Yes	No	T3&T4	N2	TD+LN+	IIIC	≥12	Positive	Negative	Yes	Rectum	Dead	51
1201	≥65	Female	Yes	Yes	Yes	Yes	T3&T4	N1	TD-LN+	IIIB	≥12	Negative	Negative	Yes	Rectum	Alive	83
1202	＜65	Female	Yes	Yes	Yes	No	T3&T4	N1	TD+LN+	IIIC	≥12	Positive	Unknown	Yes	Left colon	Dead	18
1203	≥65	Male	Yes	Yes	Yes	No	T3&T4	N2	TD+LN+	IIIC	≥12	Negative	Positive	No	Rectum	Dead	14
1204	＜65	Female	Yes	Yes	Yes	No	T3&T4	N2	TD+LN+	IIIC	≥12	Negative	Positive	Yes	Rectum	Alive	37
1205	≥65	Female	Yes	Yes	Yes	No	T3&T4	N1	TD-LN+	IIIB	≥12	Positive	Positive	No	Rectum	Dead	29
1206	≥65	Male	Yes	Yes	Yes	No	T3&T4	N1	TD+LN-	IIIB	≤11	Negative	Negative	No	Rectum	Dead	34
1207	＜65	Male	Yes	Yes	Yes	No	T3&T4	N1	TD-LN+	IIIB	≤11	Positive	Negative	Yes	Left colon	Alive	11
1208	＜65	Male	Yes	Yes	Yes	Yes	T3&T4	N1	TD-LN+	IIIB	≥12	Negative	Negative	Yes	Rectum	Dead	42
1209	≥65	Female	Yes	Yes	Yes	No	T3&T4	N1	TD-LN+	IIIB	≥12	Negative	Unknown	No	Left colon	Alive
1210	≥65	Male	Yes	Yes	Yes	Yes	T3&T4	N1	TD+LN-	IIIB	≥12	Negative	Negative	Yes	Rectum	Alive
1211	＜65	Male	Yes	Yes	Yes	No	T3&T4	N1	TD+LN-	IIIB	≥12	Positive	Positive	Yes	Rectum	Alive	91
1212	≥65	Male	Yes	Yes	Yes	No	T3&T4	N1	TD-LN+	IIIB	≥12	Negative	Positive	No	Rectum	Dead	0
1213	＜65	Male	Yes	Yes	Yes	No	T3&T4	N1	TD-LN+	IIIB	≥12	Negative	Positive	Yes	Rectum	Dead	68
1214	＜65	Female	Yes	Yes	No	No	T3&T4	N1	TD-LN+	IIIB	≥12	Negative	Positive	Yes	Rectum	Alive	81
1215	≥65	Male	Yes	Yes	Yes	No	T3&T4	N1	TD-LN+	IIIB	≥12	Positive	Positive	No	Rectum	Alive	44
1216	≥65	Female	Yes	Yes	Yes	Yes	T1&T2	N1	TD-LN+	IIIA	≥12	Negative	Negative	No	Right colon	Alive
1217	＜65	Male	Yes	Yes	Yes	No	T3&T4	N2	TD+LN+	IIIC	≥12	Positive	Negative	No	Rectum	Alive	10
1218	≥65	Male	Yes	Yes	Yes	No	T3&T4	N1	TD+LN+	IIIB	≤11	Negative	Positive	No	Rectum	Alive	81
1219	＜65	Female	Yes	Yes	Yes	Yes	T3&T4	N1	TD-LN+	IIIB	≥12	Negative	Negative	No	Rectum	Alive	10
1220	≥65	Male	Yes	Yes	Yes	No	T3&T4	N1	TD-LN+	IIIB	≥12	Negative	Negative	No	Right colon	Alive	91
1221	＜65	Female	Yes	Yes	Yes	No	T3&T4	N1	TD-LN+	IIIB	≥12	Positive	Negative	Yes	Rectum	Dead	56
1222	＜65	Male	Yes	Yes	Yes	No	T3&T4	N2	TD+LN+	IIIC	≥12	Positive	Positive	Yes	Rectum	Alive	47
1223	≥65	Female	Yes	Yes	Yes	Yes	T3&T4	N2	TD-LN+	IIIC	≥12	Negative	Negative	No	Left colon	Dead	51
1224	≥65	Female	Yes	Yes	No	No	T3&T4	N1	TD-LN+	IIIB	≥12	Negative	Positive	Yes	Rectum	Alive	80
1225	＜65	Female	No	Yes	Yes	No	T3&T4	N1	TD-LN+	IIIB	≥12	Negative	Positive	Yes	Rectum	Alive	81
1226	＜65	Male	Yes	Yes	Yes	No	T3&T4	N2	TD+LN+	IIIC	≥12	Positive	Negative	Yes	Rectum	Dead	64
1227	≥65	Female	Yes	Yes	Yes	No	T3&T4	N1	TD-LN+	IIIB	≥12	Positive	Positive	No	Rectum	Alive	80
1228	＜65	Male	Yes	Yes	Yes	No	T3&T4	N1	TD-LN+	IIIB	≥12	Negative	Unknown	Yes	Rectum	Dead	66
1229	＜65	Male	Yes	Yes	Yes	Yes	T3&T4	N1	TD+LN-	IIIB	≤11	Negative	Negative	Yes	Rectum	Dead	72
1230	＜65	Male	Yes	Yes	Yes	No	T3&T4	N1	TD+LN-	IIIC	≥12	Negative	Positive	Yes	Rectum	Dead	14
1231	＜65	Female	Yes	Yes	Yes	No	T3&T4	N2	TD-LN+	IIIC	≥12	Negative	Positive	Yes	Right colon	Alive	78
1232	≥65	Male	Yes	Yes	Yes	No	T3&T4	N1	TD+LN+	IIIB	≤11	Positive	Positive	Yes	Rectum	Dead	8
1233	≥65	Female	Yes	Yes	Yes	No	T3&T4	N1	TD+LN-	IIIB	≤11	Negative	Negative	Yes	Rectum	Alive	86
1234	≥65	Female	Yes	Yes	Yes	Yes	T3&T4	N2	TD-LN+	IIIC	≥12	Positive	Positive	No	Right colon	Alive
1235	≥65	Male	Yes	Yes	Yes	No	T3&T4	N1	TD-LN+	IIIC	≥12	Positive	Negative	Yes	Right colon	Dead	45
1236	≥65	Male	Yes	Yes	Yes	No	T3&T4	N1	TD-LN+	IIIB	≥12	Negative	Positive	Yes	Rectum	Dead	18
1237	＜65	Female	Yes	Yes	Yes	No	T3&T4	N2	TD-LN+	IIIC	≥12	Negative	Negative	Yes	Rectum	Alive	90
1238	≥65	Female	Yes	Yes	Yes	No	T1&T2	N1	TD-LN+	IIIA	≥12	Negative	Negative	No	Right colon	Alive	80
1239	＜65	Female	Yes	Yes	Yes	No	T1&T2	N1	TD-LN+	IIIA	≤11	Negative	Negative	No	Rectum	Alive
1240	＜65	Female	Yes	Yes	Yes	No	T3&T4	N2	TD-LN+	IIIC	≥12	Negative	Negative	No	Right colon	Alive	80
1241	≥65	Female	Yes	Yes	Yes	No	T1&T2	N1	TD-LN+	IIIA	≥12	Positive	Positive	Yes	Rectum	Dead	18
1242	≥65	Male	Yes	Yes	Yes	No	T3&T4	N2	TD+LN+	IIIC	≥12	Negative	Positive	No	Rectum	Dead	2
1243	≥65	Male	Yes	Yes	No	Yes	T3&T4	N2	TD-LN+	IIIC	≥12	Negative	Negative	Yes	Left colon	Alive	96
1244	≥65	Male	Yes	Yes	Yes	No	T1&T2	N1	TD+LN+	IIIA	≤11	Negative	Negative	Yes	Rectum	Alive	80
1245	＜65	Female	Yes	Yes	Yes	No	T3&T4	N2	TD+LN+	IIIC	≥12	Positive	Negative	Yes	Rectum	Alive	80
1246	＜65	Female	Yes	Yes	Yes	No	T3&T4	N2	TD-LN+	IIIC	≥12	Positive	Positive	No	Right colon	Alive	80
1247	≥65	Male	Yes	Yes	Yes	No	T3&T4	N2	TD-LN+	IIIC	≥12	Positive	Negative	No	Right colon	Alive	17
1248	≥65	Female	Yes	Yes	Yes	Yes	T3&T4	N1	TD-LN+	IIIB	≤11	Negative	Negative	Yes	Rectum	Alive	91
1249	＜65	Male	Yes	Yes	Yes	No	T3&T4	N1	TD-LN+	IIIB	≥12	Negative	Negative	Yes	Left colon	Alive	96
1250	＜65	Male	Yes	Yes	Yes	No	T1&T2	N1	TD-LN+	IIIA	≥12	Positive	Negative	Yes	Left colon	Alive	74
1251	＜65	Male	Yes	Yes	Yes	No	T1&T2	N1	TD-LN+	IIIA	≥12	Negative	Negative	Yes	Rectum	Dead	85
1252	＜65	Male	Yes	Yes	Yes	No	T3&T4	N1	TD-LN+	IIIB	≥12	Negative	Positive	Yes	Right colon	Dead	23
1253	≥65	Male	Yes	Yes	Yes	Yes	T3&T4	N1	TD+LN-	IIIB	≥12	Negative	Positive	Yes	Rectum	Alive	80
1254	＜65	Female	Yes	Yes	Yes	No	T3&T4	N2	TD-LN+	IIIC	≥12	Positive	Positive	Yes	Right colon	Alive	85
1255	≥65	Female	Yes	Yes	Yes	No	T3&T4	N2	TD-LN+	IIIC	≥12	Negative	Negative	No	Rectum	Dead	37
1256	＜65	Male	Yes	Yes	Yes	No	T3&T4	N1	TD-LN+	IIIB	≥12	Positive	Negative	Yes	Rectum	Alive	93
1257	≥65	Male	Yes	Yes	No	Yes	T1&T2	N1	TD-LN+	IIIA	≤11	Negative	Negative	Yes	Right colon	Alive	8
1258	＜65	Female	Yes	Yes	Yes	No	T3&T4	N1	TD+LN+	IIIB	≥12	Negative	Positive	Yes	Right colon	Dead	51
1259	＜65	Female	Yes	Yes	Yes	No	T1&T2	N1	TD-LN+	IIIA	≤11	Negative	Negative	Yes	Rectum	Alive	80
1260	＜65	Male	Yes	Yes	Yes	No	T3&T4	N1	TD-LN+	IIIB	≥12	Negative	Negative	Yes	Rectum	Alive	80
1261	＜65	Female	Yes	Yes	Yes	No	T3&T4	N1	TD+LN-	IIIB	≥12	Positive	Positive	Yes	Rectum	Alive	78
1262	≥65	Male	Yes	Yes	Yes	No	T3&T4	N2	TD-LN+	IIIC	≥12	Negative	Unknown	Yes	Right colon	Dead	17
1263	≥65	Male	Yes	Yes	Yes	No	T3&T4	N1	TD-LN+	IIIB	≤11	Negative	Negative	Yes	Rectum	Dead	52
1264	＜65	Female	Yes	Yes	Yes	No	T3&T4	N1	TD-LN+	IIIB	≥12	Negative	Negative	No	Right colon	Alive	79
1265	＜65	Female	Yes	Yes	Yes	No	T1&T2	N1	TD-LN+	IIIA	≤11	Negative	Negative	Yes	Rectum	Alive	96
1266	＜65	Female	Yes	Yes	Yes	No	T3&T4	N2	TD-LN+	IIIC	≥12	Positive	Positive	Yes	Rectum	Alive	80
1267	≥65	Female	Yes	Yes	Yes	No	T3&T4	N1	TD-LN+	IIIB	≥12	Negative	Negative	No	Rectum	Dead	48
1268	＜65	Male	Yes	Yes	Yes	No	T1&T2	N1	TD+LN-	IIIA	≥12	Negative	Negative	Yes	Rectum	Alive	99
1269	≥65	Male	Yes	Yes	Yes	No	T3&T4	N1	TD-LN+	IIIB	≥12	Negative	Negative	Yes	Left colon	Alive	80
1270	＜65	Female	Yes	Yes	Yes	No	T3&T4	N1	TD-LN+	IIIB	≥12	Negative	Positive	Yes	Rectum	Dead	35
1271	＜65	Male	Yes	Yes	Yes	No	T1&T2	N2	TD-LN+	IIIB	≥12	Negative	Positive	Yes	Rectum	Alive	80
1272	≥65	Male	Yes	Yes	Yes	No	T3&T4	N1	TD+LN-	IIIB	≥12	Negative	Negative	Yes	Rectum	Dead	91
1273	≥65	Male	Yes	Yes	Yes	No	T3&T4	N1	TD-LN+	IIIB	≥12	Positive	Positive	No	Rectum	Alive
1274	＜65	Female	Yes	Yes	Yes	No	T3&T4	N1	TD-LN+	IIIB	≥12	Negative	Negative	Yes	Right colon	Alive	92
1275	≥65	Male	Yes	Yes	Yes	No	T3&T4	N1	TD+LN+	IIIB	≥12	Negative	Positive	No	Rectum	Dead	37
1276	＜65	Male	Yes	Yes	Yes	No	T3&T4	N2	TD-LN+	IIIC	≥12	Negative	Positive	No	Left colon	Dead	91
1277	≥65	Male	Yes	Yes	Yes	No	T1&T2	N1	TD-LN+	IIIA	≤11	Negative	Negative	Yes	Rectum	Alive	77
1278	＜65	Female	Yes	Yes	No	Yes	T3&T4	N2	TD-LN+	IIIC	≥12	Negative	Negative	Yes	Right colon	Alive	79
1279	＜65	Female	Yes	Yes	Yes	No	T1&T2	N1	TD-LN+	IIIA	≥12	Negative	Negative	No	Rectum	Alive	79
1280	＜65	Female	Yes	Yes	Yes	No	T3&T4	N1	TD+LN+	IIIB	≥12	Positive	Positive	Yes	Left colon	Dead	32
1281	＜65	Female	Yes	Yes	Yes	No	T3&T4	N1	TD-LN+	IIIB	≥12	Negative	Positive	Yes	Rectum	Alive	48
1282	＜65	Male	Yes	Yes	Yes	No	T3&T4	N1	TD+LN+	IIIB	≤11	Negative	Positive	Yes	Rectum	Alive	79
1283	＜65	Male	Yes	Yes	Yes	No	T3&T4	N2	TD-LN+	IIIC	≥12	Negative	Positive	Yes	Rectum	Dead	27
1284	＜65	Male	Yes	Yes	Yes	No	T3&T4	N1	TD-LN+	IIIB	≥12	Positive	Negative	Yes	Rectum	Alive	95
1285	＜65	Female	Yes	Yes	Yes	No	T3&T4	N2	TD+LN+	IIIC	≥12	Negative	Negative	No	Rectum	Alive	79
1286	≥65	Female	Yes	Yes	Yes	No	T1&T2	N1	TD-LN+	IIIA	≥12	Negative	Negative	No	Rectum	Dead	45
1287	＜65	Female	Yes	Yes	Yes	No	T3&T4	N2	TD-LN+	IIIC	≥12	Positive	Negative	Yes	Right colon	Alive	75
1288	＜65	Male	Yes	Yes	Yes	No	T3&T4	N2	TD-LN+	IIIB	≥12	Positive	Negative	Yes	Right colon	Dead	69
1289	≥65	Male	Yes	Yes	No	Yes	T3&T4	N2	TD+LN+	IIIC	≥12	Positive	Negative	Yes	Rectum	Dead	68
1290	＜65	Male	Yes	Yes	Yes	No	T1&T2	N1	TD-LN+	IIIA	≥12	Negative	Negative	Yes	Rectum	Alive	93
1291	＜65	Male	Yes	Yes	Yes	No	T3&T4	N1	TD-LN+	IIIB	≥12	Positive	Positive	Yes	Rectum	Alive	79
1292	＜65	Female	Yes	Yes	Yes	No	T3&T4	N1	TD+LN+	IIIB	≥12	Positive	Negative	Yes	Rectum	Dead	90
1293	＜65	Male	Yes	Yes	Yes	No	T1&T2	N2	TD+LN+	IIIB	≥12	Positive	Positive	No	Rectum	Alive	79
1294	＜65	Male	Yes	Yes	Yes	No	T3&T4	N2	TD-LN+	IIIC	≥12	Negative	Positive	Yes	Rectum	Dead	55
1295	≥65	Male	Yes	Yes	Yes	No	T3&T4	N1	TD-LN+	IIIB	≥12	Negative	Positive	Yes	Right colon	Alive	33
1296	≥65	Male	Yes	Yes	Yes	No	T3&T4	N1	TD-LN+	IIIB	≥12	Negative	Negative	No	Rectum	Alive
1297	＜65	Female	Yes	Yes	Yes	No	T3&T4	N1	TD+LN+	IIIB	≥12	Positive	Positive	Yes	Rectum	Alive	81
1298	＜65	Male	Yes	Yes	Yes	No	T3&T4	N1	TD-LN+	IIIB	≥12	Negative	Positive	Yes	Left colon	Alive	20
1299	≥65	Male	Yes	Yes	Yes	No	T3&T4	N2	TD+LN+	IIIC	≥12	Negative	Positive	Yes	Left colon	Alive	16
1300	＜65	Male	Yes	Yes	Yes	No	T3&T4	N2	TD+LN+	IIIC	≥12	Negative	Negative	Yes	Rectum	Alive	78
1301	＜65	Male	Yes	Yes	Yes	No	T3&T4	N2	TD-LN+	IIIC	≥12	Negative	Negative	No	Rectum	Alive	78
1302	＜65	Male	Yes	Yes	Yes	No	T1&T2	N1	TD-LN+	IIIA	≤11	Negative	Negative	Yes	Rectum	Alive	78
1303	＜65	Female	Yes	Yes	Yes	No	T1&T2	N1	TD-LN+	IIIA	≥12	Negative	Negative	Yes	Rectum	Alive	78
1304	＜65	Male	Yes	Yes	Yes	No	T3&T4	N1	TD-LN+	IIIB	≥12	Negative	Positive	Yes	Rectum	Alive	78
1305	＜65	Male	Yes	Yes	Yes	No	T3&T4	N1	TD+LN-	IIIB	≥12	Negative	Positive	No	Rectum	Alive	78
1306	＜65	Male	Yes	Yes	Yes	No	T3&T4	N1	TD+LN+	IIIB	≥12	Positive	Positive	Yes	Right colon	Dead	81
1307	＜65	Female	Yes	Yes	Yes	No	T3&T4	N1	TD-LN+	IIIB	≥12	Positive	Positive	Yes	Left colon	Alive	85
1308	≥65	Male	Yes	Yes	Yes	No	T3&T4	N1	TD+LN-	IIIB	≤11	Positive	Positive	Yes	Rectum	Dead	56
1309	≥65	Male	Yes	Yes	Yes	No	T3&T4	N1	TD-LN+	IIIB	≥12	Negative	Positive	No	Left colon	Alive
1310	＜65	Female	Yes	Yes	Yes	No	T3&T4	N1	TD+LN+	IIIB	≥12	Negative	Negative	Yes	Left colon	Alive	78
1311	＜65	Male	Yes	Yes	Yes	No	T3&T4	N2	TD+LN+	IIIC	≥12	Negative	Positive	No	Rectum	Alive	78
1312	＜65	Male	Yes	Yes	Yes	No	T3&T4	N1	TD-LN+	IIIB	≥12	Negative	Negative	No	Rectum	Alive	78
1313	＜65	Female	Yes	Yes	Yes	No	T3&T4	N1	TD-LN+	IIIB	≤11	Negative	Negative	No	Rectum	Alive
1314	＜65	Female	Yes	Yes	Yes	No	T1&T2	N1	TD-LN+	IIIA	≥12	Negative	Positive	No	Rectum	Dead	88
1315	＜65	Female	Yes	Yes	No	Yes	T3&T4	N2	TD+LN+	IIIC	≤11	Negative	Negative	No	Rectum	Dead	37
1316	＜65	Male	Yes	Yes	Yes	No	T3&T4	N1	TD+LN+	IIIC	≥12	Positive	Positive	Yes	Left colon	Alive	20
1317	＜65	Male	Yes	Yes	Yes	No	T3&T4	N1	TD-LN+	IIIB	≤11	Positive	Negative	Yes	Rectum	Alive	78
1318	≥65	Male	Yes	Yes	Yes	No	T3&T4	N1	TD+LN+	IIIB	≥12	Negative	Positive	No	Rectum	Dead	20
1319	≥65	Female	Yes	Yes	Yes	No	T1&T2	N1	TD-LN+	IIIA	≤11	Negative	Negative	Yes	Rectum	Alive	78
1320	＜65	Female	Yes	Yes	Yes	No	T3&T4	N1	TD+LN+	IIIB	≥12	Positive	Negative	Yes	Rectum	Dead	15
1321	≥65	Male	Yes	Yes	Yes	No	T3&T4	N2	TD-LN+	IIIB	≥12	Negative	Positive	Yes	Rectum	Alive	5
1322	≥65	Male	Yes	Yes	Yes	No	T3&T4	N1	TD-LN+	IIIB	≥12	Negative	Positive	Yes	Rectum	Alive	78
1323	＜65	Male	Yes	Yes	Yes	No	T3&T4	N1	TD-LN+	IIIB	≥12	Negative	Positive	Yes	Right colon	Alive	69
1324	＜65	Male	Yes	Yes	Yes	No	T3&T4	N1	TD-LN+	IIIB	≥12	Positive	Negative	Yes	Right colon	Alive	78
1325	＜65	Female	Yes	Yes	Yes	No	T3&T4	N2	TD-LN+	IIIC	≥12	Negative	Negative	No	Rectum	Alive	95
1326	＜65	Female	Yes	Yes	Yes	Yes	T3&T4	N2	TD+LN+	IIIC	≥12	Positive	Positive	Yes	Left colon	Alive	3
1327	≥65	Female	Yes	Yes	Yes	Yes	T3&T4	N2	TD+LN+	IIIC	≥12	Negative	Positive	Yes	Rectum	Alive	8
1328	＜65	Female	Yes	Yes	Yes	No	T1&T2	N2	TD-LN+	IIIB	≥12	Negative	Negative	Yes	Rectum	Alive	78
1329	≥65	Female	Yes	Yes	No	No	T3&T4	N1	TD-LN+	IIIB	≥12	Negative	Positive	Yes	Rectum	Alive	77
1330	＜65	Male	Yes	Yes	Yes	No	T3&T4	N2	TD-LN+	IIIC	≥12	Negative	Negative	Yes	Rectum	Alive	78
1331	＜65	Male	Yes	Yes	Yes	No	T3&T4	N2	TD+LN+	IIIC	≤11	Negative	Positive	No	Rectum	Dead	51
1332	＜65	Female	Yes	Yes	Yes	Yes	T3&T4	N1	TD-LN+	IIIB	≥12	Negative	Positive	Yes	Left colon	Alive	75
1333	＜65	Female	Yes	Yes	Yes	Yes	T3&T4	N1	TD-LN+	IIIB	≥12	Negative	Positive	Yes	Rectum	Alive	77
1334	≥65	Male	Yes	Yes	Yes	No	T1&T2	N1	TD-LN+	IIIA	≥12	Negative	Negative	Yes	Rectum	Alive	78
1335	＜65	Female	Yes	Yes	No	Yes	T3&T4	N1	TD-LN+	IIIB	≥12	Negative	Positive	No	Right colon	Dead	77
1336	≥65	Female	Yes	Yes	Yes	No	T3&T4	N1	TD-LN+	IIIB	≥12	Negative	Positive	Yes	Rectum	Alive	78
1337	＜65	Male	Yes	Yes	Yes	No	T3&T4	N1	TD-LN+	IIIB	≤11	Positive	Negative	Yes	Rectum	Alive	75
1338	＜65	Male	Yes	Yes	Yes	No	T1&T2	N1	TD-LN+	IIIA	≥12	Negative	Positive	Yes	Rectum	Alive	77
1339	＜65	Female	Yes	Yes	Yes	No	T3&T4	N1	TD-LN+	IIIB	≥12	Negative	Negative	Yes	Rectum	Alive	69
1340	＜65	Female	Yes	Yes	Yes	No	T3&T4	N2	TD+LN+	IIIC	≤11	Positive	Positive	Yes	Rectum	Dead	35
1341	＜65	Female	Yes	Yes	Yes	No	T3&T4	N2	TD-LN+	IIIC	≥12	Positive	Negative	Yes	Rectum	Alive	75
1342	＜65	Male	Yes	Yes	Yes	No	T3&T4	N1	TD-LN+	IIIB	≥12	Positive	Negative	Yes	Rectum	Alive	78
1343	＜65	Male	Yes	Yes	Yes	Yes	T1&T2	N2	TD-LN+	IIIB	≤11	Negative	Negative	Yes	Rectum	Alive	95
1344	＜65	Female	Yes	Yes	Yes	No	T1&T2	N1	TD+LN+	IIIA	≥12	Negative	Negative	Yes	Rectum	Alive	95
1345	＜65	Male	Yes	Yes	Yes	No	T3&T4	N1	TD-LN+	IIIB	≥12	Positive	Negative	Yes	Rectum	Alive	75
1346	≥65	Male	Yes	Yes	Yes	No	T3&T4	N1	TD+LN-	IIIB	≤11	Positive	Positive	Yes	Rectum	Alive	94
1347	＜65	Female	Yes	Yes	Yes	No	T3&T4	N2	TD-LN+	IIIC	≥12	Negative	Positive	Yes	Rectum	Alive	87
1348	＜65	Male	Yes	Yes	Yes	No	T3&T4	N2	TD+LN+	IIIC	≥12	Positive	Positive	Yes	Rectum	Dead	41
1349	＜65	Male	Yes	Yes	Yes	No	T3&T4	N2	TD+LN+	IIIC	≥12	Positive	Positive	No	Rectum	Dead	48
1350	≥65	Male	Yes	Yes	Yes	No	T3&T4	N1	TD+LN+	IIIB	≥12	Positive	Negative	No	Right colon	Alive	77
1351	＜65	Male	Yes	Yes	Yes	No	T3&T4	N1	TD-LN+	IIIB	≥12	Negative	Positive	Yes	Rectum	Alive	77
1352	＜65	Male	Yes	Yes	Yes	No	T3&T4	N1	TD-LN+	IIIB	≥12	Negative	Negative	Yes	Rectum	Alive	74
1353	＜65	Female	Yes	Yes	Yes	No	T3&T4	N1	TD+LN+	IIIB	≤11	Negative	Unknown	Yes	Left colon	Dead	27
1354	＜65	Female	Yes	Yes	Yes	No	T3&T4	N2	TD-LN+	IIIC	≥12	Negative	Negative	Yes	Right colon	Dead	16
1355	≥65	Female	Yes	Yes	Yes	No	T3&T4	N1	TD-LN+	IIIC	≥12	Negative	Positive	No	Left colon	Alive
1356	＜65	Female	Yes	Yes	Yes	No	T3&T4	N1	TD-LN+	IIIB	≥12	Negative	Positive	Yes	Rectum	Alive	14
1357	＜65	Female	Yes	Yes	Yes	Yes	T3&T4	N1	TD-LN+	IIIB	≥12	Positive	Positive	Yes	Rectum	Alive	77
1358	＜65	Female	Yes	Yes	Yes	No	T1&T2	N2	TD-LN+	IIIB	≥12	Negative	Negative	Yes	Rectum	Alive	77
1359	＜65	Female	Yes	Yes	Yes	No	T3&T4	N1	TD-LN+	IIIB	≥12	Positive	Negative	No	Rectum	Alive	77
1360	＜65	Female	Yes	Yes	Yes	No	T3&T4	N1	TD-LN+	IIIB	≥12	Negative	Positive	Yes	Right colon	Alive	77
1361	≥65	Female	Yes	Yes	No	No	T3&T4	N2	TD-LN+	IIIC	≥12	Negative	Positive	Yes	Right colon	Dead	26
1362	＜65	Male	Yes	Yes	Yes	No	T3&T4	N1	TD+LN-	IIIB	≥12	Negative	Positive	Yes	Left colon	Alive	91
1363	＜65	Female	Yes	Yes	Yes	No	T1&T2	N1	TD-LN+	IIIA	≤11	Negative	Negative	Yes	Rectum	Alive	77
1364	＜65	Male	Yes	Yes	Yes	No	T3&T4	N1	TD-LN+	IIIB	≥12	Positive	Negative	Yes	Right colon	Alive	77
1365	＜65	Male	Yes	Yes	Yes	No	T3&T4	N2	TD-LN+	IIIC	≥12	Negative	Unknown	Yes	Left colon	Dead	11
1366	＜65	Female	Yes	Yes	Yes	No	T3&T4	N2	TD+LN+	IIIC	≥12	Positive	Positive	No	Left colon	Dead	31
1367	＜65	Male	Yes	Yes	Yes	No	T3&T4	N1	TD-LN+	IIIB	≤11	Negative	Negative	No	Rectum	Dead	61
1368	≥65	Male	Yes	Yes	Yes	No	T3&T4	N1	TD-LN+	IIIB	≥12	Positive	Positive	No	Right colon	Dead	6
1369	≥65	Female	Yes	Yes	No	Yes	T3&T4	N1	TD-LN+	IIIB	≥12	Negative	Negative	Yes	Right colon	Alive	90
1370	＜65	Male	Yes	Yes	Yes	No	T3&T4	N1	TD-LN+	IIIB	≥12	Negative	Negative	Yes	Rectum	Alive	74
1371	≥65	Male	Yes	Yes	Yes	No	T3&T4	N1	TD-LN+	IIIB	≥12	Positive	Negative	Yes	Rectum	Alive	39
1372	＜65	Female	Yes	Yes	Yes	No	T3&T4	N2	TD+LN+	IIIC	≥12	Positive	Negative	Yes	Rectum	Alive	95
1373	＜65	Male	Yes	Yes	Yes	No	T3&T4	N2	TD-LN+	IIIC	≥12	Positive	Negative	Yes	Rectum	Dead	45
1374	＜65	Female	Yes	Yes	Yes	No	T3&T4	N1	TD-LN+	IIIB	≥12	Negative	Negative	No	Left colon	Alive	76
1375	＜65	Male	Yes	Yes	Yes	No	T1&T2	N1	TD-LN+	IIIA	≥12	Negative	Negative	Yes	Rectum	Alive	86
1376	≥65	Female	Yes	Yes	No	Yes	T3&T4	N1	TD-LN+	IIIB	≥12	Positive	Positive	Yes	Rectum	Dead	82
1377	≥65	Male	Yes	Yes	Yes	No	T3&T4	N2	TD-LN+	IIIC	≥12	Positive	Negative	No	Rectum	Dead	4
1378	≥65	Female	Yes	Yes	Yes	No	T3&T4	N1	TD-LN+	IIIB	≤11	Negative	Negative	No	Left colon	Alive	76
1379	≥65	Female	Yes	Yes	Yes	No	T3&T4	N1	TD+LN+	IIIB	≥12	Negative	Negative	Yes	Right colon	Alive	75
1380	≥65	Female	Yes	Yes	Yes	Yes	T3&T4	N2	TD-LN+	IIIC	≥12	Positive	Positive	No	Rectum	Dead	67
1381	≥65	Male	Yes	Yes	Yes	No	T3&T4	N1	TD-LN+	IIIB	≥12	Negative	Negative	Yes	Rectum	Alive	76
1382	≥65	Male	Yes	Yes	Yes	No	T3&T4	N1	TD+LN+	IIIB	≤11	Positive	Positive	Yes	Rectum	Dead	22
1383	≥65	Male	Yes	Yes	Yes	No	T3&T4	N1	TD-LN+	IIIB	≥12	Positive	Negative	Yes	Rectum	Alive	76
1384	＜65	Male	Yes	Yes	Yes	Yes	T3&T4	N2	TD-LN+	IIIC	≥12	Negative	Positive	No	Right colon	Alive	2
1385	＜65	Female	Yes	Yes	Yes	No	T3&T4	N1	TD-LN+	IIIB	≤11	Positive	Positive	Yes	Rectum	Alive	87
1386	＜65	Male	Yes	Yes	Yes	No	T3&T4	N1	TD-LN+	IIIB	≥12	Negative	Negative	Yes	Rectum	Dead	50
1387	＜65	Female	Yes	Yes	Yes	No	T3&T4	N2	TD-LN+	IIIC	≥12	Negative	Negative	Yes	Rectum	Alive	76
1388	≥65	Female	Yes	Yes	Yes	No	T3&T4	N2	TD+LN+	IIIC	≥12	Negative	Negative	No	Right colon	Alive	19
1389	≥65	Male	Yes	Yes	Yes	No	T3&T4	N1	TD-LN+	IIIB	≥12	Negative	Negative	No	Rectum	Dead	33
1390	≥65	Male	Yes	Yes	Yes	No	T3&T4	N2	TD-LN+	IIIC	≤11	Positive	Negative	No	Rectum	Dead	6
1391	＜65	Female	Yes	Yes	Yes	No	T3&T4	N1	TD-LN+	IIIB	≥12	Positive	Negative	Yes	Rectum	Alive	61
1392	＜65	Female	Yes	Yes	Yes	No	T3&T4	N2	TD-LN+	IIIC	≥12	Negative	Positive	Yes	Right colon	Alive	70
1393	＜65	Female	Yes	Yes	Yes	No	T3&T4	N1	TD+LN-	IIIC	≥12	Negative	Positive	Yes	Left colon	Dead	12
1394	＜65	Female	Yes	Yes	Yes	No	T1&T2	N1	TD-LN+	IIIA	≥12	Negative	Negative	Yes	Rectum	Dead	46
1395	＜65	Female	Yes	Yes	Yes	No	T3&T4	N2	TD-LN+	IIIC	≥12	Negative	Positive	Yes	Right colon	Alive	75
1396	＜65	Male	Yes	Yes	Yes	Yes	T3&T4	N2	TD-LN+	IIIC	≥12	Negative	Unknown	Yes	Rectum	Dead	71
1397	＜65	Female	Yes	Yes	Yes	No	T1&T2	N1	TD+LN+	IIIA	≤11	Negative	Positive	Yes	Rectum	Dead	33
1398	＜65	Female	Yes	Yes	Yes	No	T3&T4	N1	TD-LN+	IIIB	≥12	Negative	Negative	Yes	Right colon	Alive	75
1399	＜65	Male	Yes	Yes	Yes	No	T3&T4	N1	TD-LN+	IIIB	≥12	Negative	Positive	Yes	Rectum	Alive	75
1400	＜65	Female	Yes	Yes	Yes	No	T1&T2	N1	TD-LN+	IIIA	≤11	Negative	Negative	Yes	Rectum	Dead	15
1401	≥65	Female	Yes	Yes	Yes	No	T3&T4	N1	TD+LN-	IIIB	≥12	Negative	Positive	No	Right colon	Alive
1402	＜65	Male	Yes	Yes	Yes	Yes	T3&T4	N1	TD-LN+	IIIB	≥12	Negative	Negative	Yes	Rectum	Alive	87
1403	≥65	Female	Yes	Yes	Yes	No	T3&T4	N2	TD-LN+	IIIB	≥12	Positive	Negative	Yes	Rectum	Alive	75
1404	＜65	Female	Yes	Yes	No	Yes	T3&T4	N1	TD-LN+	IIIB	≥12	Negative	Negative	No	Right colon	Alive
1405	＜65	Male	Yes	Yes	Yes	No	T3&T4	N1	TD-LN+	IIIB	≥12	Negative	Positive	Yes	Left colon	Alive	74
1406	＜65	Male	Yes	Yes	Yes	Yes	T3&T4	N2	TD+LN+	IIIC	≥12	Positive	Positive	Yes	Left colon	Alive	19
1407	≥65	Female	Yes	Yes	Yes	No	T1&T2	N1	TD-LN+	IIIA	≤11	Negative	Negative	No	Rectum	Alive	75
1408	＜65	Male	Yes	Yes	Yes	No	T3&T4	N1	TD+LN+	IIIC	≥12	Positive	Unknown	No	Left colon	Alive	75
1409	≥65	Male	Yes	Yes	Yes	No	T3&T4	N2	TD-LN+	IIIC	≥12	Positive	Positive	Yes	Rectum	Dead	54
1410	＜65	Female	Yes	Yes	Yes	No	T1&T2	N2	TD+LN+	IIIB	≤11	Positive	Positive	Yes	Rectum	Dead	31
1411	＜65	Female	Yes	Yes	No	Yes	T3&T4	N1	TD-LN+	IIIB	≥12	Positive	Negative	Yes	Rectum	Alive	88
1412	≥65	Male	Yes	Yes	Yes	No	T3&T4	N1	TD-LN+	IIIB	≥12	Negative	Negative	No	Rectum	Alive	10
1413	≥65	Female	Yes	Yes	Yes	No	T1&T2	N1	TD-LN+	IIIA	≥12	Negative	Negative	Yes	Rectum	Alive	75
1414	＜65	Male	Yes	Yes	Yes	No	T3&T4	N1	TD-LN+	IIIB	≥12	Negative	Positive	Yes	Rectum	Alive	75
1415	＜65	Female	Yes	Yes	Yes	No	T3&T4	N1	TD+LN+	IIIB	≤11	Negative	Positive	Yes	Left colon	Alive	6
1416	＜65	Male	Yes	Yes	Yes	No	T3&T4	N2	TD-LN+	IIIC	≥12	Positive	Negative	No	Rectum	Dead	2
1417	≥65	Male	Yes	Yes	Yes	No	T3&T4	N1	TD-LN+	IIIB	≥12	Negative	Negative	Yes	Rectum	Dead	78
1418	≥65	Male	Yes	Yes	Yes	No	T3&T4	N1	TD-LN+	IIIB	≥12	Negative	Positive	Yes	Rectum	Alive	75
1419	＜65	Female	Yes	Yes	Yes	No	T3&T4	N2	TD+LN+	IIIC	≥12	Negative	Positive	Yes	Rectum	Alive	44
1420	＜65	Male	Yes	Yes	Yes	No	T3&T4	N2	TD+LN+	IIIC	≥12	Positive	Negative	Yes	Rectum	Dead	23
1421	≥65	Male	Yes	Yes	Yes	No	T3&T4	N2	TD-LN+	IIIC	Unknown	Negative	Unknown	Yes	Right colon	Dead	25
1422	＜65	Male	Yes	Yes	Yes	No	T3&T4	N1	TD-LN+	IIIB	≤11	Positive	Positive	Yes	Rectum	Dead	53
1423	＜65	Female	Yes	Yes	Yes	No	T1&T2	N1	TD-LN+	IIIA	≥12	Negative	Unknown	Yes	Rectum	Alive	75
1424	≥65	Male	Yes	Yes	Yes	Yes	T3&T4	N2	TD-LN+	IIIB	≤11	Positive	Negative	Yes	Rectum	Alive	74
1425	≥65	Male	Yes	Yes	Yes	No	T3&T4	N2	TD+LN+	IIIC	≥12	Positive	Negative	No	Rectum	Dead	5
1426	≥65	Male	Yes	Yes	Yes	Yes	T3&T4	N1	TD-LN+	IIIB	≥12	Negative	Negative	Yes	Right colon	Dead	14
1427	＜65	Female	Yes	Yes	Yes	No	T1&T2	N1	TD-LN+	IIIA	≥12	Negative	Positive	Yes	Rectum	Alive	72
1428	≥65	Male	Yes	Yes	Yes	No	T3&T4	N2	TD-LN+	IIIC	≥12	Negative	Positive	No	Left colon	Alive
1429	≥65	Male	Yes	Yes	No	Yes	T3&T4	N1	TD-LN+	IIIB	≥12	Negative	Positive	Yes	Rectum	Dead	86
1430	＜65	Female	Yes	Yes	Yes	No	T3&T4	N1	TD+LN-	IIIB	≤11	Negative	Unknown	Yes	Rectum	Alive	33
1431	≥65	Female	Yes	Yes	Yes	No	T1&T2	N1	TD-LN+	IIIA	≥12	Negative	Negative	No	Rectum	Dead	8
1432	＜65	Female	Yes	Yes	Yes	No	T3&T4	N1	TD+LN-	IIIB	≥12	Negative	Negative	No	Right colon	Alive	74
1433	≥65	Female	Yes	Yes	Yes	No	T3&T4	N1	TD+LN+	IIIB	≥12	Positive	Positive	Yes	Rectum	Alive	71
1434	＜65	Male	Yes	Yes	Yes	No	T1&T2	N2	TD-LN+	IIIB	≥12	Negative	Unknown	Yes	Rectum	Alive	94
1435	＜65	Male	Yes	Yes	Yes	No	T3&T4	N2	TD-LN+	IIIC	≥12	Negative	Negative	No	Rectum	Alive	74
1436	＜65	Male	No	Yes	Yes	No	T3&T4	N1	TD+LN+	IIIB	≤11	Positive	Negative	Yes	Rectum	Dead	21
1437	＜65	Female	Yes	Yes	Yes	No	T3&T4	N2	TD-LN+	IIIC	≥12	Positive	Positive	Yes	Right colon	Alive	74
1438	＜65	Female	Yes	Yes	Yes	No	T3&T4	N1	TD+LN-	IIIB	≥12	Negative	Negative	No	Right colon	Alive	74
1439	＜65	Male	Yes	Yes	Yes	No	T3&T4	N1	TD+LN+	IIIB	≥12	Positive	Negative	No	Rectum	Alive	74
1440	＜65	Male	Yes	Yes	Yes	No	T3&T4	N1	TD-LN+	IIIB	≥12	Positive	Positive	Yes	Rectum	Alive	71
1441	＜65	Female	Yes	Yes	Yes	No	T3&T4	N1	TD-LN+	IIIB	≥12	Negative	Positive	No	Rectum	Alive	36
1442	＜65	Female	Yes	Yes	Yes	No	T3&T4	N2	TD+LN+	IIIC	≥12	Positive	Positive	Yes	Rectum	Dead	23
1443	＜65	Male	Yes	Yes	Yes	No	T3&T4	N1	TD-LN+	IIIB	≥12	Positive	Unknown	No	Rectum	Dead	19
1444	＜65	Male	Yes	Yes	Yes	No	T3&T4	N1	TD-LN+	IIIB	≥12	Negative	Positive	Yes	Rectum	Alive	73
1445	＜65	Female	Yes	Yes	Yes	No	T3&T4	N2	TD-LN+	IIIC	≥12	Negative	Positive	No	Rectum	Alive	74
1446	＜65	Female	Yes	Yes	Yes	No	T3&T4	N2	TD+LN+	IIIC	≥12	Positive	Positive	Yes	Rectum	Dead	22
1447	≥65	Female	Yes	Yes	Yes	No	T3&T4	N2	TD-LN+	IIIC	≥12	Negative	Negative	No	Rectum	Alive	74
1448	＜65	Male	Yes	Yes	Yes	No	T3&T4	N2	TD-LN+	IIIB	≥12	Negative	Positive	No	Right colon	Alive	85
1449	≥65	Male	Yes	Yes	No	No	T3&T4	N1	TD-LN+	IIIB	≥12	Negative	Negative	Yes	Rectum	Alive	73
1450	＜65	Female	Yes	Yes	Yes	No	T3&T4	N2	TD-LN+	IIIC	≥12	Positive	Positive	Yes	Rectum	Dead	16
1451	＜65	Male	Yes	Yes	Yes	No	T3&T4	N1	TD-LN+	IIIB	≥12	Positive	Negative	Yes	Rectum	Dead	42
1452	＜65	Female	Yes	Yes	Yes	No	T1&T2	N1	TD-LN+	IIIA	≥12	Negative	Negative	Yes	Rectum	Alive	71
1453	＜65	Male	Yes	Yes	Yes	No	T3&T4	N1	TD-LN+	IIIB	≥12	Positive	Positive	Yes	Rectum	Alive	71
1454	≥65	Male	Yes	Yes	Yes	No	T3&T4	N1	TD-LN+	IIIB	≤11	Negative	Negative	No	Rectum	Alive	73
1455	＜65	Male	Yes	Yes	No	No	T3&T4	N1	TD-LN+	IIIB	≥12	Negative	Positive	Yes	Rectum	Dead	7
1456	＜65	Male	Yes	Yes	Yes	No	T3&T4	N1	TD+LN-	IIIB	≥12	Negative	Negative	No	Rectum	Alive	74
1457	＜65	Female	Yes	Yes	Yes	No	T3&T4	N1	TD-LN+	IIIB	≥12	Negative	Positive	No	Left colon	Alive	73
1458	≥65	Female	Yes	Yes	Yes	No	T3&T4	N1	TD-LN+	IIIB	≥12	Negative	Positive	No	Right colon	Alive	73
1459	＜65	Male	Yes	Yes	Yes	No	T3&T4	N2	TD+LN+	IIIC	≥12	Negative	Negative	Yes	Rectum	Alive	27
1460	≥65	Female	Yes	Yes	Yes	No	T3&T4	N2	TD+LN+	IIIC	≥12	Positive	Negative	No	Right colon	Alive
1461	≥65	Female	Yes	Yes	Yes	Yes	T3&T4	N1	TD-LN+	IIIB	≥12	Negative	Negative	Yes	Rectum	Alive	91
1462	＜65	Female	Yes	Yes	No	Yes	T3&T4	N2	TD-LN+	IIIC	≥12	Negative	Negative	Yes	Right colon	Alive	17
1463	＜65	Male	Yes	Yes	Yes	No	T3&T4	N1	TD+LN-	IIIB	≤11	Positive	Negative	Yes	Rectum	Alive	86
1464	≥65	Male	Yes	Yes	No	No	T3&T4	N2	TD+LN+	IIIB	≥12	Negative	Negative	Yes	Rectum	Alive	70
1465	＜65	Male	Yes	Yes	Yes	Yes	T3&T4	N2	TD+LN+	IIIC	≥12	Positive	Negative	Yes	Rectum	Alive	91
1466	＜65	Male	Yes	Yes	Yes	No	T3&T4	N1	TD+LN-	IIIB	≥12	Negative	Negative	Yes	Rectum	Alive	86
1467	＜65	Male	Yes	Yes	Yes	No	T3&T4	N1	TD-LN+	IIIB	≥12	Negative	Negative	Yes	Left colon	Alive	30
1468	＜65	Female	Yes	Yes	Yes	No	T3&T4	N2	TD+LN+	IIIC	≥12	Positive	Positive	Yes	Rectum	Alive	67
1469	＜65	Male	Yes	Yes	Yes	No	T3&T4	N1	TD-LN+	IIIB	≥12	Negative	Negative	Yes	Rectum	Alive	70
1470	＜65	Female	Yes	Yes	Yes	No	T3&T4	N1	TD-LN+	IIIB	≥12	Negative	Negative	Yes	Right colon	Alive	72
1471	＜65	Male	Yes	Yes	Yes	No	T3&T4	N1	TD+LN-	IIIB	≥12	Positive	Positive	Yes	Rectum	Alive	70
1472	≥65	Female	Yes	Yes	Yes	No	T3&T4	N1	TD-LN+	IIIB	≤11	Negative	Negative	Yes	Rectum	Alive	64
1473	＜65	Male	Yes	Yes	Yes	No	T3&T4	N2	TD+LN+	IIIC	≥12	Positive	Negative	Yes	Rectum	Dead	58
1474	＜65	Male	Yes	Yes	Yes	No	T1&T2	N1	TD-LN+	IIIA	≥12	Negative	Negative	Yes	Rectum	Alive	70
1475	＜65	Female	No	Yes	Yes	No	T3&T4	N1	TD+LN+	IIIB	≥12	Positive	Negative	Yes	Rectum	Alive	90
1476	≥65	Male	Yes	Yes	Yes	No	T3&T4	N1	TD-LN+	IIIB	≥12	Negative	Negative	No	Right colon	Alive	72
1477	＜65	Male	Yes	Yes	Yes	No	T3&T4	N1	TD-LN+	IIIB	≥12	Positive	Positive	Yes	Left colon	Dead	58
1478	＜65	Female	Yes	Yes	Yes	No	T3&T4	N1	TD-LN+	IIIB	≥12	Positive	Negative	Yes	Right colon	Alive	80
1479	＜65	Male	Yes	Yes	Yes	No	T3&T4	N2	TD-LN+	IIIC	≥12	Positive	Unknown	Yes	Left colon	Dead	9
1480	≥65	Male	Yes	Yes	Yes	No	T3&T4	N2	TD-LN+	IIIC	≥12	Negative	Unknown	Yes	Rectum	Alive	69
1481	≥65	Male	Yes	Yes	Yes	No	T3&T4	N2	TD-LN+	IIIC	≥12	Positive	Negative	No	Right colon	Alive	8
1482	＜65	Male	Yes	Yes	Yes	No	T3&T4	N1	TD-LN+	IIIB	≤11	Positive	Negative	Yes	Left colon	Alive	87
1483	≥65	Female	Yes	Yes	Yes	No	T3&T4	N2	TD+LN+	IIIC	≥12	Positive	Negative	No	Left colon	Alive	11
1484	＜65	Male	Yes	Yes	Yes	No	T3&T4	N2	TD-LN+	IIIC	≥12	Negative	Negative	Yes	Rectum	Alive	69
1485	＜65	Female	Yes	Yes	Yes	No	T3&T4	N1	TD-LN+	IIIB	≤11	Positive	Positive	Yes	Rectum	Alive	69
1486	＜65	Male	Yes	Yes	Yes	No	T3&T4	N1	TD-LN+	IIIB	≥12	Positive	Negative	Yes	Rectum	Alive	83
1487	≥65	Female	Yes	Yes	No	Yes	T3&T4	N2	TD-LN+	IIIC	≥12	Negative	Positive	No	Right colon	Dead	12
1488	≥65	Male	Yes	Yes	Yes	No	T3&T4	N1	TD+LN-	IIIB	≥12	Negative	Positive	Yes	Right colon	Dead
1489	＜65	Female	Yes	Yes	Yes	No	T1&T2	N1	TD-LN+	IIIA	≤11	Negative	Negative	Yes	Rectum	Alive	64
1490	＜65	Male	Yes	Yes	Yes	No	T3&T4	N2	TD-LN+	IIIC	≥12	Positive	Negative	Yes	Rectum	Alive	69
1491	≥65	Male	Yes	Yes	Yes	No	T3&T4	N1	TD-LN+	IIIB	≥12	Negative	Negative	Yes	Rectum	Dead	74
1492	＜65	Male	Yes	Yes	Yes	No	T3&T4	N1	TD-LN+	IIIB	≤11	Negative	Negative	Yes	Left colon	Alive	71
1493	≥65	Female	Yes	Yes	Yes	No	T3&T4	N1	TD-LN+	IIIB	≥12	Negative	Positive	Yes	Rectum	Alive	69
1494	＜65	Male	Yes	Yes	Yes	No	T3&T4	N2	TD+LN+	IIIC	≥12	Negative	Positive	Yes	Right colon	Alive
1495	＜65	Male	Yes	Yes	Yes	No	T3&T4	N2	TD-LN+	IIIC	≥12	Negative	Negative	Yes	Right colon	Alive	85
1496	＜65	Male	Yes	Yes	Yes	No	T3&T4	N2	TD-LN+	IIIC	≥12	Positive	Positive	Yes	Rectum	Alive	85
1497	≥65	Male	Yes	Yes	Yes	No	T3&T4	N1	TD-LN+	IIIB	≥12	Positive	Positive	No	Rectum	Dead	24
1498	＜65	Male	Yes	Yes	Yes	No	T3&T4	N2	TD+LN+	IIIC	≥12	Positive	Positive	No	Rectum	Alive	7
1499	≥65	Male	Yes	Yes	Yes	No	T1&T2	N1	TD-LN+	IIIA	≥12	Negative	Negative	Yes	Rectum	Alive	69
1500	＜65	Male	Yes	Yes	Yes	No	T3&T4	N2	TD-LN+	IIIC	≥12	Negative	Negative	Yes	Right colon	Alive	89
1501	＜65	Female	Yes	Yes	Yes	No	T3&T4	N1	TD-LN+	IIIB	≥12	Negative	Negative	Yes	Right colon	Alive	69
1502	＜65	Male	Yes	Yes	Yes	No	T3&T4	N1	TD+LN+	IIIB	≤11	Positive	Negative	Yes	Rectum	Alive	75
1503	＜65	Male	Yes	Yes	Yes	No	T3&T4	N1	TD+LN-	IIIB	≥12	Negative	Positive	Yes	Rectum	Alive	84
1504	≥65	Male	Yes	Yes	Yes	No	T3&T4	N1	TD-LN+	IIIB	≥12	Negative	Positive	Yes	Left colon	Alive	88
1505	≥65	Female	Yes	Yes	Yes	No	T3&T4	N1	TD+LN-	IIIB	≥12	Negative	Positive	No	Right colon	Alive
1506	＜65	Male	Yes	Yes	Yes	No	T3&T4	N1	TD-LN+	IIIB	≥12	Negative	Positive	Yes	Left colon	Alive	5
1507	＜65	Female	Yes	Yes	Yes	No	T3&T4	N1	TD+LN+	IIIB	≤11	Positive	Positive	No	Rectum	Dead	12
1508	＜65	Female	Yes	Yes	Yes	No	T3&T4	N1	TD+LN-	IIIB	≥12	Positive	Negative	Yes	Left colon	Dead	28
1509	≥65	Male	Yes	Yes	Yes	No	T3&T4	N1	TD-LN+	IIIB	≥12	Negative	Unknown	Yes	Right colon	Dead	11
1510	≥65	Female	Yes	Yes	Yes	No	T3&T4	N2	TD+LN+	IIIC	≥12	Negative	Positive	No	Rectum	Dead	11
1511	＜65	Female	No	Yes	Yes	No	T3&T4	N1	TD-LN+	IIIB	≥12	Negative	Positive	Yes	Right colon	Dead	25
1512	＜65	Female	Yes	Yes	Yes	No	T1&T2	N1	TD-LN+	IIIA	≥12	Negative	Negative	Yes	Rectum	Dead	42
1513	＜65	Male	Yes	Yes	Yes	Yes	T3&T4	N1	TD+LN+	IIIB	≤11	Positive	Negative	Yes	Rectum	Dead	76
1514	＜65	Male	Yes	Yes	Yes	No	T3&T4	N1	TD-LN+	IIIB	≥12	Negative	Negative	Yes	Right colon	Alive	89
1515	＜65	Male	Yes	Yes	No	No	T3&T4	N1	TD+LN-	IIIB	≥12	Positive	Positive	Yes	Right colon	Alive	31
1516	＜65	Male	Yes	Yes	Yes	No	T3&T4	N2	TD+LN+	IIIC	≥12	Negative	Negative	Yes	Right colon	Alive
1517	≥65	Male	Yes	Yes	Yes	No	T3&T4	N1	TD+LN+	IIIB	≥12	Positive	Positive	Yes	Left colon	Alive	84
1518	≥65	Male	Yes	Yes	Yes	No	T3&T4	N1	TD-LN+	IIIB	≥12	Negative	Positive	Yes	Rectum	Dead	49
1519	＜65	Female	Yes	Yes	Yes	No	T3&T4	N1	TD-LN+	IIIB	≥12	Negative	Negative	Yes	Rectum	Alive	88
1520	＜65	Female	Yes	Yes	Yes	No	T3&T4	N1	TD-LN+	IIIB	≤11	Negative	Positive	Yes	Left colon	Alive	3
1521	＜65	Female	Yes	Yes	Yes	No	T3&T4	N1	TD-LN+	IIIB	≥12	Negative	Negative	Yes	Rectum	Alive	62
1522	≥65	Male	Yes	Yes	Yes	No	T3&T4	N1	TD-LN+	IIIB	≥12	Negative	Positive	No	Right colon	Alive
1523	≥65	Male	Yes	Yes	Yes	Yes	T3&T4	N1	TD-LN+	IIIB	≥12	Negative	Positive	No	Right colon	Alive
1524	≥65	Male	Yes	Yes	Yes	No	T3&T4	N1	TD+LN+	IIIB	≥12	Positive	Negative	Yes	Rectum	Alive	64
1525	＜65	Male	Yes	Yes	Yes	No	T3&T4	N2	TD+LN+	IIIC	≥12	Positive	Positive	Yes	Rectum	Alive	31
1526	≥65	Male	Yes	Yes	Yes	Yes	T3&T4	N1	TD-LN+	IIIB	≥12	Negative	Unknown	No	Right colon	Dead	48
1527	＜65	Male	Yes	Yes	Yes	No	T3&T4	N1	TD-LN+	IIIB	≥12	Negative	Positive	Yes	Rectum	Alive	87
1528	≥65	Male	Yes	Yes	Yes	No	T3&T4	N1	TD+LN+	IIIB	≥12	Positive	Positive	Yes	Right colon	Dead	13
1529	＜65	Female	Yes	Yes	Yes	No	T1&T2	N1	TD-LN+	IIIA	≥12	Negative	Positive	No	Rectum	Alive	67
1530	＜65	Female	Yes	Yes	Yes	No	T3&T4	N1	TD-LN+	IIIB	≥12	Negative	Negative	Yes	Rectum	Dead	36
1531	＜65	Male	Yes	Yes	Yes	No	T3&T4	N1	TD+LN+	IIIB	≥12	Positive	Positive	Yes	Rectum	Alive	65
1532	＜65	Male	Yes	Yes	Yes	No	T1&T2	N1	TD-LN+	IIIA	≥12	Negative	Negative	Yes	Left colon	Alive	74
1533	≥65	Female	Yes	Yes	Yes	No	T3&T4	N2	TD-LN+	IIIC	≥12	Negative	Positive	Yes	Rectum	Alive	67
1534	≥65	Female	Yes	Yes	Yes	No	T3&T4	N1	TD-LN+	IIIB	≥12	Negative	Negative	No	Rectum	Alive	67
1535	＜65	Female	Yes	Yes	Yes	No	T3&T4	N1	TD-LN+	IIIB	≥12	Negative	Positive	Yes	Right colon	Alive	54
1536	＜65	Male	Yes	Yes	Yes	No	T3&T4	N1	TD-LN+	IIIB	≥12	Positive	Positive	Yes	Right colon	Alive	67
1537	≥65	Male	Yes	Yes	Yes	Yes	T3&T4	N1	TD-LN+	IIIB	≥12	Negative	Negative	No	Rectum	Alive	67
1538	＜65	Female	Yes	Yes	Yes	No	T3&T4	N1	TD+LN+	IIIB	≤11	Negative	Negative	Yes	Rectum	Alive	70
1539	＜65	Female	Yes	Yes	Yes	No	T3&T4	N1	TD-LN+	IIIB	≥12	Positive	Negative	Yes	Rectum	Alive	79
1540	＜65	Male	Yes	Yes	Yes	No	T3&T4	N2	TD+LN+	IIIC	≥12	Positive	Unknown	Yes	Right colon	Alive	68
1541	≥65	Male	Yes	Yes	Yes	No	T3&T4	N2	TD-LN+	IIIC	≥12	Negative	Unknown	Yes	Rectum	Alive	76
1542	＜65	Male	Yes	Yes	Yes	No	T3&T4	N1	TD-LN+	IIIB	≥12	Negative	Negative	Yes	Rectum	Alive	12
1543	＜65	Female	Yes	Yes	Yes	No	T3&T4	N2	TD-LN+	IIIC	≥12	Positive	Negative	No	Rectum	Dead	31
1544	＜65	Male	Yes	Yes	Yes	No	T3&T4	N1	TD+LN+	IIIB	≥12	Positive	Negative	Yes	Right colon	Alive	6
1545	＜65	Female	Yes	Yes	Yes	No	T3&T4	N2	TD+LN+	IIIC	≥12	Negative	Positive	Yes	Rectum	Dead	13
1546	＜65	Male	Yes	Yes	Yes	No	T3&T4	N1	TD+LN+	IIIB	≥12	Negative	Positive	Yes	Rectum	Dead	24
1547	＜65	Male	Yes	Yes	Yes	No	T3&T4	N1	TD-LN+	IIIB	≥12	Negative	Positive	Yes	Right colon	Alive	65
1548	＜65	Male	Yes	Yes	Yes	No	T3&T4	N1	TD-LN+	IIIC	≥12	Negative	Positive	Yes	Left colon	Alive	44
1549	＜65	Female	Yes	Yes	Yes	No	T3&T4	N1	TD-LN+	IIIB	≥12	Negative	Negative	Yes	Rectum	Alive	33
1550	＜65	Male	Yes	Yes	Yes	No	T3&T4	N1	TD-LN+	IIIB	≥12	Positive	Negative	No	Rectum	Alive
1551	≥65	Male	Yes	Yes	Yes	No	T3&T4	N1	TD-LN+	IIIB	≥12	Negative	Negative	Yes	Left colon	Alive	74
1552	＜65	Male	Yes	Yes	Yes	No	T1&T2	N2	TD-LN+	IIIB	≥12	Negative	Negative	Yes	Rectum	Alive	63
1553	＜65	Male	Yes	Yes	Yes	No	T3&T4	N2	TD-LN+	IIIC	≥12	Negative	Unknown	Yes	Right colon	Alive	77
1554	＜65	Female	Yes	Yes	Yes	Yes	T3&T4	N2	TD+LN+	IIIC	≥12	Positive	Negative	Yes	Rectum	Alive	32
1555	＜65	Male	Yes	Yes	Yes	No	T3&T4	N1	TD-LN+	IIIB	≤11	Negative	Positive	Yes	Rectum	Dead	40
1556	＜65	Female	Yes	Yes	Yes	No	T3&T4	N1	TD+LN+	IIIB	≥12	Positive	Negative	Yes	Right colon	Alive	65
1557	＜65	Male	Yes	Yes	Yes	No	T3&T4	N1	TD+LN+	IIIB	≥12	Positive	Positive	Yes	Rectum	Alive	67
1558	＜65	Male	Yes	Yes	Yes	No	T3&T4	N2	TD+LN+	IIIC	≥12	Positive	Negative	Yes	Rectum	Dead	55
1559	＜65	Female	Yes	Yes	Yes	Yes	T3&T4	N1	TD-LN+	IIIB	≥12	Positive	Positive	Yes	Rectum	Dead	40
1560	≥65	Male	Yes	Yes	Yes	No	T3&T4	N1	TD-LN+	IIIB	≥12	Positive	Positive	Yes	Rectum	Dead	67
1561	≥65	Male	Yes	Yes	Yes	No	T3&T4	N1	TD-LN+	IIIB	≥12	Positive	Negative	Yes	Rectum	Dead	17
1562	＜65	Male	Yes	Yes	Yes	No	T3&T4	N2	TD+LN+	IIIC	≥12	Negative	Positive	Yes	Right colon	Alive	65
1563	＜65	Male	Yes	Yes	No	No	T3&T4	N2	TD-LN+	IIIC	≥12	Negative	Unknown	Yes	Rectum	Alive	55
1564	≥65	Female	Yes	Yes	Yes	No	T3&T4	N1	TD-LN+	IIIB	≥12	Negative	Positive	Yes	Right colon	Alive	6
1565	＜65	Male	Yes	Yes	Yes	No	T3&T4	N1	TD+LN+	IIIB	≤11	Positive	Negative	Yes	Rectum	Dead	63
1566	≥65	Male	Yes	Yes	No	No	T1&T2	N1	TD-LN+	IIIA	≥12	Negative	Negative	No	Rectum	Dead	81
1567	≥65	Female	Yes	Yes	No	Yes	T3&T4	N1	TD+LN-	IIIB	≥12	Negative	Negative	No	Left colon	Alive
1568	＜65	Female	Yes	Yes	Yes	No	T3&T4	N1	TD-LN+	IIIB	≥12	Positive	Negative	Yes	Rectum	Alive	60
1569	＜65	Male	Yes	Yes	Yes	No	T3&T4	N1	TD-LN+	IIIB	≥12	Positive	Negative	Yes	Rectum	Alive	66
1570	≥65	Female	Yes	Yes	No	Yes	T1&T2	N1	TD-LN+	IIIA	≤11	Negative	Positive	No	Rectum	Dead	8
1571	＜65	Male	Yes	Yes	Yes	No	T3&T4	N1	TD+LN+	IIIB	≥12	Negative	Positive	No	Rectum	Alive	66
1572	＜65	Male	Yes	Yes	Yes	No	T3&T4	N1	TD-LN+	IIIC	≥12	Negative	Positive	No	Rectum	Alive	66
1573	≥65	Female	Yes	Yes	Yes	Yes	T3&T4	N1	TD+LN+	IIIB	≤11	Positive	Negative	Yes	Rectum	Dead	34
1574	＜65	Female	Yes	Yes	Yes	No	T3&T4	N2	TD-LN+	IIIC	≥12	Negative	Positive	Yes	Right colon	Alive
1575	≥65	Male	Yes	Yes	Yes	No	T3&T4	N1	TD+LN+	IIIB	≥12	Positive	Positive	Yes	Rectum	Alive	66
1576	≥65	Female	Yes	Yes	Yes	No	T3&T4	N1	TD+LN+	IIIB	≤11	Negative	Positive	Yes	Rectum	Alive	66
1577	＜65	Male	Yes	Yes	Yes	No	T1&T2	N1	TD-LN+	IIIA	≥12	Negative	Negative	Yes	Rectum	Alive	66
1578	＜65	Male	Yes	Yes	Yes	No	T1&T2	N1	TD-LN+	IIIA	≥12	Negative	Positive	Yes	Right colon	Alive	5
1579	≥65	Male	Yes	Yes	Yes	No	T3&T4	N1	TD-LN+	IIIB	≥12	Negative	Positive	No	Rectum	Alive	66
1580	＜65	Female	Yes	Yes	Yes	No	T3&T4	N1	TD+LN+	IIIB	≥12	Positive	Positive	Yes	Rectum	Alive	64
1581	＜65	Male	Yes	Yes	Yes	No	T3&T4	N1	TD-LN+	IIIB	≥12	Positive	Positive	Yes	Rectum	Alive	86
1582	＜65	Male	Yes	Yes	Yes	Yes	T3&T4	N1	TD-LN+	IIIB	≥12	Negative	Positive	Yes	Rectum	Alive	37
1583	≥65	Male	Yes	Yes	Yes	No	T3&T4	N1	TD+LN+	IIIB	≤11	Positive	Positive	No	Rectum	Dead	80
1584	＜65	Female	Yes	Yes	Yes	No	T3&T4	N1	TD+LN+	IIIB	≤11	Positive	Positive	Yes	Rectum	Alive	5
1585	≥65	Male	Yes	Yes	Yes	No	T3&T4	N1	TD+LN+	IIIB	≥12	Positive	Positive	Yes	Rectum	Dead	75
1586	＜65	Male	Yes	Yes	Yes	No	T1&T2	N1	TD-LN+	IIIA	≥12	Negative	Negative	No	Rectum	Alive	80
1587	≥65	Male	Yes	Yes	No	Yes	T1&T2	N1	TD+LN+	IIIA	≥12	Negative	Negative	Yes	Rectum	Alive	69
1588	＜65	Female	Yes	Yes	Yes	No	T3&T4	N2	TD-LN+	IIIC	≥12	Positive	Negative	Yes	Rectum	Alive	61
1589	≥65	Male	Yes	Yes	Yes	No	T3&T4	N2	TD-LN+	IIIC	≥12	Negative	Positive	No	Rectum	Dead	3
1590	＜65	Male	Yes	Yes	Yes	No	T3&T4	N2	TD-LN+	IIIC	≥12	Negative	Negative	Yes	Right colon	Alive	4
1591	≥65	Male	Yes	Yes	Yes	No	T3&T4	N2	TD-LN+	IIIC	≥12	Negative	Positive	Yes	Left colon	Alive	24
1592	＜65	Male	Yes	Yes	Yes	No	T3&T4	N1	TD-LN+	IIIB	≥12	Negative	Negative	Yes	Right colon	Alive	76
1593	≥65	Male	Yes	Yes	Yes	Yes	T3&T4	N2	TD+LN+	IIIC	≥12	Negative	Positive	No	Right colon	Dead	15
1594	＜65	Male	Yes	Yes	Yes	No	T1&T2	N1	TD+LN+	IIIA	≤11	Positive	Negative	Yes	Rectum	Alive	86
1595	＜65	Female	Yes	Yes	Yes	No	T1&T2	N1	TD-LN+	IIIA	≤11	Negative	Negative	Yes	Rectum	Alive	65
1596	＜65	Male	Yes	Yes	Yes	No	T1&T2	N1	TD+LN+	IIIA	≥12	Positive	Unknown	Yes	Rectum	Alive	58
1597	＜65	Male	Yes	Yes	Yes	No	T3&T4	N2	TD+LN+	IIIC	≥12	Negative	Negative	Yes	Rectum	Alive	65
1598	＜65	Male	Yes	Yes	Yes	Yes	T3&T4	N2	TD-LN+	IIIC	≥12	Positive	Positive	Yes	Rectum	Alive	87
1599	＜65	Female	Yes	Yes	Yes	No	T3&T4	N1	TD+LN+	IIIB	≤11	Negative	Positive	Yes	Rectum	Alive	60
1600	≥65	Female	Yes	Yes	Yes	No	T3&T4	N2	TD+LN+	IIIC	≥12	Negative	Positive	No	Left colon	Dead	56
1601	≥65	Female	Yes	Yes	Yes	Yes	T3&T4	N2	TD+LN+	IIIC	≥12	Positive	Positive	No	Right colon	Dead	10
1602	＜65	Male	Yes	Yes	Yes	No	T3&T4	N1	TD+LN-	IIIB	≥12	Positive	Negative	Yes	Rectum	Alive	65
1603	＜65	Female	Yes	Yes	Yes	Yes	T3&T4	N1	TD-LN+	IIIB	≥12	Negative	Positive	Yes	Rectum	Alive	65
1604	≥65	Female	Yes	Yes	Yes	Yes	T3&T4	N1	TD+LN-	IIIB	≥12	Negative	Negative	No	Left colon	Dead	68
1605	＜65	Male	Yes	Yes	Yes	No	T3&T4	N1	TD-LN+	IIIB	≥12	Negative	Negative	No	Rectum	Dead	24
1606	＜65	Male	Yes	Yes	Yes	No	T3&T4	N2	TD+LN+	IIIC	≥12	Positive	Negative	Yes	Rectum	Dead	5
1607	≥65	Male	Yes	Yes	Yes	No	T3&T4	N1	TD-LN+	IIIB	≥12	Positive	Positive	No	Rectum	Alive	61
1608	≥65	Female	Yes	Yes	Yes	No	T3&T4	N1	TD-LN+	IIIB	≥12	Negative	Positive	Yes	Rectum	Alive	19
1609	≥65	Female	Yes	Yes	Yes	No	T3&T4	N1	TD-LN+	IIIB	≥12	Negative	Positive	Yes	Left colon	Alive	65
1610	＜65	Male	Yes	Yes	Yes	No	T3&T4	N2	TD-LN+	IIIB	≤11	Negative	Negative	Yes	Rectum	Alive	76
1611	＜65	Female	Yes	Yes	Yes	No	T3&T4	N1	TD+LN+	IIIB	≥12	Negative	Positive	No	Right colon	Dead	20
1612	＜65	Male	Yes	Yes	Yes	No	T3&T4	N2	TD-LN+	IIIC	≥12	Negative	Negative	Yes	Left colon	Alive	72
1613	＜65	Male	Yes	Yes	Yes	No	T3&T4	N1	TD-LN+	IIIB	≥12	Negative	Negative	No	Rectum	Dead	35
1614	＜65	Male	Yes	Yes	Yes	No	T1&T2	N1	TD-LN+	IIIA	≥12	Negative	Positive	Yes	Rectum	Alive	9
1615	≥65	Male	Yes	Yes	Yes	No	T1&T2	N1	TD-LN+	IIIA	≥12	Negative	Positive	No	Rectum	Dead	45
1616	≥65	Female	Yes	Yes	Yes	Yes	T3&T4	N1	TD-LN+	IIIB	≥12	Negative	Negative	No	Right colon	Alive	65
1617	≥65	Male	Yes	Yes	Yes	No	T3&T4	N1	TD+LN+	IIIB	≥12	Positive	Negative	No	Rectum	Dead	15
1618	≥65	Female	Yes	Yes	Yes	No	T3&T4	N1	TD-LN+	IIIB	≥12	Negative	Negative	Yes	Left colon	Alive	65
1619	≥65	Male	Yes	Yes	Yes	No	T3&T4	N1	TD+LN+	IIIC	≥12	Negative	Negative	No	Left colon	Alive	65
1620	＜65	Male	Yes	Yes	Yes	No	T3&T4	N1	TD-LN+	IIIB	≥12	Negative	Negative	Yes	Rectum	Alive	5
1621	＜65	Male	Yes	Yes	Yes	Yes	T3&T4	N1	TD+LN-	IIIB	≥12	Negative	Negative	Yes	Left colon	Alive	64
1622	＜65	Male	Yes	Yes	Yes	No	T3&T4	N1	TD+LN-	IIIB	≥12	Positive	Positive	Yes	Rectum	Dead	42
1623	≥65	Male	Yes	Yes	Yes	No	T3&T4	N1	TD-LN+	IIIB	≥12	Negative	Negative	Yes	Left colon	Alive	64
1624	＜65	Male	Yes	Yes	Yes	No	T3&T4	N1	TD-LN+	IIIC	≥12	Negative	Negative	Yes	Right colon	Alive	78
1625	＜65	Male	Yes	Yes	Yes	No	T3&T4	N1	TD-LN+	IIIB	≥12	Negative	Negative	Yes	Right colon	Alive	77
1626	≥65	Female	Yes	Yes	Yes	No	T3&T4	N1	TD+LN-	IIIC	≥12	Negative	Negative	No	Right colon	Alive
1627	≥65	Male	Yes	Yes	Yes	Yes	T3&T4	N1	TD-LN+	IIIB	≥12	Positive	Negative	No	Rectum	Alive	64
1628	≥65	Male	Yes	Yes	Yes	Yes	T3&T4	N1	TD-LN+	IIIB	≤11	Negative	Positive	Yes	Rectum	Alive	62
1629	＜65	Female	Yes	Yes	Yes	No	T3&T4	N2	TD-LN+	IIIC	≥12	Negative	Positive	Yes	Left colon	Alive	69
1630	＜65	Male	Yes	Yes	Yes	No	T3&T4	N2	TD+LN+	IIIC	≥12	Negative	Positive	Yes	Rectum	Alive	62
1631	＜65	Male	Yes	Yes	Yes	No	T3&T4	N1	TD+LN+	IIIB	≥12	Positive	Negative	Yes	Rectum	Alive	84
1632	＜65	Male	Yes	Yes	Yes	No	T3&T4	N1	TD-LN+	IIIB	≥12	Negative	Positive	Yes	Rectum	Alive	20
1633	≥65	Female	Yes	Yes	Yes	Yes	T3&T4	N1	TD+LN+	IIIB	≤11	Positive	Positive	Yes	Left colon	Alive	64
1634	＜65	Male	Yes	Yes	Yes	No	T3&T4	N2	TD-LN+	IIIC	≥12	Negative	Positive	Yes	Right colon	Alive	62
1635	＜65	Female	Yes	Yes	Yes	No	T3&T4	N1	TD+LN+	IIIB	≤11	Positive	Positive	Yes	Rectum	Dead	9
1636	≥65	Male	Yes	Yes	Yes	No	T3&T4	N1	TD-LN+	IIIB	≤11	Negative	Negative	Yes	Rectum	Alive	35
1637	＜65	Female	Yes	Yes	Yes	No	T3&T4	N1	TD+LN+	IIIB	≥12	Negative	Negative	Yes	Rectum	Alive	64
1638	≥65	Female	Yes	Yes	Yes	No	T3&T4	N2	TD+LN+	IIIC	≥12	Negative	Positive	No	Right colon	Alive
1639	＜65	Male	Yes	Yes	Yes	No	T1&T2	N1	TD-LN+	IIIA	≥12	Positive	Negative	Yes	Right colon	Dead	55
1640	≥65	Female	Yes	Yes	No	Yes	T3&T4	N2	TD-LN+	IIIC	≥12	Negative	Positive	Yes	Right colon	Alive	75
1641	＜65	Female	Yes	Yes	Yes	No	T3&T4	N1	TD-LN+	IIIB	≤11	Positive	Negative	Yes	Rectum	Dead	48
1642	≥65	Female	Yes	Yes	No	Yes	T3&T4	N2	TD-LN+	IIIC	≥12	Negative	Negative	No	Rectum	Dead	56
1643	＜65	Female	Yes	Yes	Yes	No	T3&T4	N1	TD+LN+	IIIB	≥12	Positive	Positive	Yes	Rectum	Alive	16
1644	＜65	Male	Yes	Yes	Yes	No	T1&T2	N2	TD+LN+	IIIB	≥12	Negative	Negative	Yes	Rectum	Alive	84
1645	≥65	Male	Yes	Yes	Yes	Yes	T3&T4	N1	TD+LN+	IIIB	≥12	Positive	Positive	Yes	Left colon	Dead	22
1646	≥65	Male	Yes	Yes	Yes	Yes	T3&T4	N2	TD+LN+	IIIC	≥12	Positive	Positive	Yes	Rectum	Alive	62
1647	＜65	Male	Yes	Yes	Yes	No	T3&T4	N2	TD+LN+	IIIC	≤11	Positive	Positive	Yes	Rectum	Dead	41
1648	＜65	Male	Yes	Yes	Yes	No	T3&T4	N1	TD-LN+	IIIB	≥12	Negative	Positive	Yes	Left colon	Alive	66
1649	≥65	Male	Yes	Yes	Yes	No	T3&T4	N2	TD-LN+	IIIC	≥12	Negative	Positive	No	Right colon	Alive	64
1650	＜65	Male	Yes	Yes	No	No	T3&T4	N2	TD+LN+	IIIC	≥12	Negative	Negative	No	Right colon	Alive
1651	＜65	Male	Yes	Yes	Yes	No	T3&T4	N1	TD+LN-	IIIC	≥12	Negative	Positive	No	Rectum	Alive	64
1652	≥65	Male	Yes	Yes	Yes	No	T3&T4	N1	TD-LN+	IIIB	≥12	Negative	Positive	Yes	Right colon	Dead	61
1653	＜65	Male	Yes	Yes	Yes	No	T3&T4	N2	TD-LN+	IIIC	≥12	Positive	Negative	Yes	Rectum	Alive	74
1654	≥65	Male	Yes	Yes	Yes	No	T3&T4	N1	TD-LN+	IIIB	≥12	Positive	Negative	No	Rectum	Alive
1655	≥65	Female	Yes	Yes	Yes	No	T3&T4	N2	TD+LN+	IIIC	≥12	Positive	Positive	No	Rectum	Dead	3
1656	＜65	Male	Yes	Yes	Yes	No	T3&T4	N1	TD-LN+	IIIB	≥12	Positive	Negative	Yes	Right colon	Alive	75
1657	＜65	Female	No	Yes	Yes	No	T3&T4	N2	TD-LN+	IIIC	Unknown	Negative	Unknown	Yes	Left colon	Alive	63
1658	≥65	Female	Yes	Yes	Yes	No	T3&T4	N2	TD-LN+	IIIB	≥12	Positive	Negative	No	Rectum	Dead	15
1659	≥65	Female	Yes	Yes	Yes	No	T3&T4	N1	TD-LN+	IIIB	≥12	Negative	Positive	No	Rectum	Alive	64
1660	≥65	Female	Yes	No	Yes	No	T3&T4	N2	TD-LN+	IIIC	≥12	Negative	Positive	Yes	Right colon	Alive	5
1661	≥65	Male	Yes	Yes	Yes	No	T3&T4	N2	TD+LN+	IIIC	≥12	Positive	Negative	Yes	Rectum	Dead	14
1662	≥65	Male	Yes	Yes	Yes	No	T3&T4	N1	TD-LN+	IIIB	≥12	Positive	Positive	Yes	Rectum	Alive	64
1663	≥65	Male	Yes	Yes	Yes	No	T1&T2	N1	TD+LN+	IIIA	≥12	Negative	Negative	Yes	Rectum	Alive	63
1664	＜65	Male	Yes	Yes	Yes	No	T3&T4	N1	TD-LN+	IIIB	≥12	Positive	Positive	Yes	Left colon	Alive	31
1665	≥65	Male	Yes	Yes	Yes	No	T3&T4	N1	TD-LN+	IIIB	≥12	Positive	Positive	No	Right colon	Alive	5
1666	≥65	Male	Yes	Yes	Yes	No	T3&T4	N1	TD-LN+	IIIB	≥12	Positive	Negative	Yes	Rectum	Dead	54
1667	＜65	Female	Yes	Yes	Yes	No	T3&T4	N1	TD-LN+	IIIB	≤11	Negative	Negative	Yes	Rectum	Alive	63
1668	＜65	Male	Yes	Yes	Yes	No	T1&T2	N1	TD-LN+	IIIA	≥12	Negative	Positive	Yes	Rectum	Alive	78
1669	＜65	Female	Yes	Yes	Yes	No	T3&T4	N2	TD-LN+	IIIC	≥12	Positive	Negative	Yes	Rectum	Alive
1670	＜65	Female	Yes	Yes	Yes	No	T3&T4	N2	TD+LN+	IIIC	≥12	Positive	Negative	Yes	Left colon	Alive	9
1671	≥65	Male	Yes	Yes	Yes	Yes	T3&T4	N1	TD-LN+	IIIB	≥12	Positive	Positive	No	Left colon	Alive
1672	＜65	Male	Yes	Yes	Yes	Yes	T3&T4	N2	TD-LN+	IIIC	Unknown	Negative	Unknown	Yes	Left colon	Alive	41
1673	＜65	Male	Yes	Yes	Yes	No	T3&T4	N1	TD-LN+	IIIB	≥12	Negative	Positive	Yes	Right colon	Alive	76
1674	＜65	Male	Yes	Yes	Yes	No	T3&T4	N2	TD-LN+	IIIC	≥12	Negative	Negative	Yes	Right colon	Alive	61
1675	≥65	Male	Yes	Yes	Yes	Yes	T3&T4	N2	TD+LN+	IIIC	≥12	Negative	Negative	No	Rectum	Dead	57
1676	＜65	Male	Yes	Yes	Yes	No	T3&T4	N2	TD-LN+	IIIC	≤11	Negative	Unknown	Yes	Left colon	Dead
1677	＜65	Male	Yes	Yes	Yes	No	T3&T4	N1	TD-LN+	IIIB	≥12	Negative	Negative	Yes	Right colon	Alive	73
1678	＜65	Male	Yes	Yes	Yes	No	T3&T4	N1	TD-LN+	IIIB	≥12	Positive	Positive	Yes	Rectum	Dead	72
1679	＜65	Male	Yes	Yes	Yes	No	T3&T4	N2	TD-LN+	IIIC	≥12	Negative	Negative	Yes	Right colon	Alive	71
1680	＜65	Male	Yes	Yes	Yes	No	T3&T4	N1	TD+LN-	IIIB	≥12	Negative	Negative	Yes	Rectum	Alive	63
1681	＜65	Male	Yes	Yes	Yes	No	T3&T4	N1	TD-LN+	IIIB	≥12	Negative	Positive	Yes	Rectum	Alive	61
1682	≥65	Male	Yes	Yes	Yes	No	T3&T4	N1	TD-LN+	IIIB	≥12	Negative	Negative	No	Rectum	Dead	16
1683	＜65	Male	Yes	Yes	Yes	No	T3&T4	N1	TD-LN+	IIIB	≥12	Positive	Negative	Yes	Left colon	Dead	25
1684	＜65	Male	Yes	Yes	Yes	No	T3&T4	N2	TD-LN+	IIIB	≥12	Positive	Positive	Yes	Rectum	Alive	57
1685	＜65	Male	Yes	Yes	Yes	No	T3&T4	N1	TD+LN-	IIIB	≥12	Negative	Positive	Yes	Rectum	Alive	63
1686	＜65	Female	Yes	Yes	Yes	No	T3&T4	N2	TD-LN+	IIIC	≥12	Negative	Negative	Yes	Rectum	Dead	34
1687	＜65	Female	Yes	Yes	Yes	Yes	T3&T4	N1	TD-LN+	IIIB	≥12	Positive	Negative	Yes	Rectum	Alive	62
1688	＜65	Male	Yes	Yes	Yes	No	T3&T4	N1	TD+LN+	IIIB	≥12	Positive	Positive	Yes	Right colon	Dead	67
1689	≥65	Male	Yes	Yes	Yes	No	T3&T4	N2	TD-LN+	IIIC	≥12	Negative	Negative	Yes	Rectum	Alive	56
1690	＜65	Male	Yes	Yes	Yes	No	T3&T4	N2	TD-LN+	IIIC	≥12	Negative	Positive	Yes	Right colon	Alive	72
1691	＜65	Female	Yes	Yes	Yes	No	T3&T4	N1	TD-LN+	IIIB	≥12	Positive	Negative	Yes	Rectum	Alive	18
1692	≥65	Male	Yes	Yes	Yes	No	T3&T4	N1	TD-LN+	IIIB	≥12	Negative	Positive	Yes	Rectum	Alive	62
1693	≥65	Male	Yes	Yes	Yes	No	T3&T4	N1	TD+LN+	IIIB	≤11	Positive	Positive	Yes	Left colon	Alive	60
1694	＜65	Female	Yes	Yes	Yes	No	T3&T4	N1	TD-LN+	IIIB	≥12	Positive	Positive	Yes	Rectum	Alive	74
1695	≥65	Male	Yes	Yes	Yes	No	T3&T4	N1	TD-LN+	IIIB	≥12	Negative	Negative	No	Left colon	Alive
1696	≥65	Female	Yes	Yes	Yes	No	T3&T4	N1	TD+LN-	IIIB	≥12	Negative	Negative	Yes	Left colon	Dead	15
1697	＜65	Male	Yes	Yes	Yes	No	T3&T4	N2	TD+LN+	IIIC	≥12	Positive	Unknown	Yes	Right colon	Dead	8
1698	＜65	Female	Yes	Yes	Yes	No	T3&T4	N1	TD-LN+	IIIB	≥12	Negative	Negative	Yes	Right colon	Dead	55
1699	≥65	Female	Yes	Yes	Yes	No	T3&T4	N2	TD-LN+	IIIC	≥12	Negative	Negative	Yes	Right colon	Alive	3
1700	≥65	Male	Yes	Yes	Yes	No	T3&T4	N1	TD+LN+	IIIB	≥12	Negative	Negative	No	Rectum	Dead	40
1701	＜65	Male	Yes	Yes	Yes	No	T3&T4	N2	TD-LN+	IIIC	≤11	Positive	Positive	Yes	Left colon	Dead	29
1702	＜65	Female	Yes	Yes	Yes	Yes	T3&T4	N2	TD+LN+	IIIC	≥12	Negative	Unknown	Yes	Right colon	Alive
1703	≥65	Male	Yes	Yes	Yes	Yes	T3&T4	N1	TD-LN+	IIIB	≥12	Negative	Negative	Yes	Rectum	Alive	62
1704	＜65	Female	Yes	Yes	Yes	No	T3&T4	N1	TD+LN-	IIIB	≥12	Negative	Negative	No	Rectum	Dead	25
1705	＜65	Male	Yes	Yes	Yes	No	T3&T4	N1	TD-LN+	IIIB	≥12	Negative	Negative	No	Rectum	Alive	62
1706	≥65	Female	Yes	Yes	Yes	No	T1&T2	N1	TD-LN+	IIIA	≥12	Negative	Negative	Yes	Rectum	Alive	62
1707	≥65	Female	Yes	Yes	Yes	Yes	T3&T4	N1	TD-LN+	IIIB	≥12	Negative	Negative	No	Rectum	Alive	74
1708	＜65	Female	Yes	Yes	Yes	No	T3&T4	N2	TD-LN+	IIIC	≥12	Positive	Negative	No	Left colon	Alive	62
1709	≥65	Male	Yes	Yes	Yes	No	T3&T4	N1	TD-LN+	IIIB	≤11	Negative	Positive	Yes	Rectum	Alive	73
1710	＜65	Male	Yes	Yes	Yes	No	T3&T4	N1	TD-LN+	IIIB	≥12	Negative	Negative	Yes	Right colon	Dead	45
1711	＜65	Female	Yes	Yes	Yes	No	T3&T4	N2	TD+LN+	IIIC	≥12	Positive	Negative	Yes	Rectum	Alive	80
1712	＜65	Female	Yes	Yes	Yes	No	T1&T2	N1	TD-LN+	IIIA	≤11	Negative	Negative	No	Rectum	Alive	62
1713	＜65	Male	Yes	Yes	Yes	No	T3&T4	N1	TD+LN+	IIIB	≥12	Positive	Negative	Yes	Rectum	Alive	61
1714	＜65	Female	Yes	Yes	Yes	No	T3&T4	N2	TD+LN+	IIIC	≥12	Positive	Negative	Yes	Rectum	Dead	43
1715	＜65	Male	Yes	Yes	Yes	No	T3&T4	N2	TD-LN+	IIIC	≥12	Negative	Negative	Yes	Rectum	Alive	61
1716	≥65	Male	Yes	Yes	Yes	No	T3&T4	N1	TD+LN-	IIIB	≤11	Negative	Positive	No	Rectum	Alive	61
1717	＜65	Male	Yes	Yes	Yes	No	T3&T4	N2	TD+LN+	IIIC	≥12	Positive	Negative	Yes	Rectum	Dead	42
1718	＜65	Male	Yes	Yes	Yes	No	T3&T4	N1	TD-LN+	IIIB	≥12	Negative	Positive	Yes	Rectum	Alive	59
1719	＜65	Female	Yes	Yes	Yes	No	T3&T4	N1	TD+LN+	IIIB	≥12	Negative	Unknown	Yes	Rectum	Alive	79
1720	＜65	Female	Yes	Yes	Yes	No	T3&T4	N1	TD-LN+	IIIB	≥12	Negative	Negative	Yes	Rectum	Dead	56
1721	＜65	Male	Yes	Yes	Yes	No	T3&T4	N1	TD-LN+	IIIB	≥12	Negative	Negative	Yes	Left colon	Dead	77
1722	≥65	Male	Yes	Yes	Yes	No	T3&T4	N1	TD-LN+	IIIB	≥12	Negative	Positive	No	Rectum	Alive
1723	＜65	Male	Yes	Yes	Yes	No	T3&T4	N1	TD-LN+	IIIB	≥12	Negative	Positive	Yes	Rectum	Alive	59
1724	＜65	Male	Yes	Yes	Yes	No	T3&T4	N2	TD-LN+	IIIC	≥12	Negative	Positive	Yes	Right colon	Alive	75
1725	＜65	Male	Yes	Yes	Yes	No	T3&T4	N2	TD-LN+	IIIC	≥12	Positive	Negative	Yes	Rectum	Alive	75
1726	＜65	Female	Yes	Yes	Yes	No	T3&T4	N1	TD+LN+	IIIB	≥12	Negative	Positive	Yes	Rectum	Alive	59
1727	≥65	Male	Yes	Yes	Yes	No	T3&T4	N1	TD+LN+	IIIB	≥12	Negative	Positive	No	Right colon	Alive
1728	＜65	Male	No	Yes	Yes	No	T3&T4	N1	TD-LN+	IIIB	≥12	Positive	Negative	Yes	Left colon	Alive	59
1729	＜65	Female	Yes	Yes	Yes	No	T3&T4	N1	TD-LN+	IIIB	≥12	Negative	Negative	Yes	Rectum	Dead	31
1730	≥65	Male	Yes	Yes	Yes	Yes	T3&T4	N1	TD+LN+	IIIB	≥12	Negative	Negative	No	Right colon	Alive	22
1731	＜65	Male	Yes	Yes	Yes	No	T3&T4	N1	TD-LN+	IIIB	≥12	Negative	Positive	Yes	Rectum	Alive	61
1732	＜65	Male	No	Yes	Yes	No	T3&T4	N1	TD+LN-	IIIB	≥12	Negative	Positive	Yes	Rectum	Dead	66
1733	＜65	Male	Yes	Yes	Yes	No	T1&T2	N1	TD-LN+	IIIA	≥12	Negative	Positive	No	Rectum	Alive	61
1734	＜65	Female	Yes	Yes	Yes	Yes	T3&T4	N2	TD-LN+	IIIC	Unknown	Negative	Unknown	Yes	Left colon	Alive	37
1735	＜65	Male	Yes	Yes	Yes	No	T3&T4	N1	TD-LN+	IIIB	≥12	Negative	Positive	Yes	Rectum	Alive	72
1736	＜65	Female	Yes	Yes	Yes	No	T1&T2	N2	TD-LN+	IIIB	≥12	Negative	Positive	Yes	Right colon	Alive	58
1737	≥65	Male	Yes	Yes	Yes	No	T3&T4	N1	TD-LN+	IIIB	≥12	Negative	Positive	Yes	Rectum	Alive	60
1738	＜65	Male	Yes	Yes	Yes	No	T3&T4	N1	TD+LN+	IIIB	≥12	Positive	Positive	Yes	Rectum	Alive	60
1739	＜65	Male	Yes	Yes	Yes	No	T3&T4	N2	TD-LN+	IIIC	≥12	Negative	Negative	Yes	Left colon	Alive	60
1740	＜65	Male	Yes	Yes	Yes	No	T3&T4	N1	TD-LN+	IIIB	≥12	Positive	Negative	Yes	Right colon	Alive	56
1741	＜65	Male	Yes	Yes	Yes	No	T3&T4	N1	TD+LN+	IIIB	≥12	Negative	Positive	Yes	Right colon	Dead	8
1742	＜65	Male	Yes	Yes	Yes	No	T3&T4	N1	TD+LN-	IIIB	≥12	Negative	Positive	Yes	Left colon	Alive	69
1743	＜65	Male	Yes	Yes	Yes	Yes	T1&T2	N1	TD-LN+	IIIA	≥12	Negative	Negative	Yes	Rectum	Alive	58
1744	≥65	Female	Yes	Yes	Yes	No	T3&T4	N1	TD+LN-	IIIC	≥12	Negative	Negative	No	Rectum	Dead	15
1745	＜65	Male	Yes	Yes	Yes	No	T3&T4	N2	TD-LN+	IIIC	≥12	Negative	Negative	No	Rectum	Alive	58
1746	≥65	Male	Yes	Yes	Yes	No	T3&T4	N1	TD-LN+	IIIB	≥12	Positive	Positive	No	Rectum	Dead	43
1747	＜65	Female	Yes	Yes	Yes	No	T3&T4	N2	TD+LN+	IIIC	≥12	Negative	Positive	Yes	Rectum	Alive	58
1748	＜65	Female	Yes	Yes	Yes	No	T3&T4	N1	TD+LN-	IIIB	≥12	Negative	Negative	Yes	Rectum	Alive	60
1749	＜65	Male	Yes	Yes	Yes	No	T3&T4	N2	TD-LN+	IIIC	≥12	Positive	Unknown	Yes	Right colon	Dead	33
1750	＜65	Female	Yes	Yes	Yes	No	T3&T4	N1	TD-LN+	IIIB	≥12	Positive	Positive	Yes	Right colon	Alive	57
1751	≥65	Male	Yes	Yes	Yes	Yes	T3&T4	N1	TD-LN+	IIIB	≥12	Negative	Positive	No	Rectum	Dead	35
1752	≥65	Female	Yes	Yes	Yes	No	T3&T4	N1	TD-LN+	IIIB	≥12	Negative	Negative	Yes	Rectum	Dead	41
1753	＜65	Male	Yes	Yes	Yes	No	T1&T2	N1	TD-LN+	IIIA	≥12	Negative	Negative	Yes	Rectum	Alive	57
1754	≥65	Female	Yes	Yes	Yes	No	T3&T4	N1	TD-LN+	IIIB	≥12	Negative	Positive	No	Rectum	Alive	59
1755	＜65	Male	Yes	Yes	Yes	Yes	T3&T4	N1	TD+LN+	IIIB	≥12	Positive	Positive	Yes	Rectum	Alive	80
1756	≥65	Female	Yes	Yes	Yes	Yes	T3&T4	N2	TD-LN+	IIIC	≥12	Negative	Negative	No	Rectum	Alive	59
1757	＜65	Female	Yes	Yes	Yes	No	T3&T4	N1	TD-LN+	IIIB	≥12	Negative	Positive	Yes	Rectum	Alive	57
1758	＜65	Male	Yes	Yes	Yes	Yes	T3&T4	N1	TD-LN+	IIIB	≥12	Positive	Positive	Yes	Rectum	Alive	59
1759	≥65	Male	Yes	Yes	Yes	No	T1&T2	N1	TD-LN+	IIIA	≤11	Negative	Negative	Yes	Rectum	Alive	57
1760	＜65	Female	Yes	Yes	Yes	No	T3&T4	N2	TD+LN+	IIIC	≥12	Positive	Positive	Yes	Right colon	Dead	24
1761	＜65	Female	Yes	Yes	No	Yes	T3&T4	N2	TD-LN+	IIIB	≤11	Negative	Positive	Yes	Rectum	Alive	75
1762	＜65	Female	Yes	Yes	Yes	No	T3&T4	N1	TD-LN+	IIIB	≥12	Negative	Negative	No	Rectum	Alive	72
1763	＜65	Male	Yes	Yes	Yes	No	T3&T4	N1	TD+LN-	IIIB	≥12	Positive	Negative	Yes	Rectum	Alive	76
1764	≥65	Female	No	Yes	Yes	No	T3&T4	N1	TD-LN+	IIIB	≥12	Negative	Positive	Yes	Rectum	Dead	31
1765	≥65	Male	Yes	Yes	Yes	Yes	T3&T4	N1	TD+LN+	IIIB	≥12	Negative	Positive	Yes	Right colon	Alive	16
1766	＜65	Female	Yes	Yes	No	Yes	T3&T4	N1	TD+LN+	IIIB	≥12	Negative	Positive	Yes	Rectum	Alive	71
1767	≥65	Male	Yes	Yes	Yes	No	T3&T4	N1	TD+LN+	IIIB	≤11	Positive	Positive	Yes	Rectum	Dead	21
1768	≥65	Male	Yes	Yes	Yes	Yes	T3&T4	N1	TD-LN+	IIIB	≤11	Negative	Positive	Yes	Left colon	Alive	59
1769	＜65	Female	Yes	Yes	Yes	No	T3&T4	N2	TD-LN+	IIIB	≥12	Positive	Negative	Yes	Rectum	Dead	19
1770	＜65	Female	Yes	Yes	Yes	No	T3&T4	N2	TD+LN+	IIIC	≥12	Positive	Positive	Yes	Rectum	Dead	18
1771	≥65	Male	Yes	Yes	Yes	Yes	T3&T4	N1	TD-LN+	IIIB	≥12	Negative	Negative	No	Right colon	Alive
1772	＜65	Female	Yes	Yes	Yes	No	T3&T4	N1	TD-LN+	IIIB	≥12	Negative	Negative	Yes	Right colon	Alive	73
1773	＜65	Male	Yes	Yes	Yes	No	T3&T4	N2	TD-LN+	IIIC	≥12	Negative	Negative	Yes	Rectum	Dead	11
1774	＜65	Male	Yes	Yes	Yes	No	T3&T4	N1	TD-LN+	IIIC	≥12	Negative	Positive	Yes	Right colon	Alive	56
1775	＜65	Male	Yes	Yes	Yes	No	T3&T4	N1	TD-LN+	IIIB	≥12	Negative	Positive	Yes	Right colon	Alive	56
1776	≥65	Male	Yes	Yes	Yes	No	T3&T4	N1	TD+LN+	IIIB	≥12	Positive	Positive	Yes	Rectum	Alive	57
1777	＜65	Female	Yes	Yes	Yes	No	T3&T4	N2	TD-LN+	IIIC	≥12	Positive	Unknown	Yes	Rectum	Dead	17
1778	＜65	Male	Yes	Yes	Yes	No	T3&T4	N1	TD-LN+	IIIB	≥12	Negative	Positive	Yes	Rectum	Alive	74
1779	＜65	Male	Yes	Yes	Yes	No	T3&T4	N1	TD-LN+	IIIB	≥12	Negative	Negative	No	Right colon	Alive	59
1780	＜65	Male	No	Yes	Yes	No	T3&T4	N1	TD-LN+	IIIB	≥12	Positive	Negative	Yes	Rectum	Alive	52
1781	＜65	Female	Yes	Yes	Yes	No	T3&T4	N1	TD-LN+	IIIB	≥12	Negative	Positive	Yes	Rectum	Dead	4
1782	≥65	Male	Yes	Yes	Yes	No	T1&T2	N1	TD+LN-	IIIA	≥12	Negative	Positive	No	Rectum	Dead	52
1783	＜65	Male	Yes	Yes	Yes	No	T3&T4	N2	TD-LN+	IIIC	≤11	Negative	Negative	Yes	Rectum	Dead	28
1784	≥65	Male	Yes	Yes	Yes	No	T3&T4	N1	TD-LN+	IIIB	≥12	Negative	Negative	No	Right colon	Alive	58
1785	＜65	Male	Yes	Yes	Yes	No	T3&T4	N1	TD-LN+	IIIB	≥12	Negative	Positive	Yes	Right colon	Alive	71
1786	＜65	Male	Yes	Yes	Yes	No	T3&T4	N1	TD-LN+	IIIB	≥12	Negative	Positive	Yes	Rectum	Dead	20
1787	≥65	Male	Yes	Yes	Yes	No	T1&T2	N1	TD-LN+	IIIA	≥12	Negative	Positive	Yes	Rectum	Alive	58
1788	＜65	Female	Yes	Yes	Yes	No	T1&T2	N1	TD-LN+	IIIA	≥12	Negative	Negative	Yes	Rectum	Alive	56
1789	≥65	Male	Yes	Yes	No	Yes	T3&T4	N2	TD-LN+	IIIC	Unknown	Negative	Unknown	Yes	Rectum	Alive	57
1790	＜65	Male	Yes	Yes	Yes	No	T3&T4	N1	TD-LN+	IIIB	≤11	Negative	Negative	Yes	Rectum	Alive	52
1791	＜65	Male	Yes	Yes	Yes	No	T3&T4	N1	TD+LN+	IIIB	≥12	Negative	Positive	Yes	Rectum	Alive	77
1792	≥65	Male	Yes	Yes	Yes	No	T3&T4	N2	TD-LN+	IIIC	≥12	Negative	Positive	Yes	Rectum	Alive	78
1793	＜65	Male	Yes	Yes	Yes	Yes	T3&T4	N1	TD-LN+	IIIB	≥12	Negative	Negative	Yes	Right colon	Alive	52
1794	＜65	Male	No	Yes	Yes	No	T3&T4	N1	TD-LN+	IIIB	≥12	Positive	Negative	No	Rectum	Alive	78
1795	≥65	Male	Yes	Yes	Yes	No	T3&T4	N2	TD-LN+	IIIC	≥12	Negative	Positive	No	Right colon	Dead	33
1796	＜65	Male	Yes	Yes	Yes	No	T3&T4	N1	TD+LN-	IIIB	≥12	Positive	Positive	Yes	Rectum	Alive	75
1797	＜65	Female	Yes	Yes	Yes	No	T3&T4	N2	TD+LN+	IIIC	≥12	Positive	Positive	Yes	Right colon	Dead	12
1798	＜65	Male	Yes	Yes	No	Yes	T3&T4	N2	TD-LN+	IIIC	≥12	Negative	Negative	Yes	Left colon	Alive	70
1799	＜65	Male	Yes	Yes	Yes	No	T3&T4	N2	TD-LN+	IIIC	≤11	Negative	Negative	Yes	Rectum	Alive	55
1800	≥65	Female	Yes	Yes	Yes	No	T3&T4	N2	TD+LN+	IIIC	≥12	Negative	Positive	No	Right colon	Alive	55
1801	＜65	Female	Yes	Yes	Yes	No	T3&T4	N1	TD-LN+	IIIB	≥12	Negative	Positive	Yes	Right colon	Alive	55
1802	≥65	Male	Yes	Yes	Yes	No	T3&T4	N2	TD+LN+	IIIC	≥12	Negative	Positive	Yes	Rectum	Alive	75
1803	＜65	Male	Yes	Yes	Yes	No	T3&T4	N1	TD-LN+	IIIB	≥12	Positive	Negative	Yes	Right colon	Alive	55
1804	≥65	Male	Yes	Yes	Yes	No	T3&T4	N1	TD-LN+	IIIB	≥12	Negative	Negative	Yes	Rectum	Alive	55
1805	≥65	Male	Yes	Yes	Yes	Yes	T3&T4	N1	TD-LN+	IIIB	≥12	Positive	Positive	No	Rectum	Dead	0
1806	＜65	Male	Yes	Yes	Yes	No	T3&T4	N2	TD-LN+	IIIC	≥12	Positive	Positive	Yes	Left colon	Alive	69
1807	＜65	Male	Yes	Yes	Yes	Yes	T3&T4	N1	TD-LN+	IIIB	≤11	Negative	Negative	Yes	Rectum	Alive	76
1808	＜65	Female	Yes	Yes	Yes	No	T3&T4	N1	TD-LN+	IIIB	≥12	Negative	Negative	Yes	Right colon	Alive	76
1809	＜65	Female	Yes	Yes	Yes	No	T1&T2	N2	TD-LN+	IIIB	≥12	Negative	Positive	No	Rectum	Alive	55
1810	＜65	Female	Yes	Yes	Yes	No	T1&T2	N1	TD+LN-	IIIA	≥12	Positive	Negative	Yes	Rectum	Alive	54
1811	≥65	Male	Yes	Yes	Yes	No	T3&T4	N2	TD+LN+	IIIC	≥12	Negative	Positive	Yes	Right colon	Dead	40
1812	≥65	Female	Yes	Yes	No	No	T1&T2	N2	TD+LN+	IIIB	≥12	Negative	Positive	Yes	Rectum	Alive	53
1813	＜65	Female	Yes	Yes	Yes	No	T3&T4	N1	TD-LN+	IIIB	≥12	Negative	Negative	Yes	Right colon	Alive	60
1814	＜65	Male	No	Yes	Yes	No	T1&T2	N1	TD-LN+	IIIA	≥12	Negative	Negative	Yes	Left colon	Alive	54
1815	＜65	Male	Yes	Yes	Yes	No	T3&T4	N1	TD-LN+	IIIB	≥12	Negative	Negative	Yes	Rectum	Alive	52
1816	＜65	Female	Yes	Yes	Yes	No	T3&T4	N2	TD-LN+	IIIC	≥12	Negative	Negative	Yes	Right colon	Alive	73
1817	≥65	Male	Yes	Yes	Yes	No	T3&T4	N1	TD+LN-	IIIB	≤11	Negative	Positive	Yes	Left colon	Alive	54
1818	＜65	Male	Yes	Yes	Yes	No	T3&T4	N1	TD+LN+	IIIB	≥12	Negative	Negative	Yes	Rectum	Alive	54
1819	＜65	Male	Yes	Yes	Yes	No	T3&T4	N2	TD-LN+	IIIC	≥12	Positive	Positive	Yes	Right colon	Alive	72
1820	≥65	Female	Yes	Yes	Yes	No	T1&T2	N1	TD-LN+	IIIA	≥12	Negative	Positive	No	Right colon	Dead	73
1821	≥65	Male	Yes	Yes	Yes	Yes	T3&T4	N1	TD-LN+	IIIB	≥12	Positive	Negative	No	Rectum	Dead	42
1822	＜65	Male	Yes	Yes	Yes	No	T3&T4	N1	TD-LN+	IIIB	≥12	Positive	Positive	Yes	Rectum	Alive	54
1823	＜65	Female	Yes	Yes	Yes	No	T3&T4	N2	TD+LN+	IIIC	≥12	Positive	Negative	No	Rectum	Dead	27
1824	＜65	Female	Yes	Yes	Yes	No	T3&T4	N1	TD+LN+	IIIB	≥12	Positive	Positive	Yes	Rectum	Alive	76
1825	≥65	Female	Yes	Yes	Yes	No	T3&T4	N2	TD-LN+	IIIC	≥12	Negative	Negative	No	Right colon	Dead	13
1826	＜65	Female	Yes	Yes	No	No	T3&T4	N1	TD-LN+	IIIB	≥12	Negative	Negative	No	Rectum	Alive	32
1827	＜65	Male	Yes	Yes	Yes	No	T3&T4	N2	TD-LN+	IIIC	≥12	Positive	Negative	Yes	Rectum	Alive	54
1828	≥65	Male	Yes	Yes	Yes	No	T3&T4	N1	TD+LN+	IIIB	≥12	Positive	Positive	No	Rectum	Dead	27
1829	≥65	Male	Yes	Yes	Yes	No	T3&T4	N1	TD+LN+	IIIB	≤11	Positive	Negative	Yes	Rectum	Dead	22
1830	＜65	Male	Yes	Yes	Yes	No	T3&T4	N1	TD-LN+	IIIB	≥12	Negative	Negative	Yes	Right colon	Alive	75
1831	＜65	Male	Yes	Yes	Yes	No	T3&T4	N2	TD-LN+	IIIC	≥12	Positive	Negative	Yes	Rectum	Dead	36
1832	＜65	Male	Yes	Yes	Yes	No	T3&T4	N1	TD-LN+	IIIB	≥12	Positive	Negative	Yes	Right colon	Dead	36
1833	＜65	Male	Yes	Yes	Yes	No	T3&T4	N1	TD-LN+	IIIB	≥12	Negative	Negative	Yes	Rectum	Alive	21
1834	＜65	Female	Yes	Yes	Yes	No	T1&T2	N2	TD-LN+	IIIB	≥12	Negative	Negative	Yes	Rectum	Alive	54
1835	≥65	Female	Yes	Yes	Yes	No	T3&T4	N1	TD-LN+	IIIB	≤11	Negative	Positive	No	Right colon	Alive	54
1836	≥65	Male	Yes	Yes	Yes	No	T3&T4	N1	TD+LN+	IIIB	≥12	Negative	Negative	Yes	Left colon	Alive	12
1837	＜65	Female	Yes	Yes	Yes	No	T3&T4	N2	TD-LN+	IIIC	≥12	Negative	Negative	Yes	Rectum	Alive	54
1838	≥65	Female	Yes	Yes	Yes	No	T1&T2	N1	TD-LN+	IIIA	≥12	Negative	Negative	Yes	Rectum	Alive	54
1839	＜65	Male	Yes	Yes	Yes	No	T3&T4	N1	TD-LN+	IIIB	≥12	Negative	Positive	Yes	Left colon	Dead	52
1840	＜65	Female	Yes	Yes	Yes	No	T3&T4	N1	TD-LN+	IIIB	≥12	Positive	Negative	Yes	Rectum	Alive	54
1841	＜65	Female	Yes	Yes	Yes	No	T1&T2	N1	TD-LN+	IIIA	≥12	Negative	Negative	Yes	Rectum	Alive
1842	＜65	Male	Yes	Yes	Yes	No	T3&T4	N1	TD-LN+	IIIB	≥12	Negative	Negative	Yes	Rectum	Alive	70
1843	＜65	Male	Yes	Yes	Yes	No	T3&T4	N1	TD+LN+	IIIB	≤11	Positive	Positive	No	Left colon	Alive
1844	≥65	Male	Yes	Yes	Yes	No	T3&T4	N1	TD-LN+	IIIB	≥12	Negative	Positive	No	Right colon	Alive	53
1845	＜65	Male	Yes	Yes	Yes	No	T3&T4	N2	TD-LN+	IIIC	≥12	Negative	Negative	Yes	Rectum	Alive	15
1846	＜65	Male	Yes	Yes	Yes	No	T3&T4	N1	TD-LN+	IIIB	≥12	Negative	Negative	Yes	Right colon	Alive	53
1847	≥65	Female	Yes	Yes	Yes	No	T3&T4	N1	TD-LN+	IIIB	≥12	Negative	Positive	Yes	Rectum	Alive	53
1848	≥65	Male	Yes	Yes	Yes	No	T3&T4	N1	TD-LN+	IIIB	≥12	Positive	Negative	No	Right colon	Alive	66
1849	＜65	Female	Yes	Yes	Yes	No	T3&T4	N2	TD+LN+	IIIC	≥12	Positive	Positive	Yes	Rectum	Alive	8
1850	≥65	Female	Yes	Yes	Yes	No	T3&T4	N1	TD-LN+	IIIB	≥12	Negative	Negative	Yes	Rectum	Dead	21
1851	＜65	Male	Yes	Yes	Yes	No	T3&T4	N2	TD-LN+	IIIB	≥12	Negative	Negative	Yes	Rectum	Alive	53
1852	＜65	Female	Yes	Yes	Yes	No	T3&T4	N1	TD-LN+	IIIB	≥12	Negative	Negative	Yes	Right colon	Alive	69
1853	≥65	Male	Yes	Yes	Yes	No	T1&T2	N1	TD-LN+	IIIA	≥12	Negative	Negative	Yes	Rectum	Alive	71
1854	＜65	Female	Yes	Yes	Yes	No	T3&T4	N1	TD+LN+	IIIB	≥12	Negative	Negative	Yes	Right colon	Alive	69
1855	＜65	Male	Yes	Yes	Yes	No	T3&T4	N1	TD+LN+	IIIB	≥12	Negative	Negative	Yes	Rectum	Alive	71
1856	＜65	Female	Yes	Yes	Yes	No	T3&T4	N2	TD-LN+	IIIC	≥12	Positive	Positive	No	Rectum	Alive	76
1857	＜65	Female	Yes	Yes	Yes	No	T3&T4	N1	TD-LN+	IIIB	≥12	Negative	Negative	No	Rectum	Alive	53
1858	≥65	Male	Yes	Yes	Yes	Yes	T3&T4	N1	TD-LN+	IIIC	≥12	Negative	Positive	No	Right colon	Dead	0
1859	＜65	Female	Yes	Yes	Yes	No	T3&T4	N1	TD+LN+	IIIB	≥12	Positive	Positive	Yes	Right colon	Dead	67
1860	≥65	Male	Yes	Yes	Yes	Yes	T3&T4	N2	TD-LN+	IIIC	≥12	Negative	Positive	Yes	Rectum	Dead	24
1861	＜65	Female	No	Yes	Yes	Yes	T3&T4	N1	TD-LN+	IIIB	≥12	Negative	Positive	Yes	Right colon	Dead	60
1862	＜65	Male	Yes	Yes	Yes	No	T1&T2	N1	TD-LN+	IIIA	≤11	Negative	Negative	Yes	Rectum	Dead	64
1863	≥65	Male	Yes	Yes	Yes	No	T3&T4	N1	TD-LN+	IIIB	≥12	Positive	Negative	Yes	Right colon	Alive	51
1864	≥65	Male	Yes	Yes	Yes	No	T3&T4	N2	TD+LN+	IIIC	≥12	Negative	Positive	Yes	Left colon	Alive	76
1865	≥65	Female	Yes	Yes	Yes	No	T3&T4	N2	TD-LN+	IIIC	≥12	Negative	Positive	No	Rectum	Dead	41
1866	＜65	Female	Yes	Yes	Yes	No	T3&T4	N2	TD-LN+	IIIC	≥12	Negative	Negative	Yes	Rectum	Alive	10
1867	≥65	Male	Yes	Yes	Yes	Yes	T3&T4	N2	TD-LN+	IIIB	≥12	Negative	Negative	Yes	Rectum	Alive	52
1868	＜65	Male	Yes	Yes	Yes	No	T3&T4	N1	TD+LN+	IIIB	≥12	Positive	Positive	Yes	Rectum	Alive	51
1869	＜65	Male	Yes	Yes	Yes	No	T3&T4	N1	TD-LN+	IIIB	≥12	Negative	Positive	Yes	Rectum	Alive	53
1870	≥65	Male	Yes	Yes	Yes	No	T3&T4	N1	TD-LN+	IIIB	≥12	Positive	Positive	Yes	Rectum	Alive	52
1871	＜65	Female	Yes	Yes	Yes	No	T3&T4	N2	TD-LN+	IIIB	≥12	Negative	Negative	Yes	Rectum	Dead	28
1872	≥65	Female	Yes	Yes	Yes	No	T3&T4	N2	TD-LN+	IIIC	≥12	Positive	Positive	Yes	Rectum	Dead	12
1873	＜65	Male	Yes	Yes	Yes	No	T3&T4	N1	TD+LN+	IIIB	≥12	Negative	Positive	Yes	Right colon	Alive	52
1874	≥65	Male	Yes	Yes	Yes	No	T3&T4	N1	TD+LN+	IIIB	≥12	Negative	Negative	No	Rectum	Dead	71
1875	＜65	Male	Yes	Yes	Yes	No	T3&T4	N2	TD+LN+	IIIC	≥12	Positive	Positive	Yes	Rectum	Alive	52
1876	≥65	Male	Yes	Yes	Yes	No	T3&T4	N2	TD+LN+	IIIC	≥12	Positive	Positive	Yes	Rectum	Dead	42
1877	＜65	Male	Yes	Yes	Yes	No	T3&T4	N1	TD-LN+	IIIB	≥12	Positive	Negative	Yes	Rectum	Alive	72
1878	≥65	Female	Yes	Yes	Yes	No	T3&T4	N1	TD-LN+	IIIB	≥12	Negative	Negative	Yes	Rectum	Alive	52
1879	＜65	Female	Yes	Yes	Yes	No	T3&T4	N1	TD-LN+	IIIB	≥12	Positive	Negative	Yes	Rectum	Alive	71
1880	＜65	Male	Yes	Yes	Yes	No	T3&T4	N1	TD-LN+	IIIB	≥12	Negative	Negative	Yes	Rectum	Alive	50
1881	≥65	Male	Yes	Yes	Yes	No	T3&T4	N1	TD-LN+	IIIB	≥12	Positive	Negative	Yes	Right colon	Dead	25
1882	＜65	Female	Yes	Yes	Yes	No	T3&T4	N2	TD-LN+	IIIC	Unknown	Positive	Unknown	Yes	Rectum	Dead	11
1883	≥65	Female	Yes	Yes	Yes	No	T3&T4	N1	TD+LN+	IIIB	≥12	Positive	Negative	Yes	Right colon	Alive	70
1884	＜65	Male	Yes	Yes	Yes	No	T3&T4	N1	TD-LN+	IIIB	≥12	Negative	Negative	Yes	Left colon	Alive	50
1885	≥65	Female	Yes	Yes	Yes	No	T1&T2	N1	TD+LN+	IIIA	≤11	Negative	Negative	Yes	Rectum	Alive	52
1886	＜65	Female	Yes	Yes	Yes	Yes	T3&T4	N1	TD+LN+	IIIB	≥12	Negative	Positive	Yes	Right colon	Dead	12
1887	≥65	Female	Yes	Yes	Yes	No	T3&T4	N1	TD-LN+	IIIB	≥12	Positive	Negative	Yes	Rectum	Dead	33
1888	＜65	Female	Yes	Yes	No	No	T3&T4	N2	TD+LN+	IIIC	≥12	Positive	Positive	Yes	Left colon	Dead	36
1889	≥65	Male	Yes	Yes	Yes	No	T3&T4	N1	TD+LN+	IIIB	≥12	Negative	Negative	Yes	Right colon	Alive	52
1890	＜65	Male	Yes	Yes	Yes	No	T3&T4	N2	TD-LN+	IIIC	≥12	Negative	Positive	Yes	Left colon	Dead	16
1891	≥65	Male	Yes	Yes	Yes	No	T3&T4	N1	TD+LN+	IIIB	≤11	Positive	Positive	Yes	Rectum	Dead	34
1892	≥65	Male	Yes	Yes	Yes	Yes	T3&T4	N2	TD+LN+	IIIC	≥12	Negative	Positive	Yes	Rectum	Alive	50
1893	＜65	Male	Yes	Yes	Yes	No	T1&T2	N2	TD-LN+	IIIB	≥12	Negative	Positive	Yes	Rectum	Alive	69
1894	≥65	Male	Yes	Yes	Yes	No	T3&T4	N1	TD-LN+	IIIB	≥12	Negative	Positive	Yes	Right colon	Alive	52
1895	≥65	Female	Yes	Yes	Yes	Yes	T3&T4	N2	TD-LN+	IIIC	≥12	Negative	Positive	Yes	Left colon	Alive	52
1896	≥65	Male	Yes	Yes	Yes	No	T3&T4	N1	TD+LN-	IIIB	≥12	Negative	Negative	Yes	Rectum	Alive	52
1897	＜65	Female	Yes	Yes	Yes	No	T3&T4	N1	TD+LN+	IIIB	≥12	Positive	Negative	Yes	Rectum	Alive	12
1898	≥65	Male	Yes	Yes	Yes	No	T3&T4	N2	TD-LN+	IIIB	≥12	Positive	Positive	Yes	Rectum	Alive	72
1899	≥65	Female	Yes	Yes	Yes	No	T3&T4	N1	TD+LN+	IIIB	≥12	Positive	Positive	No	Right colon	Dead	25
1900	＜65	Male	Yes	Yes	Yes	Yes	T3&T4	N1	TD-LN+	IIIB	≥12	Positive	Positive	Yes	Right colon	Alive	50
1901	≥65	Male	Yes	Yes	Yes	No	T3&T4	N2	TD+LN+	IIIC	≥12	Positive	Positive	Yes	Rectum	Dead	43
1902	＜65	Female	Yes	Yes	Yes	No	T1&T2	N1	TD-LN+	IIIA	≥12	Negative	Negative	Yes	Rectum	Alive	72
1903	≥65	Female	Yes	Yes	Yes	Yes	T3&T4	N1	TD+LN-	IIIB	≥12	Negative	Positive	Yes	Rectum	Dead	22
1904	≥65	Female	Yes	Yes	Yes	No	T3&T4	N1	TD-LN+	IIIB	≥12	Negative	Negative	Yes	Right colon	Alive	52
1905	＜65	Female	Yes	Yes	Yes	No	T3&T4	N2	TD+LN+	IIIC	≥12	Positive	Negative	Yes	Rectum	Dead	13
1906	≥65	Male	Yes	Yes	Yes	No	T3&T4	N2	TD-LN+	IIIC	≥12	Positive	Negative	Yes	Rectum	Alive	70
1907	＜65	Male	Yes	Yes	Yes	No	T3&T4	N2	TD-LN+	IIIC	≥12	Negative	Positive	Yes	Right colon	Alive	67
1908	＜65	Female	Yes	Yes	Yes	No	T3&T4	N1	TD+LN+	IIIB	≥12	Negative	Positive	Yes	Right colon	Dead	29
1909	＜65	Male	Yes	Yes	Yes	No	T3&T4	N1	TD-LN+	IIIB	≥12	Negative	Positive	Yes	Rectum	Alive	48
1910	≥65	Male	Yes	Yes	Yes	No	T3&T4	N2	TD-LN+	IIIC	≥12	Negative	Negative	No	Rectum	Alive	51
1911	＜65	Female	Yes	Yes	Yes	No	T1&T2	N1	TD-LN+	IIIA	≥12	Negative	Negative	Yes	Rectum	Alive	51
1912	≥65	Male	Yes	Yes	Yes	No	T3&T4	N1	TD-LN+	IIIB	≥12	Positive	Negative	Yes	Right colon	Alive	51
1913	＜65	Male	Yes	Yes	Yes	No	T3&T4	N2	TD-LN+	IIIC	≥12	Negative	Negative	No	Left colon	Alive
1914	≥65	Male	Yes	Yes	Yes	No	T3&T4	N2	TD+LN+	IIIC	≥12	Negative	Negative	Yes	Left colon	Alive	74
1915	≥65	Male	Yes	Yes	Yes	No	T3&T4	N1	TD-LN+	IIIB	≥12	Negative	Positive	Yes	Rectum	Alive	51
1916	＜65	Female	Yes	Yes	Yes	No	T3&T4	N2	TD-LN+	IIIC	Unknown	Negative	Unknown	Yes	Right colon	Alive	67
1917	＜65	Male	Yes	Yes	Yes	No	T3&T4	N1	TD-LN+	IIIB	≥12	Positive	Negative	Yes	Rectum	Alive	47
1918	≥65	Female	Yes	Yes	Yes	No	T3&T4	N1	TD+LN+	IIIB	≥12	Negative	Positive	No	Rectum	Dead	60
1919	＜65	Female	Yes	Yes	Yes	No	T3&T4	N1	TD+LN+	IIIB	≥12	Negative	Positive	Yes	Rectum	Dead	31
1920	＜65	Male	Yes	Yes	Yes	No	T3&T4	N1	TD-LN+	IIIB	≥12	Negative	Positive	Yes	Rectum	Alive	6
1921	≥65	Female	Yes	Yes	Yes	Yes	T3&T4	N1	TD-LN+	IIIB	≥12	Positive	Positive	Yes	Rectum	Dead	27
1922	≥65	Female	Yes	Yes	Yes	No	T3&T4	N2	TD-LN+	IIIC	≥12	Negative	Positive	No	Right colon	Alive	61
1923	≥65	Female	Yes	Yes	Yes	No	T3&T4	N1	TD-LN+	IIIB	≥12	Negative	Negative	Yes	Rectum	Alive	51
1924	＜65	Female	Yes	Yes	Yes	No	T3&T4	N1	TD-LN+	IIIB	≥12	Negative	Negative	Yes	Rectum	Alive	73
1925	≥65	Male	Yes	Yes	Yes	No	T3&T4	N1	TD-LN+	IIIB	≥12	Positive	Positive	Yes	Rectum	Dead	35
1926	＜65	Female	Yes	Yes	No	No	T3&T4	N1	TD-LN+	IIIC	≥12	Positive	Negative	Yes	Rectum	Alive	29
1927	≥65	Male	Yes	Yes	Yes	Yes	T3&T4	N1	TD-LN+	IIIB	≥12	Negative	Negative	Yes	Right colon	Alive	51
1928	＜65	Male	Yes	Yes	Yes	No	T3&T4	N2	TD+LN+	IIIC	≥12	Negative	Positive	Yes	Rectum	Alive	71
1929	＜65	Male	Yes	Yes	Yes	No	T3&T4	N1	TD-LN+	IIIB	≥12	Positive	Negative	Yes	Right colon	Alive	71
1930	≥65	Male	Yes	Yes	Yes	Yes	T3&T4	N2	TD-LN+	IIIC	≥12	Positive	Positive	Yes	Rectum	Alive	51
1931	≥65	Male	Yes	Yes	Yes	No	T3&T4	N2	TD-LN+	IIIC	Unknown	Negative	Unknown	Yes	Left colon	Dead	13
1932	＜65	Male	Yes	Yes	Yes	No	T3&T4	N1	TD-LN+	IIIB	≥12	Negative	Positive	Yes	Rectum	Alive	51
1933	＜65	Male	Yes	Yes	Yes	No	T3&T4	N2	TD+LN+	IIIC	≥12	Negative	Negative	Yes	Rectum	Alive	51
1934	＜65	Male	Yes	Yes	Yes	No	T1&T2	N1	TD-LN+	IIIA	≥12	Positive	Negative	Yes	Rectum	Alive	4
1935	＜65	Female	Yes	Yes	Yes	No	T3&T4	N2	TD-LN+	IIIC	≥12	Positive	Negative	Yes	Rectum	Dead	12
1936	＜65	Male	Yes	Yes	Yes	No	T3&T4	N2	TD+LN+	IIIC	≥12	Negative	Positive	Yes	Rectum	Alive	74
1937	＜65	Female	Yes	Yes	Yes	No	T3&T4	N1	TD-LN+	IIIB	≥12	Negative	Negative	Yes	Rectum	Dead	46
1938	＜65	Male	Yes	Yes	Yes	No	T3&T4	N2	TD-LN+	IIIC	≥12	Positive	Positive	Yes	Rectum	Alive	50
1939	≥65	Male	Yes	Yes	Yes	No	T3&T4	N1	TD+LN-	IIIB	≥12	Negative	Positive	No	Left colon	Alive	50
1940	≥65	Female	Yes	Yes	Yes	No	T3&T4	N1	TD-LN+	IIIB	≥12	Negative	Positive	No	Left colon	Alive	51
1941	≥65	Male	Yes	Yes	Yes	No	T3&T4	N1	TD-LN+	IIIB	≥12	Negative	Positive	Yes	Rectum	Alive	50
1942	≥65	Male	Yes	Yes	Yes	No	T3&T4	N1	TD-LN+	IIIB	≥12	Negative	Negative	Yes	Rectum	Alive	51
1943	≥65	Female	Yes	Yes	Yes	No	T3&T4	N1	TD-LN+	IIIB	≥12	Negative	Negative	Yes	Rectum	Alive	50
1944	≥65	Male	Yes	Yes	Yes	Yes	T3&T4	N2	TD-LN+	IIIC	≥12	Positive	Negative	Yes	Rectum	Alive	70
1945	＜65	Female	Yes	Yes	Yes	No	T3&T4	N1	TD-LN+	IIIB	≥12	Positive	Negative	Yes	Rectum	Dead	20
1946	＜65	Female	Yes	Yes	Yes	No	T3&T4	N2	TD-LN+	IIIC	≥12	Negative	Positive	Yes	Rectum	Dead	38
1947	≥65	Female	Yes	Yes	Yes	Yes	T3&T4	N1	TD-LN+	IIIB	≤11	Positive	Positive	Yes	Rectum	Dead	44
1948	＜65	Male	Yes	Yes	Yes	No	T3&T4	N1	TD+LN+	IIIB	≥12	Positive	Negative	Yes	Rectum	Alive	65
1949	≥65	Male	Yes	Yes	Yes	No	T3&T4	N1	TD+LN-	IIIB	≥12	Positive	Positive	Yes	Rectum	Dead	9
1950	≥65	Female	Yes	Yes	Yes	No	T3&T4	N2	TD-LN+	IIIC	≥12	Negative	Negative	No	Right colon	Dead	14
1951	≥65	Male	Yes	Yes	Yes	Yes	T3&T4	N1	TD+LN+	IIIB	≥12	Negative	Negative	No	Left colon	Alive	46
1952	＜65	Female	Yes	Yes	Yes	No	T3&T4	N1	TD-LN+	IIIB	≥12	Negative	Negative	Yes	Right colon	Alive	50
1953	＜65	Female	Yes	Yes	Yes	No	T3&T4	N1	TD-LN+	IIIB	≥12	Negative	Negative	Yes	Right colon	Dead	37
1954	＜65	Male	Yes	Yes	Yes	Yes	T3&T4	N2	TD-LN+	IIIC	≥12	Negative	Positive	Yes	Rectum	Alive	72
1955	＜65	Female	Yes	Yes	Yes	No	T3&T4	N1	TD-LN+	IIIB	≥12	Negative	Negative	Yes	Right colon	Alive	50
1956	＜65	Female	Yes	Yes	Yes	No	T3&T4	N1	TD+LN+	IIIC	≥12	Negative	Negative	No	Right colon	Dead	28
1957	＜65	Female	Yes	Yes	Yes	No	T3&T4	N1	TD+LN+	IIIB	≥12	Negative	Positive	Yes	Rectum	Alive	50
1958	≥65	Male	Yes	Yes	Yes	No	T3&T4	N1	TD-LN+	IIIB	≥12	Negative	Positive	Yes	Right colon	Alive	50
1959	＜65	Female	Yes	Yes	Yes	No	T3&T4	N1	TD-LN+	IIIB	≥12	Negative	Negative	Yes	Left colon	Alive
1960	＜65	Male	Yes	Yes	Yes	No	T3&T4	N1	TD-LN+	IIIB	≥12	Negative	Positive	No	Rectum	Dead	59
1961	≥65	Female	Yes	Yes	Yes	Yes	T3&T4	N1	TD-LN+	IIIB	≥12	Positive	Negative	Yes	Right colon	Dead	29
1962	＜65	Male	Yes	Yes	Yes	No	T3&T4	N2	TD-LN+	IIIB	≥12	Negative	Positive	Yes	Right colon	Alive	48
1963	＜65	Male	Yes	Yes	Yes	No	T3&T4	N1	TD-LN+	IIIB	≥12	Negative	Negative	Yes	Rectum	Dead	23
1964	≥65	Male	Yes	Yes	Yes	No	T1&T2	N1	TD-LN+	IIIA	≥12	Negative	Positive	Yes	Rectum	Alive	48
1965	＜65	Male	Yes	Yes	Yes	No	T3&T4	N1	TD-LN+	IIIB	≥12	Negative	Negative	Yes	Rectum	Alive	12
1966	≥65	Female	Yes	Yes	Yes	No	T3&T4	N1	TD+LN+	IIIB	≥12	Negative	Negative	Yes	Left colon	Alive	50
1967	≥65	Male	Yes	Yes	Yes	No	T3&T4	N1	TD-LN+	IIIB	≥12	Positive	Positive	No	Left colon	Alive	48
1968	≥65	Male	Yes	Yes	Yes	No	T3&T4	N1	TD-LN+	IIIB	≥12	Negative	Positive	Yes	Rectum	Alive	50
1969	＜65	Male	Yes	Yes	Yes	No	T3&T4	N2	TD+LN+	IIIC	≥12	Negative	Unknown	Yes	Rectum	Dead	22
1970	＜65	Male	Yes	Yes	Yes	No	T3&T4	N1	TD-LN+	IIIB	≥12	Negative	Positive	Yes	Rectum	Alive	50
1971	≥65	Female	Yes	Yes	Yes	No	T3&T4	N1	TD-LN+	IIIB	≥12	Positive	Positive	Yes	Right colon	Dead	12
1972	≥65	Male	Yes	Yes	Yes	No	T1&T2	N1	TD-LN+	IIIA	≥12	Negative	Negative	No	Left colon	Alive	50
1973	≥65	Female	Yes	Yes	Yes	Yes	T3&T4	N1	TD-LN+	IIIB	≥12	Positive	Positive	Yes	Rectum	Alive	50
1974	＜65	Male	Yes	Yes	Yes	No	T1&T2	N1	TD-LN+	IIIA	≥12	Negative	Negative	Yes	Right colon	Alive	64
1975	＜65	Female	Yes	Yes	Yes	No	T1&T2	N1	TD-LN+	IIIA	≥12	Negative	Negative	Yes	Rectum	Alive	50
1976	≥65	Male	Yes	Yes	Yes	No	T3&T4	N1	TD-LN+	IIIB	≥12	Negative	Positive	No	Right colon	Alive	43
1977	＜65	Female	Yes	Yes	Yes	No	T3&T4	N2	TD-LN+	IIIC	≥12	Negative	Negative	Yes	Rectum	Alive	7
1978	≥65	Female	Yes	Yes	Yes	No	T3&T4	N1	TD-LN+	IIIB	≥12	Negative	Positive	No	Rectum	Dead	26
1979	＜65	Female	Yes	Yes	No	Yes	T3&T4	N2	TD-LN+	IIIC	≥12	Negative	Positive	Yes	Left colon	Dead	64
1980	＜65	Male	Yes	Yes	Yes	No	T3&T4	N1	TD-LN+	IIIB	≥12	Negative	Negative	Yes	Rectum	Alive	60
1981	≥65	Male	Yes	Yes	Yes	No	T3&T4	N1	TD-LN+	IIIB	≥12	Negative	Positive	Yes	Rectum	Alive	61
1982	≥65	Female	Yes	Yes	Yes	No	T3&T4	N1	TD-LN+	IIIB	≥12	Positive	Negative	No	Rectum	Alive
1983	＜65	Male	Yes	Yes	Yes	No	T3&T4	N1	TD-LN+	IIIB	≥12	Negative	Negative	Yes	Rectum	Alive	45
1984	＜65	Male	Yes	Yes	Yes	No	T1&T2	N1	TD-LN+	IIIA	≥12	Negative	Positive	Yes	Rectum	Alive	63
1985	＜65	Female	Yes	Yes	Yes	Yes	T1&T2	N2	TD-LN+	IIIB	≥12	Negative	Positive	Yes	Rectum	Alive	49
1986	≥65	Female	Yes	Yes	No	Yes	T3&T4	N1	TD-LN+	IIIB	≥12	Negative	Positive	No	Left colon	Alive	49
1987	＜65	Male	Yes	Yes	Yes	No	T3&T4	N2	TD-LN+	IIIC	≥12	Positive	Positive	Yes	Right colon	Dead	54
1988	≥65	Female	Yes	Yes	Yes	No	T3&T4	N1	TD-LN+	IIIB	≥12	Positive	Positive	Yes	Rectum	Alive	47
1989	≥65	Female	Yes	Yes	No	Yes	T1&T2	N1	TD-LN+	IIIA	≥12	Negative	Positive	Yes	Rectum	Alive	64
1990	≥65	Female	Yes	Yes	Yes	No	T3&T4	N1	TD-LN+	IIIB	≥12	Negative	Negative	Yes	Rectum	Alive	49
1991	≥65	Male	Yes	Yes	Yes	Yes	T3&T4	N1	TD-LN+	IIIB	≥12	Negative	Negative	Yes	Left colon	Alive	70
1992	≥65	Female	Yes	Yes	Yes	No	T3&T4	N2	TD+LN+	IIIB	≥12	Negative	Positive	No	Rectum	Alive	49
1993	＜65	Female	Yes	Yes	Yes	No	T3&T4	N2	TD-LN+	IIIC	≥12	Negative	Negative	Yes	Rectum	Alive	71
1994	＜65	Male	Yes	Yes	Yes	No	T3&T4	N1	TD+LN+	IIIB	≥12	Negative	Positive	Yes	Rectum	Alive	69
1995	≥65	Male	Yes	Yes	Yes	No	T3&T4	N1	TD-LN+	IIIB	≥12	Positive	Positive	Yes	Rectum	Dead	18
1996	＜65	Male	Yes	Yes	Yes	No	T3&T4	N1	TD-LN+	IIIB	≥12	Negative	Positive	Yes	Right colon	Alive	46
1997	≥65	Female	Yes	Yes	No	No	T3&T4	N1	TD-LN+	IIIB	≥12	Negative	Positive	No	Right colon	Alive	48
1998	＜65	Female	Yes	Yes	Yes	No	T1&T2	N1	TD-LN+	IIIA	≥12	Negative	Positive	Yes	Rectum	Alive	48
1999	＜65	Female	Yes	Yes	Yes	No	T3&T4	N1	TD-LN+	IIIB	≥12	Positive	Negative	Yes	Right colon	Alive	49
[truncated: 1,888 more rows]
